# Supplementary material for: Multi-Omics Approaches for Liver Reveal the Thromboprophylaxis Mechanism of Aspirin Eugenol Ester in Rat Thrombosis Model
Source: Int J Mol Sci. 2024 Feb 10;25(4):2141. doi: 10.3390/ijms25042141 (PMC10889733; doi:10.3390/ijms25042141)
Supplement: Supplementary file 1 [file ijms-25-02141-s001.zip]

Archive with 3 entries (3 files):
- File S1. Protein quantitative and variance analysis list.xlsx
- File S2. Supplementary material.xlsx
- Supplementary Materials Figures and Tables.docx
