# Supplementary material for: Multi-Omics Approaches for Liver Reveal the Thromboprophylaxis Mechanism of Aspirin Eugenol Ester in Rat Thrombosis Model
Source: Int J Mol Sci. 2024 Feb 10;25(4):2141. doi: 10.3390/ijms25042141 (PMC10889733; doi:10.3390/ijms25042141)
Supplement: Supplementary file 1 [file ijms-25-02141-s001.zip › File S1. Protein quantitative and variance analysis list.xlsx]

## Sheet: Model vs Control
Accession	Description	Coverage	Unique Peptides	Peptides	PSMs	AAs	MW [kDa]	calc. pI	Control-1/REF	Control-2/REF	Control-3/REF	Average Control	Model-1/REF	Model-2/REF	Model-3/REF	Average Model	Model/Control	t test p value
Q4FZY1	Cd68 molecule OS=Rattus norvegicus GN=Cd68 PE=1 SV=1 - [Q4FZY1_RAT]	5.45	2	2	6	330	35.375	9.49561	0.690531	0.735041	0.707015	0.710862	1.06897	1.05813	1.06483	1.06398	1.49674	1.2216e-05
A0A0G2JZI2	Protein Eprs OS=Rattus norvegicus GN=Eprs PE=1 SV=1 - [A0A0G2JZI2_RAT]	45.57	62	62	271	1512	169.753	7.44482	0.86779	0.840384	0.852897	0.85369	1.04952	1.05429	1.04768	1.0505	1.23054	1.75529e-05
P08932	T-kininogen 2 OS=Rattus norvegicus PE=1 SV=2 - [KNT2_RAT]	57.21	5	23	120	430	47.6734	6.354	0.592517	0.562491	0.637198	0.597402	1.13904	1.18604	1.20102	1.17537	1.96746	3.55471e-05
P21643	Tryptophan 2,3-dioxygenase OS=Rattus norvegicus GN=Tdo2 PE=1 SV=1 - [T23O_RAT]	27.83	9	9	35	406	47.8261	6.55127	0.811292	0.78832	0.785311	0.794974	1.01995	1.05049	1.04627	1.0389	1.30684	4.18753e-05
P10252	CD48 antigen OS=Rattus norvegicus GN=Cd48 PE=1 SV=1 - [CD48_RAT]	3.33	1	1	5	240	27.6622	7.82568	0.781926	0.769528	0.739808	0.763754	1.11329	1.11377	1.16421	1.13042	1.48009	6.33211e-05
Q9WUC4	Copper transport protein ATOX1 OS=Rattus norvegicus GN=Atox1 PE=1 SV=1 - [ATOX1_RAT]	58.82	4	4	24	68	7.28769	7.23975	0.804233	0.841794	0.847973	0.831333	1.09953	1.07621	1.07592	1.08389	1.30379	8.83981e-05
D4A6G6	Protein LOC100362339 OS=Rattus norvegicus GN=LOC100362339 PE=4 SV=1 - [D4A6G6_RAT]	54.48	11	11	93	145	16.1076	10.4038	0.889742	0.86191	0.851277	0.867643	1.05318	1.05768	1.06712	1.05933	1.22093	9.52655e-05
A0A0H2UHM3	Haptoglobin OS=Rattus norvegicus GN=Hp PE=1 SV=1 - [A0A0H2UHM3_RAT]	47.98	18	18	182	346	38.4075	6.53662	0.632883	0.601625	0.583781	0.606097	1.17966	1.1377	1.25853	1.19197	1.96663	0.0001056
A0A0A0MY09	Endoplasmin OS=Rattus norvegicus GN=Hsp90b1 PE=1 SV=1 - [A0A0A0MY09_RAT]	56.72	47	48	471	804	92.8424	4.80518	0.884284	0.858957	0.837245	0.860162	1.07777	1.05772	1.0601	1.06519	1.23836	0.000165542
P61621	Protein transport protein Sec61 subunit alpha isoform 1 OS=Rattus norvegicus GN=Sec61a1 PE=2 SV=2 - [S61A1_RAT]	20.38	8	8	33	476	52.2305	8.06006	0.816114	0.773532	0.80649	0.798712	1.0316	1.07688	1.04317	1.05055	1.31531	0.000176874
O35543	Hematopoietic prostaglandin D synthase OS=Rattus norvegicus GN=Hpgds PE=1 SV=3 - [HPGDS_RAT]	11.06	2	2	5	199	23.2822	5.97314	0.745838	0.722259	0.821958	0.763351	1.15033	1.17719	1.15134	1.15962	1.51912	0.000225291
P14669	Annexin A3 OS=Rattus norvegicus GN=Anxa3 PE=1 SV=4 - [ANXA3_RAT]	64.2	18	19	59	324	36.3406	6.354	0.841137	0.809369	0.844898	0.831801	1.02978	1.04841	1.07553	1.05124	1.26381	0.000228597
P19999	Mannose-binding protein A OS=Rattus norvegicus GN=Mbl1 PE=1 SV=1 - [MBL1_RAT]	16.81	5	5	8	238	25.2917	7.62061	0.843383	0.818645	0.790851	0.817626	1.00129	1.01007	1.0155	1.00895	1.234	0.000262098
P18418	Calreticulin OS=Rattus norvegicus GN=Calr PE=1 SV=1 - [CALR_RAT]	65.63	24	24	200	416	47.9658	4.48779	0.870653	0.85145	0.899832	0.873978	1.073	1.07139	1.04686	1.06375	1.21714	0.000319556
Q9Z118	Polypyrimidine tract-binding protein 3 OS=Rattus norvegicus GN=Ptbp3 PE=2 SV=1 - [PTBP3_RAT]	10.71	2	5	19	523	56.6803	9.12939	0.790011	0.798374		0.794193	1.03154	1.03489		1.03321	1.30096	0.000354837
B5D5N9	Cationic amino acid transporter 2 OS=Rattus norvegicus GN=Slc7a2 PE=1 SV=1 - [CTR2_RAT]	3.5	2	2	3	657	71.647	6.82959	0.807799	0.835944	0.852084	0.831942	1.02275	1.05717	1.07299	1.05097	1.26327	0.000371106
P47875	Cysteine and glycine-rich protein 1 OS=Rattus norvegicus GN=Csrp1 PE=1 SV=2 - [CSRP1_RAT]	38.86	6	6	19	193	20.5998	8.57275	0.821346	0.843756	0.781491	0.815531	1.05581	1.02354	1.03885	1.0394	1.27451	0.000395914
P52631	Signal transducer and activator of transcription 3 OS=Rattus norvegicus GN=Stat3 PE=1 SV=1 - [STAT3_RAT]	22.73	13	13	42	770	87.9833	6.30322	0.852612	0.814841	0.825323	0.830925	1.05111	1.0521	1.00568	1.0363	1.24716	0.000415931
P20817	Cytochrome P450 4A14 OS=Rattus norvegicus GN=Cyp4a14 PE=1 SV=2 - [CP4AE_RAT]	41.42	6	21	141	507	58.1951	9.08545	0.719603	0.705645	0.758881	0.728043	1.00427	1.00484	1.07272	1.02728	1.41101	0.000419632
P23965	Enoyl-CoA delta isomerase 1, mitochondrial OS=Rattus norvegicus GN=Eci1 PE=1 SV=1 - [ECI1_RAT]	33.56	10	10	107	289	32.234	9.53955	0.881235	0.823621	0.882977	0.862611	1.07208	1.07412	1.06806	1.07142	1.24207	0.000438109
A0A0H2UHQ8	40S ribosomal protein S17 OS=Rattus norvegicus GN=Rps17 PE=3 SV=1 - [A0A0H2UHQ8_RAT]	56.72	8	8	59	134	15.3693	9.77393	0.859326	0.900869	0.848409	0.869535	1.06499	1.05644	1.04018	1.05387	1.21199	0.000465574
P19804	Nucleoside diphosphate kinase B OS=Rattus norvegicus GN=Nme2 PE=1 SV=1 - [NDKB_RAT]	73.68	4	10	108	152	17.2719	7.44482	0.851211	0.815324	0.833036	0.83319	1.10481	1.0412	1.05187	1.06596	1.27937	0.000470154
B4F7C9	Serine/threonine-protein kinase Chk1 OS=Rattus norvegicus GN=Stt3a PE=1 SV=1 - [B4F7C9_RAT]	20.28	11	15	49	705	80.5449	8.104	0.819769	0.772321	0.773522	0.788537	1.02033	0.977412	1.01561	1.00445	1.27382	0.000477558
Q5M8C6	Fibrinogen-like protein 1 OS=Rattus norvegicus GN=Fgl1 PE=2 SV=1 - [FGL1_RAT]	17.83	6	6	11	314	36.4536	5.35107	0.578232	0.60735	0.606215	0.597265	1.12662	1.10282	0.977461	1.06897	1.78977	0.000565074
P07895	Superoxide dismutase [Mn], mitochondrial OS=Rattus norvegicus GN=Sod2 PE=1 SV=2 - [SODM_RAT]	19.82	5	5	60	222	24.6586	8.80713	0.835144	0.838274	0.862377	0.845265	1.0357	1.01538	1.07615	1.04241	1.23323	0.000574352
Q3KR94	Protein Vtn OS=Rattus norvegicus GN=Vtn PE=1 SV=1 - [Q3KR94_RAT]	23.85	8	8	28	478	54.6902	6.04932	0.903713	0.899444	0.855006	0.886055	1.06829	1.06249	1.101	1.07726	1.21579	0.000624969
Q63223	Rat hemoglobin beta-chain (Fragment) OS=Rattus norvegicus PE=2 SV=1 - [Q63223_RAT]	96.08	1	4	46	51	5.59391	8.70459	0.659727	0.641521	0.637138	0.646129	1.64801	2.02317	2.07373	1.91497	2.96376	0.000703076
P56574	Isocitrate dehydrogenase [NADP], mitochondrial OS=Rattus norvegicus GN=Idh2 PE=1 SV=2 - [IDHP_RAT]	55.31	26	27	218	452	50.9349	8.68994	0.85882	0.883717	0.855519	0.866019	1.07044	1.04672	1.01321	1.04346	1.20489	0.000707955
P02764	Alpha-1-acid glycoprotein OS=Rattus norvegicus GN=Orm1 PE=2 SV=1 - [A1AG_RAT]	30.24	7	7	34	205	23.5601	5.90967	0.616875	0.404203	0.48278	0.501286	1.24066	1.18858	1.36565	1.26496	2.52343	0.000716886
G3V6S3	Calumenin OS=Rattus norvegicus GN=Calu PE=1 SV=1 - [G3V6S3_RAT]	47.62	3	13	49	315	37.0405	4.66553	0.672107	0.596538	0.611366	0.62667	1.08186	1.00604	0.957802	1.01523	1.62004	0.000821468
A0A0H2UHI5	Protein LOC299282 OS=Rattus norvegicus GN=Serpina3n PE=1 SV=1 - [A0A0H2UHI5_RAT]	54.17	17	18	99	408	45.4526	5.46533	0.714047	0.717107	0.709664	0.713606	1.23029	1.07849	1.23616	1.18165	1.65588	0.000822072
A0A0G2JXB1	Galectin OS=Rattus norvegicus GN=Lgals3 PE=1 SV=1 - [A0A0G2JXB1_RAT]	9.52	2	2	11	252	26.319	8.57275	0.791327	0.736669	0.738196	0.755398	1.09024	1.00583	1.09723	1.06443	1.4091	0.00085273
F1LNG8	Protein Mpv17 OS=Rattus norvegicus GN=Mpv17 PE=1 SV=2 - [F1LNG8_RAT]	6.51	1	1	5	169	18.7378	9.34912	0.849016	0.823115	0.851322	0.841151	1.10517	1.03098	1.0443	1.06015	1.26035	0.000874533
Q64057	Alpha-aminoadipic semialdehyde dehydrogenase OS=Rattus norvegicus GN=Aldh7a1 PE=1 SV=2 - [AL7A1_RAT]	50.28	25	25	273	539	58.7114	7.86963	0.924108	0.909648	0.863077	0.898944	1.10452	1.06712	1.09693	1.08952	1.212	0.000921014
D4A1S0	Complement C1s subcomponent OS=Rattus norvegicus GN=C1s PE=1 SV=3 - [D4A1S0_RAT]	2.36	2	2	10	679	76.0298	4.93213	0.775101	0.680857	0.571127	0.675695	1.2588	1.18304	1.26841	1.23675	1.83034	0.000980609
D3ZFC6	Protein Itih4 OS=Rattus norvegicus GN=Itih4 PE=1 SV=3 - [D3ZFC6_RAT]	37.98	29	29	135	932	103.685	6.37939	0.745943	0.736805	0.685678	0.722809	1.11579	1.16186	1.28471	1.18745	1.64283	0.000987641
B5DEN5	Eukaryotic translation elongation factor 1 beta 2 OS=Rattus norvegicus GN=Eef1b2 PE=1 SV=1 - [B5DEN5_RAT]	60.89	9	11	57	225	24.6603	4.71631	0.869326	0.877304	0.812987	0.853205	1.0706	1.02801	1.05514	1.05125	1.23212	0.00113271
D3ZQE8	Protein Xpo5 OS=Rattus norvegicus GN=Xpo5 PE=1 SV=1 - [D3ZQE8_RAT]	1.5	2	2	6	1204	136.789	5.80811	0.920829	0.861488	0.875255	0.885857	1.1282	1.0696	1.13114	1.10965	1.25262	0.00113899
F1LRC2	Allograft inflammatory factor 1 OS=Rattus norvegicus GN=Aif1 PE=1 SV=2 - [F1LRC2_RAT]	28.08	3	4	19	146	16.8127	8.26514	0.780113	0.743536	0.68106	0.734903	1.00203	1.07716	1.02279	1.03399	1.40698	0.0012182
P07379	Phosphoenolpyruvate carboxykinase, cytosolic [GTP] OS=Rattus norvegicus GN=Pck1 PE=1 SV=1 - [PCKGC_RAT]	51.93	28	29	143	622	69.371	6.49365	0.719978	0.70251	0.751394	0.724628	1.04199	1.01399	0.939817	0.998601	1.37809	0.00124121
Q498U4	SAP domain-containing ribonucleoprotein OS=Rattus norvegicus GN=Sarnp PE=1 SV=3 - [SARNP_RAT]	13.81	2	2	6	210	23.5904	6.65381	0.790054	0.781726	0.790514	0.787432	1.1134	1.0106	1.02475	1.04958	1.33292	0.00125266
P38718	Mitochondrial pyruvate carrier 2 OS=Rattus norvegicus GN=Mpc2 PE=2 SV=1 - [MPC2_RAT]	16.54	3	3	36	127	14.2486	10.4771	0.920808	0.858013	0.85973	0.879517	1.06963	1.1226	1.0749	1.08904	1.23823	0.00141452
A0A140TAI6	60S ribosomal protein L36 OS=Rattus norvegicus GN=Rpl36 PE=3 SV=1 - [A0A140TAI6_RAT]	41.9	5	6	19	105	12.2459	11.5903	0.917773	0.864161	0.853449	0.878461	1.03968	1.08101	1.0827	1.0678	1.21553	0.0014791
P24368	Peptidyl-prolyl cis-trans isomerase B OS=Rattus norvegicus GN=Ppib PE=1 SV=3 - [PPIB_RAT]	51.85	13	13	113	216	23.7875	9.49561	0.815745	0.864879	0.79886	0.826495	1.03005	1.06598	1.00423	1.03342	1.25036	0.00149264
P20059	Hemopexin OS=Rattus norvegicus GN=Hpx PE=1 SV=3 - [HEMO_RAT]	41.09	20	20	150	460	51.3183	7.6499	0.767271	0.74985	0.717903	0.745008	1.12184	1.18118	1.31871	1.20725	1.62045	0.00153462
D4A9Y0	Protein Sdf2l1 OS=Rattus norvegicus GN=Sdf2l1 PE=1 SV=1 - [D4A9Y0_RAT]	22.73	4	4	20	220	23.3886	7.41553	0.827352	0.871261	0.864615	0.854409	1.08937	1.01337	1.06326	1.05533	1.23516	0.00154273
D3Z9R8	6.8 kDa mitochondrial proteolipid OS=Rattus norvegicus GN=Mp68 PE=1 SV=1 - [68MP_RAT]	11.67	1	1	4	60	6.90965	9.92041	0.868491	0.819711	0.794345	0.827516	1.11721	1.1041	1.0345	1.08527	1.31148	0.00156035
Q62930	Complement component C9 OS=Rattus norvegicus GN=C9 PE=2 SV=1 - [CO9_RAT]	38.27	19	19	62	554	62.2406	5.69385	0.699081	0.72243	0.655309	0.692273	1.06635	1.0556	1.21464	1.1122	1.60659	0.00157617
Q7M082	Metallothionein 1 (Fragments) OS=Rattus norvegicus GN=Mt1f PE=3 SV=1 - [Q7M082_RAT]	38.46	2	2	10	52	5.0308	8.1333	0.346725	0.391289	0.577727	0.43858	1.20177	1.16005	1.0158	1.12587	2.56708	0.001609
H6X319	Pentaxin OS=Rattus norvegicus GN=sap PE=3 SV=1 - [H6X319_RAT]	25.44	5	5	19	228	26.0871	6.04932	0.823524	0.725481	0.673956	0.740987	1.14449	1.1344	1.07028	1.11639	1.50663	0.00163908
B2RZD4	60S ribosomal protein L34 OS=Rattus norvegicus GN=Rpl34 PE=1 SV=1 - [B2RZD4_RAT]	41.88	6	6	51	117	13.2845	11.4731	0.896261	0.869563	0.844687	0.87017	1.1027	1.0284	1.08012	1.07041	1.23011	0.0016579
P97615	Thioredoxin, mitochondrial OS=Rattus norvegicus GN=Txn2 PE=2 SV=1 - [THIOM_RAT]	21.69	3	3	19	166	18.2205	7.89893	0.834028	0.82271	0.716875	0.791204	1.18404	1.11771	1.0918	1.13119	1.4297	0.00183547
D3ZCR3	Protein Hmg1l1 OS=Rattus norvegicus GN=Hmg1l1 PE=4 SV=2 - [D3ZCR3_RAT]	43.66	6	10	45	213	24.6621	6.15088	0.877064	0.86434	0.769606	0.837004	1.08805	1.08722	1.07562	1.08363	1.29466	0.0019465
P70550	Ras-related protein Rab-8B OS=Rattus norvegicus GN=Rab8b PE=1 SV=1 - [RAB8B_RAT]	24.64	2	5	33	207	23.5881	9.0708	0.86453	0.854146	0.784424	0.834367	1.07089	1.0198	1.04363	1.04477	1.25217	0.00195663
D3ZHV3	Metallothionein OS=Rattus norvegicus GN=Mt1m PE=3 SV=1 - [D3ZHV3_RAT]	65.57	3	3	11	61	6.09424	7.85498	0.519676	0.242806	0.326915	0.363132	1.14073	0.970126	1.14446	1.08511	2.98818	0.00196011
O35760	Isopentenyl-diphosphate Delta-isomerase 1 OS=Rattus norvegicus GN=Idi1 PE=2 SV=2 - [IDI1_RAT]	31.72	7	7	30	227	26.3793	5.8335	0.800855	0.783609	0.758301	0.780922	1.02828	1.051	0.95363	1.01097	1.29459	0.00196058
Q5RJR8	Leucine-rich repeat-containing protein 59 OS=Rattus norvegicus GN=Lrrc59 PE=1 SV=1 - [LRC59_RAT]	50.49	16	16	92	307	34.8477	9.5249	0.880504	0.827149	0.808556	0.838736	1.0512	1.13079	1.05389	1.07863	1.28602	0.0020928
Q4V7D1	Signal sequence receptor, alpha OS=Rattus norvegicus GN=Ssr1 PE=1 SV=1 - [Q4V7D1_RAT]	20.91	4	4	35	287	32.1872	4.43701	0.865361	0.800749	0.816474	0.827528	1.03474	1.01724	0.977642	1.00987	1.22035	0.00210272
Q63041	Alpha-1-macroglobulin OS=Rattus norvegicus GN=A1m PE=1 SV=1 - [A1M_RAT]	35.93	46	46	243	1500	167.019	6.90283	0.769638	0.737025	0.717625	0.74143	1.06385	1.18165	1.26729	1.17093	1.57929	0.00213048
G3V680	Beta-galactoside alpha-2,6-sialyltransferase 1 OS=Rattus norvegicus GN=St6gal1 PE=1 SV=1 - [G3V680_RAT]	29.28	10	10	36	403	46.7237	8.82178	0.864746	0.85053	0.786669	0.833981	1.11831	1.13223	1.03916	1.09657	1.31486	0.00221947
Q5PQU1	Kininogen 1 OS=Rattus norvegicus GN=Kng2 PE=2 SV=1 - [Q5PQU1_RAT]	45.58	6	18	111	430	47.7336	6.7417	0.451208	0.725413	0.547062	0.574561	1.11769	1.21862	1.24345	1.19325	2.0768	0.00225655
B2GUX6	RGD1312005 protein OS=Rattus norvegicus GN=RGD1312005 PE=2 SV=1 - [B2GUX6_RAT]	3.7	1	1	3	189	21.237	9.39307	0.696512		0.68383	0.690171	1.09343		1.1316	1.11252	1.61194	0.00225921
P06399	Fibrinogen alpha chain OS=Rattus norvegicus GN=Fga PE=1 SV=3 - [FIBA_RAT]	29.16	22	22	146	782	86.6319	5.74463	0.736914	0.717677	0.679371	0.711321	1.13561	1.14872	1.35667	1.21367	1.70622	0.00240615
B5DF79	Rnaset2 protein OS=Rattus norvegicus GN=Rnaset2 PE=2 SV=1 - [B5DF79_RAT]	24.62	4	4	13	329	37.9807	6.15088	0.81836	0.768567	0.776114	0.78768	1.09078	0.989636	1.00289	1.02777	1.3048	0.00244576
D4A132	UDP-glucuronosyltransferase OS=Rattus norvegicus GN=Ugt2b10 PE=1 SV=1 - [D4A132_RAT]	19.92	7	12	69	532	61.0544	7.37158	0.839143	0.864725	0.807675	0.837181	0.988445	1.0663	1.05598	1.03691	1.23857	0.00247278
Q925D4	Transmembrane protein 176B OS=Rattus norvegicus GN=Tmem176b PE=1 SV=1 - [T176B_RAT]	14.83	3	3	9	263	28.4667	8.33838	0.593286	0.779537	0.717475	0.696766	1.14962	1.06882	1.18908	1.13584	1.63016	0.00253302
A0A1B0GWV4	Protein Tomm5 OS=Rattus norvegicus GN=Tomm5 PE=1 SV=1 - [A0A1B0GWV4_RAT]	14.89	1	1	3	47	5.43488	8.19189	0.958624	0.905905	1.00254	0.95569	1.21387	1.19781	1.29975	1.23714	1.2945	0.00262859
P02680	Fibrinogen gamma chain OS=Rattus norvegicus GN=Fgg PE=1 SV=3 - [FIBG_RAT]	39.33	15	15	87	445	50.6005	5.96045	0.744036	0.700352	0.706048	0.716812	1.14771	1.1274	1.3597	1.21161	1.69027	0.00280786
P26772	10 kDa heat shock protein, mitochondrial OS=Rattus norvegicus GN=Hspe1 PE=1 SV=3 - [CH10_RAT]	77.45	10	10	135	102	10.8949	8.92432	0.877712	0.914753	0.881415	0.891293	1.14817	1.08226	1.04987	1.09343	1.22679	0.00293494
A0A0G2JW34	Protein Cisd3 OS=Rattus norvegicus GN=Cisd3 PE=1 SV=1 - [A0A0G2JW34_RAT]	40.16	6	6	19	127	14.3694	9.87646	0.912056	0.855197	0.924523	0.897259	1.05012	1.09866	1.12095	1.08991	1.21471	0.00297614
A0A096P6L9	Complement C5 OS=Rattus norvegicus GN=C5 PE=1 SV=2 - [A0A096P6L9_RAT]	9.1	12	12	26	1681	188.961	6.62451	0.727679	0.690934	0.788079	0.735564	1.07904	1.01486	1.18062	1.09151	1.48391	0.00312975
D4ACV3	Histone H2A OS=Rattus norvegicus GN=Hist2h2ac PE=3 SV=2 - [D4ACV3_RAT]	33.33	1	4	78	126	13.6366	10.8579	0.930916	0.859154	0.925507	0.905192	1.07366	1.1238	1.16013	1.1192	1.23642	0.00327994
D3ZBS2	Inter-alpha-trypsin inhibitor heavy chain H3 OS=Rattus norvegicus GN=Itih3 PE=1 SV=3 - [D3ZBS2_RAT]	12.63	9	9	29	887	99.0057	6.31592	0.805107	0.805452	0.866906	0.825822	1.04443	1.19026	1.15246	1.12905	1.36718	0.00328271
D4A9Z8	Protein Chmp4bl1 OS=Rattus norvegicus GN=Chmp4bl1 PE=1 SV=1 - [D4A9Z8_RAT]	22.32	1	3	10	224	25.0937	4.90674	0.856333	0.79874	0.79757	0.817547	0.996408	1.00076	1.07968	1.02562	1.2545	0.00334206
Q68FY4	Group specific component OS=Rattus norvegicus GN=Gc PE=1 SV=1 - [Q68FY4_RAT]	58.4	23	23	100	476	53.483	5.85889	0.89879	0.835075	0.831798	0.855221	1.06365	1.08993	1.18184	1.11181	1.30002	0.00361605
P97829	Leukocyte surface antigen CD47 OS=Rattus norvegicus GN=Cd47 PE=1 SV=1 - [CD47_RAT]	13.2	4	4	12	303	32.9738	8.63135	0.828615	0.870543	0.813196	0.837451	1.02618	1.1424	1.05606	1.07488	1.28352	0.00362227
P53987	Monocarboxylate transporter 1 OS=Rattus norvegicus GN=Slc16a1 PE=1 SV=1 - [MOT1_RAT]	11.13	5	5	25	494	53.2034	8.32373	0.778619	0.806003	0.73476	0.773127	1.01043	0.924638	0.975648	0.970239	1.25495	0.00369926
D3ZJ08	Histone H3 OS=Rattus norvegicus GN=Hist2h3c2 PE=1 SV=1 - [D3ZJ08_RAT]	32.35	6	6	29	136	15.3785	11.2681	0.844215	0.781869	0.834893	0.820326	1.02835	1.03045	0.958628	1.00581	1.22611	0.00372166
P61314	60S ribosomal protein L15 OS=Rattus norvegicus GN=Rpl15 PE=1 SV=2 - [RL15_RAT]	38.24	7	7	34	204	24.1311	11.6196	0.858471	0.938559	0.826373	0.874467	1.07801	1.07863	1.1322	1.09628	1.25365	0.00424704
Q566E5	KDEL motif-containing protein 2 OS=Rattus norvegicus GN=Kdelc2 PE=2 SV=1 - [KDEL2_RAT]	4.92	2	2	7	508	58.6643	8.30908	0.90087	0.940197	0.863761	0.901609	1.0757	1.17401	1.10111	1.11694	1.23883	0.00425997
P14480	Fibrinogen beta chain OS=Rattus norvegicus GN=Fgb PE=1 SV=4 - [FIBB_RAT]	60.33	24	24	122	479	54.2007	7.78174	0.768625	0.69827	0.774052	0.746982	1.08851	1.13596	1.32001	1.18149	1.58169	0.00434875
D3ZF13	Acyl carrier protein OS=Rattus norvegicus GN=Ndufab1 PE=1 SV=1 - [D3ZF13_RAT]	19.23	4	4	47	156	17.5031	5.07178	0.909697	0.83076	0.804743	0.8484	1.13243	1.08204	1.04255	1.08567	1.27967	0.00438859
Q91ZW1	Transcription factor A, mitochondrial OS=Rattus norvegicus GN=Tfam PE=2 SV=1 - [TFAM_RAT]	27.46	9	9	33	244	28.1688	9.74463	0.892402	0.838443	0.795307	0.842051	1.07418	1.00699	1.03885	1.04001	1.23509	0.00439841
Q6MG74	B-factor, properdin OS=Rattus norvegicus GN=Cfb PE=2 SV=1 - [Q6MG74_RAT]	19.71	15	15	36	761	85.0666	6.96143	0.825417	0.727018	0.764879	0.772438	1.02494	1.05604	1.17624	1.08574	1.4056	0.00448092
Q5PPG2	Legumain OS=Rattus norvegicus GN=Lgmn PE=1 SV=1 - [Q5PPG2_RAT]	15.63	5	5	12	435	49.4484	6.58057	0.8593	0.803851	0.823658	0.828936	1.10081	1.03657	0.986024	1.04113	1.25599	0.00456216
D3Z865	Mannose-P-dolichol utilization defect 1 OS=Rattus norvegicus GN=Mpdu1 PE=1 SV=1 - [D3Z865_RAT]	10.12	2	2	10	247	26.5303	8.55811	0.778093	0.872727	0.818684	0.823168	1.01464	1.07384	0.997618	1.0287	1.24968	0.00458212
Q505J9	ATPase family AAA domain-containing protein 1 OS=Rattus norvegicus GN=Atad1 PE=1 SV=1 - [ATAD1_RAT]	19.11	6	6	17	361	40.691	6.90283	0.849743	0.783194	0.881051	0.837996	1.05451	1.00417	1.01532	1.02466	1.22276	0.00462637
A0A0G2JXE0	Histone H2B OS=Rattus norvegicus GN=LOC102549061 PE=3 SV=1 - [A0A0G2JXE0_RAT]	62.7	2	10	120	126	13.9136	10.3159	0.86469	0.781782	0.934374	0.860282	1.14292	1.18035	1.09743	1.14023	1.32542	0.0050678
P38656	Lupus La protein homolog OS=Rattus norvegicus GN=Ssb PE=1 SV=1 - [LA_RAT]	19.52	8	8	33	415	47.7479	9.72998	0.914904	0.911117	0.813829	0.87995	1.09271	1.0543	1.07149	1.07283	1.2192	0.00523288
Q5M7T5	Protein Serpinc1 OS=Rattus norvegicus GN=Serpinc1 PE=1 SV=1 - [Q5M7T5_RAT]	49.68	21	21	81	465	52.2008	6.56592	0.889601	0.84163	0.774804	0.835345	1.00721	1.04279	1.0378	1.02926	1.23214	0.00524059
P62278	40S ribosomal protein S13 OS=Rattus norvegicus GN=Rps13 PE=1 SV=2 - [RS13_RAT]	60.26	10	10	62	151	17.2117	10.5356	0.839476	0.928753	0.844989	0.871073	1.07566	1.02199	1.07328	1.05698	1.21342	0.00531307
F1LMZ2	Keratinocyte associated protein 2 (Predicted), isoform CRA_c OS=Rattus norvegicus GN=Krtcap2 PE=1 SV=3 - [F1LMZ2_RAT]	14.91	1	1	4	114	12.5217	9.61279	0.822804	0.748233	0.893438	0.821492	1.06121	1.1632	1.08323	1.10255	1.34213	0.00572495
A0A0G2KAX9	Protein Mreg OS=Rattus norvegicus GN=Mreg PE=1 SV=1 - [A0A0G2KAX9_RAT]	6.09	1	1	5	197	22.9817	6.59521	0.94667	0.836461	0.904322	0.895818	1.08138	1.08952	1.15577	1.10889	1.23785	0.00587894
A0A0A0MXW3	Histone H2A OS=Rattus norvegicus GN=H2afz PE=3 SV=1 - [A0A0A0MXW3_RAT]	31.5	2	4	42	127	13.4135	10.5796	0.882867	0.776428	0.719272	0.792856	1.08295	1.06951	1.18373	1.11207	1.40261	0.00599568
P55051	Fatty acid-binding protein, brain OS=Rattus norvegicus GN=Fabp7 PE=1 SV=2 - [FABP7_RAT]	38.64	5	5	26	132	14.8544	5.63037	0.841745	0.792039	0.788577	0.807454	1.04062	1.03314	0.938881	1.00422	1.24368	0.00599665
A0A0G2K415	Tripartite motif-containing protein 26 OS=Rattus norvegicus GN=Trim26 PE=1 SV=1 - [A0A0G2K415_RAT]	5.57	3	3	9	539	62.2672	5.07178	0.881831	0.819882	0.834712	0.845475	1.06094	1.04734	0.968463	1.02558	1.21303	0.00632544
P69736	Endothelial differentiation-related factor 1 OS=Rattus norvegicus GN=Edf1 PE=1 SV=1 - [EDF1_RAT]	25	3	3	7	148	16.3589	9.99365	0.80722	0.882993	0.810303	0.833505	1.20447	1.08281	1.0495	1.11226	1.33443	0.00634494
A0A096MJW5	Phosphoinositide phospholipase C OS=Rattus norvegicus GN=Plch1 PE=4 SV=1 - [A0A096MJW5_RAT]	1.48	1	2	16	1015	116.075	7.88428	0.745141	0.856769	0.742716	0.781542	1.14051	1.1277	0.998949	1.08905	1.39347	0.00638858
Q63965	Sideroflexin-1 OS=Rattus norvegicus GN=Sfxn1 PE=2 SV=4 - [SFXN1_RAT]	55.59	1	12	52	322	35.5232	9.05615	0.881035	0.860932	0.783109	0.841692	1.03601	0.994799	1.06884	1.03322	1.22755	0.00646404
H6X2V7	Pentaxin OS=Rattus norvegicus GN=crp PE=3 SV=1 - [H6X2V7_RAT]	32.61	5	5	22	230	25.4498	5.10986	0.815464	0.724901	0.805976	0.782114	1.05614	1.29615	1.16203	1.17144	1.49779	0.00660565
P12346	Serotransferrin OS=Rattus norvegicus GN=Tf PE=1 SV=3 - [TRFE_RAT]	51.29	1	36	296	698	76.3456	7.28369	0.882323	0.841066	0.93358	0.885656	1.06609	1.18024	1.21346	1.15326	1.30215	0.00677892
D3ZWD6	Complement component 8, alpha polypeptide (Predicted) OS=Rattus norvegicus GN=C8a PE=1 SV=1 - [D3ZWD6_RAT]	22.15	11	11	27	587	66.2303	5.96045	0.756416	0.652794	0.781888	0.730366	0.933752	1.02862	1.05113	1.0045	1.37534	0.00682319
Q9QY92	Sperm tail protein Spag5 (Fragment) OS=Rattus norvegicus GN=Spag5 PE=2 SV=1 - [Q9QY92_RAT]	2.02	1	1	2	397	45.0433	4.91943		1.03041	0.909613	0.970013		1.6924	1.69196	1.69218	1.74449	0.00692287
A2SY89	Growth differentiation factor 3 OS=Rattus norvegicus GN=Gdf3 PE=1 SV=1 - [A2SY89_RAT]	1.91	1	1	4	366	41.5347	9.49561	0.81768	0.709001	0.751555	0.759412	1.0121	0.94848	0.930155	0.963577	1.26885	0.00708826
Q52KJ9	Protein Tmx1 OS=Rattus norvegicus GN=Tmx1 PE=1 SV=1 - [Q52KJ9_RAT]	7.55	2	2	8	278	31.4147	5.30029	0.80221	0.905541	0.805334	0.837695	1.02766	0.995795	1.02901	1.01749	1.21463	0.00724986
G3V9N0	Polyadenylate-binding protein OS=Rattus norvegicus GN=Pabpc4 PE=1 SV=2 - [G3V9N0_RAT]	32.14	6	18	77	644	70.789	9.26123	0.799025	0.895827	0.822834	0.839229	1.02675	0.974281	1.02519	1.00874	1.20199	0.00744194
P21531	60S ribosomal protein L3 OS=Rattus norvegicus GN=Rpl3 PE=1 SV=3 - [RL3_RAT]	32.75	13	16	77	403	46.1068	10.2134	0.927015	0.83815	0.825902	0.863689	1.02034	1.02804	1.0663	1.03823	1.20208	0.00747449
A0A0G2JY31	Alpha-1-antiproteinase OS=Rattus norvegicus GN=Serpina1 PE=1 SV=1 - [A0A0G2JY31_RAT]	31.63	13	13	83	411	46.0925	6.07471	0.81095	0.838153	0.812187	0.82043	1.12935	1.1444	1.37248	1.21541	1.48143	0.00754266
P01946	Hemoglobin subunit alpha-1/2 OS=Rattus norvegicus GN=Hba1 PE=1 SV=3 - [HBA_RAT]	72.54	3	13	565	142	15.3188	7.97217	0.843	0.672757	0.78198	0.765912	1.37476	1.51906	1.91354	1.60245	2.09222	0.00768891
D4AD70	Protein RGD1561636 OS=Rattus norvegicus GN=RGD1561636 PE=3 SV=1 - [D4AD70_RAT]	50	5	6	33	70	8.24076	10.0962	0.821286	0.77949	0.881037	0.827271	1.06279	1.07365	0.976993	1.03781	1.2545	0.00771364
P63029	Translationally-controlled tumor protein OS=Rattus norvegicus GN=Tpt1 PE=1 SV=1 - [TCTP_RAT]	40.12	6	6	51	172	19.4496	4.85596	0.825352	0.846554	0.857337	0.843081	1.14081	1.00096	1.03123	1.05767	1.25453	0.00786021
Q6TUH4	LRRGT00070 OS=Rattus norvegicus GN=Thoc1 PE=1 SV=1 - [Q6TUH4_RAT]	3.01	1	1	2	499	57.1175	4.98291	0.860352	0.893984		0.877168	1.09482	1.07714		1.08598	1.23805	0.0081756
F1LQ10	CD302 antigen OS=Rattus norvegicus GN=Cd302 PE=1 SV=1 - [F1LQ10_RAT]	17.54	3	3	9	228	25.5025	4.85596	0.748957	0.811792	0.792133	0.784294	1.1888	0.979672	1.10788	1.09212	1.39249	0.00842268
P62161	Calmodulin OS=Rattus norvegicus GN=Calm1 PE=1 SV=2 - [CALM_RAT]	59.73	9	10	89	149	16.8268	4.22119	0.921805	0.823386	0.795671	0.846954	1.05263	1.034	1.02133	1.03598	1.22319	0.00861323
A0A0G2JVL6	NADH dehydrogenase [ubiquinone] 1 alpha subcomplex subunit 8 OS=Rattus norvegicus GN=Ndufa8 PE=1 SV=1 - [A0A0G2JVL6_RAT]	22.67	4	4	14	172	19.9521	8.29443	0.851698	0.834819	0.852226	0.846248	1.04807	0.965398	1.10199	1.03849	1.22717	0.00870957
Q8CGS4	Charged multivesicular body protein 3 OS=Rattus norvegicus GN=Chmp3 PE=1 SV=3 - [CHMP3_RAT]	9.42	2	2	10	223	25.0457	5.12256	0.919178	0.824488	0.781036	0.841567	1.04318	1.03292	1.09982	1.05864	1.25794	0.00902678
D3ZIL9	DIS3-like exonuclease 2 OS=Rattus norvegicus GN=Dis3l2 PE=1 SV=2 - [D3ZIL9_RAT]	4.11	4	4	9	876	98.3371	5.93506	0.869084	0.861529	0.86938	0.866664	1.15471	1.00462	1.15891	1.10608	1.27625	0.00922627
A0A0G2JTW9	Protein Hbb-b1 OS=Rattus norvegicus GN=Hbb-b1 PE=1 SV=1 - [A0A0G2JTW9_RAT]	68.03	1	10	336	147	15.9783	8.06006	0.906616	0.792641	0.576274	0.75851	1.20104	1.38422	1.50114	1.36213	1.7958	0.00982253
G3V836	Clusterin OS=Rattus norvegicus GN=Clu PE=1 SV=1 - [G3V836_RAT]	20.81	8	8	18	447	51.3873	5.80811	0.838506	0.809297	0.796436	0.814746	0.995365	1.12187	1.21044	1.10923	1.36144	0.00982552
Q5XII9	Mitochondrial fission regulator 1-like OS=Rattus norvegicus GN=Mtfr1l PE=1 SV=1 - [MFR1L_RAT]	22.15	5	5	12	289	31.7102	6.1001	0.8446	0.86206	0.738239	0.814966	1.00639	0.997966	0.984331	0.99623	1.22242	0.00987141
Q4V8F9	Hydroxysteroid dehydrogenase-like protein 2 OS=Rattus norvegicus GN=Hsdl2 PE=2 SV=1 - [HSDL2_RAT]	27.67	13	13	53	524	58.3069	6.18896	0.839921	0.837829	0.952503	0.876751	1.06003	1.0381	1.06388	1.054	1.20217	0.0102026
Q9R1T3	Cathepsin Z OS=Rattus norvegicus GN=Ctsz PE=1 SV=2 - [CATZ_RAT]	18.95	6	6	11	306	34.1724	7.15186	0.874362	0.807492	0.826691	0.836182	0.947953	1.05926	1.02808	1.01176	1.20998	0.0104774
Q64654	Lanosterol 14-alpha demethylase OS=Rattus norvegicus GN=Cyp51a1 PE=2 SV=1 - [CP51A_RAT]	36.38	16	16	65	503	56.6704	8.52881	0.810143	0.870051	0.810245	0.830146	0.948755	1.07053	1.02799	1.01576	1.22359	0.0104946
Q9EQV9	Carboxypeptidase B2 OS=Rattus norvegicus GN=Cpb2 PE=2 SV=1 - [CBPB2_RAT]	3.55	1	1	3	422	48.7956	8.41162	0.897615	0.787787	0.842162	0.842522	1.07237	1.04235	0.978624	1.03112	1.22384	0.0109577
F1M983	Protein Cfh OS=Rattus norvegicus GN=Cfh PE=1 SV=1 - [F1M983_RAT]	24.15	24	25	59	1234	139.916	6.87354	0.906086	0.811875	0.896388	0.87145	1.02605	1.03281	1.11654	1.05847	1.2146	0.0109825
Q6LE95	Kininogen OS=Rattus norvegicus GN=Kng1 PE=4 SV=1 - [Q6LE95_RAT]	80.36	1	4	13	56	6.01006	8.98291	0.811433	0.942101	0.75255	0.835361	1.16869	1.0662	1.20503	1.14664	1.37263	0.0111366
Q9Z2Q7	Syntaxin-8 OS=Rattus norvegicus GN=Stx8 PE=1 SV=1 - [STX8_RAT]	2.97	1	1	4	236	26.8941	5.0083	0.792639	0.880971	0.885856	0.853155	1.10563	1.07336	0.991081	1.05669	1.23857	0.0111404
P10716	C-type lectin domain family 4 member F OS=Rattus norvegicus GN=Clec4f PE=1 SV=1 - [CLC4F_RAT]	21.09	10	10	19	550	61.0664	6.91748	0.774581	0.797016	0.875603	0.815733	0.968127	1.04264	0.966275	0.992347	1.21651	0.011191
D3ZSW5	Protein Txnl4a OS=Rattus norvegicus GN=Txnl4a PE=1 SV=1 - [D3ZSW5_RAT]	12.68	2	2	4	142	16.7752	5.84619	0.839429	0.827053	0.834591	0.833691	1.10519	1.18177	0.983992	1.09032	1.30782	0.0112605
P62845	40S ribosomal protein S15 OS=Rattus norvegicus GN=Rps15 PE=1 SV=2 - [RS15_RAT]	40	3	3	20	145	17.0292	10.3892	0.900611	0.856354	1.04027	0.932411	1.17738	1.17642	1.2484	1.20074	1.28778	0.0112671
M0R402	Protein Tmx3 OS=Rattus norvegicus GN=Tmx3 PE=1 SV=2 - [M0R402_RAT]	5.88	3	3	12	459	52.0677	6.01123	0.931871	0.821946	0.870026	0.874614	1.15397	1.06483	1.03746	1.08542	1.24103	0.0112912
M0R907	Protein Snrpd3 OS=Rattus norvegicus GN=Snrpd3 PE=1 SV=1 - [M0R907_RAT]	19.05	2	3	9	126	13.9073	10.3159	0.723218	0.781708	0.785218	0.763381	1.03863	1.03339	0.8957	0.989238	1.29586	0.0113814
F1LSA8	Echinoderm microtubule-associated protein-like 5 OS=Rattus norvegicus GN=Eml5 PE=4 SV=3 - [F1LSA8_RAT]	0.86	1	1	2	1977	219.648	7.79639	0.794546	0.840096		0.817321	1.02464	1.0258		1.02522	1.25437	0.0117963
Q5U212	Protein Rbm4 OS=Rattus norvegicus GN=Rbm4 PE=2 SV=1 - [Q5U212_RAT]	5.59	1	1	2	143	16.1331	5.77002		0.818215	0.800989	0.809602		1.07317	1.0237	1.04843	1.295	0.0118164
D3ZAX5	Calcium homeostasis endoplasmic reticulum protein (Predicted) OS=Rattus norvegicus GN=Cherp PE=1 SV=2 - [D3ZAX5_RAT]	3.53	3	3	7	935	105.854	9.14404	0.865052	0.926804	0.882249	0.891368	1.1581	1.03917	1.0425	1.07993	1.21154	0.0120308
Q63945	Protein SET OS=Rattus norvegicus GN=Set PE=2 SV=2 - [SET_RAT]	26.99	7	7	17	289	33.3857	4.32275	0.924298	0.79362	0.830292	0.849403	1.03084	1.02671	1.00684	1.02146	1.20257	0.0122198
Q5PQK2	Fusion, derived from t(1216) malignant liposarcoma (Human) OS=Rattus norvegicus GN=Fus PE=1 SV=1 - [Q5PQK2_RAT]	11.2	4	7	23	518	52.6415	9.36377	0.735176	0.775661	0.812136	0.774324	0.946795	1.0105	0.893247	0.95018	1.22711	0.0122617
Q6P791	Ragulator complex protein LAMTOR1 OS=Rattus norvegicus GN=Lamtor1 PE=1 SV=1 - [LTOR1_RAT]	8.07	1	1	3	161	17.7098	5.021		0.811213	0.846916	0.829064		1.04518	1.08435	1.06476	1.28429	0.0124043
B2RYS2	Cytochrome b-c1 complex subunit 7 OS=Rattus norvegicus GN=Uqcrb PE=1 SV=1 - [B2RYS2_RAT]	45.95	6	6	39	111	13.5499	9.30518	0.944765	0.836186	0.875407	0.885453	1.12422	1.03584	1.04398	1.06801	1.20618	0.0126518
A0A0G2JYZ8	Protein Satb1 OS=Rattus norvegicus GN=Satb1 PE=1 SV=1 - [A0A0G2JYZ8_RAT]	0.98	1	1	2	713	79.4003	8.32373	0.842573		0.791244	0.816909	1.07269		1.10825	1.09047	1.33488	0.0127758
D3Z8H0	Protein Snrnp70 OS=Rattus norvegicus GN=Snrnp70 PE=1 SV=1 - [D3Z8H0_RAT]	18.07	3	3	9	166	19.7779	8.03076	0.925305	0.859762	0.848451	0.877839	1.05586	0.999188	1.11867	1.05791	1.20513	0.0127816
D3ZGE6	Cortactin, isoform CRA_c OS=Rattus norvegicus GN=Cttn PE=1 SV=3 - [D3ZGE6_RAT]	19.05	9	9	28	546	61.0403	5.31299	0.804485	0.785275	0.879218	0.822993	1.04083	0.947756	0.986272	0.99162	1.20489	0.0128176
M0R9F7	Protein Marco OS=Rattus norvegicus GN=Marco PE=1 SV=2 - [M0R9F7_RAT]	4.68	2	2	5	470	46.8894	8.86572	0.690829	0.657065	0.844242	0.730712	1.08249	0.957108	1.02016	1.01992	1.39579	0.0131419
Q6MG73	Complement component 2 OS=Rattus norvegicus GN=C2 PE=1 SV=1 - [Q6MG73_RAT]	3.43	2	2	3	758	83.6458	7.35693	0.787758	0.729137	0.873457	0.796784	0.956126	1.05209	1.03158	1.01327	1.27169	0.0132685
P17425	Hydroxymethylglutaryl-CoA synthase, cytoplasmic OS=Rattus norvegicus GN=Hmgcs1 PE=1 SV=1 - [HMCS1_RAT]	29.62	14	15	86	520	57.3974	5.88428	0.792864	0.974873	0.910741	0.892826	1.10694	1.13769	1.11843	1.12102	1.25558	0.013457
Q9WUK5	Inhibin beta C chain OS=Rattus norvegicus GN=Inhbc PE=2 SV=1 - [INHBC_RAT]	2.28	1	1	6	351	39.31	7.81104	0.932882	0.842982	0.725815	0.833893	1.09975	1.09384	1.07274	1.08878	1.30565	0.0135587
G3V7K3	Ceruloplasmin OS=Rattus norvegicus GN=Cp PE=1 SV=1 - [G3V7K3_RAT]	36.45	30	30	135	1059	120.589	5.64307	0.822634	0.770575	0.660922	0.751377	1.07601	1.04369	1.29495	1.13821	1.51484	0.0137409
F1M8F4	Glia maturation factor gamma OS=Rattus norvegicus GN=Gmfg PE=1 SV=2 - [F1M8F4_RAT]	6.34	1	1	5	142	16.7555	5.70654	0.861623	0.783189	0.769322	0.804711	1.0006	1.06324	1.2103	1.09138	1.35624	0.0138408
D3ZES2	Protein Trappc6b OS=Rattus norvegicus GN=Trappc6b PE=1 SV=1 - [D3ZES2_RAT]	5.06	1	1	2	158	17.9653	8.67529		0.867685	0.825397	0.846541		1.03108	1.02333	1.0272	1.21341	0.0138633
P0C5H9	Mesencephalic astrocyte-derived neurotrophic factor OS=Rattus norvegicus GN=Manf PE=1 SV=1 - [MANF_RAT]	47.49	9	9	43	179	20.3746	8.25049	0.729556	0.817494	0.894861	0.81397	1.03593	1.00291	1.0111	1.01665	1.249	0.0141963
P07151	Beta-2-microglobulin OS=Rattus norvegicus GN=B2m PE=1 SV=1 - [B2MG_RAT]	19.33	3	3	13	119	13.7111	8.00146	0.754209	0.820107	0.862518	0.812278	0.948656	1.09078	1.07394	1.03779	1.27763	0.0146679
Q642E6	Tripeptidyl peptidase I OS=Rattus norvegicus GN=Tpp1 PE=1 SV=1 - [Q642E6_RAT]	4.97	2	2	7	563	61.2748	6.63916	0.832775	0.827147	0.744015	0.801312	1.06083	1.12377	0.947101	1.0439	1.30274	0.0148187
Q6P734	Plasma protease C1 inhibitor OS=Rattus norvegicus GN=Serping1 PE=2 SV=1 - [IC1_RAT]	18.45	8	8	24	504	55.5762	5.8335	0.881905	0.70916	0.613544	0.73487	1.04024	1.18223	1.07921	1.10056	1.49763	0.0148697
B5DEH7	C1r protein OS=Rattus norvegicus GN=C1r PE=1 SV=1 - [B5DEH7_RAT]	6.93	4	5	13	707	80.3732	6.23975	0.789977	0.7533	0.855236	0.799505	0.937548	1.04797	1.09639	1.0273	1.28493	0.0149419
P08649	Complement C4 OS=Rattus norvegicus GN=C4 PE=1 SV=3 - [CO4_RAT]	35.81	16	52	193	1737	192.042	7.32764	0.882448	0.90871	0.785128	0.858762	0.994979	1.04055	1.0656	1.03371	1.20372	0.0151211
A0A0G2K4J0	ADP-ribosylation factor GTPase-activating protein 3 OS=Rattus norvegicus GN=Arfgap3 PE=1 SV=1 - [A0A0G2K4J0_RAT]	1.53	1	1	6	522	57.6353	8.86572	0.896692	0.750064	0.753033	0.79993	0.971684	1.05348	1.0588	1.02799	1.2851	0.0151949
F1LRA5	Phospholipid phosphatase-related protein type 2 OS=Rattus norvegicus GN=Prg4 PE=1 SV=2 - [F1LRA5_RAT]	13.58	8	8	20	1060	115.743	8.96826	0.829148	0.84098	0.775175	0.815101	1.25002	1.01134	1.0824	1.11459	1.36742	0.0152323
Q5EGY4	Synaptobrevin homolog YKT6 OS=Rattus norvegicus GN=Ykt6 PE=1 SV=1 - [YKT6_RAT]	24.24	5	5	13	198	22.3553	6.91748	0.89117	0.874567	0.752311	0.839349	1.06167	1.01921	1.15216	1.07768	1.28395	0.0154085
P16296	Coagulation factor IX OS=Rattus norvegicus GN=F9 PE=2 SV=2 - [FA9_RAT]	13.85	6	6	15	462	51.7753	5.30029	0.894737	0.790565	0.699056	0.794786	1.02887	1.05959	1.0046	1.03102	1.29723	0.0158272
P63031	Mitochondrial pyruvate carrier 1 OS=Rattus norvegicus GN=Mpc1 PE=3 SV=1 - [MPC1_RAT]	7.34	1	1	8	109	12.4463	9.61279	0.75559	0.858559	0.88884	0.83433	1.0404	0.976732	1.02418	1.01377	1.21507	0.0158486
G3V805	Protein LOC103690067 OS=Rattus norvegicus GN=Tprkb PE=1 SV=1 - [G3V805_RAT]	10.29	2	2	7	175	19.5294	6.93213	0.789386	0.775542	0.802654	0.789194	1.10405	0.915834	1.00277	1.00755	1.27668	0.0164832
Q6P136	Hyou1 protein OS=Rattus norvegicus GN=Hyou1 PE=1 SV=1 - [Q6P136_RAT]	44.69	1	39	224	998	111.151	5.18604	0.898128	0.950746	0.89186	0.913578	1.069	1.30739	1.26339	1.21326	1.32803	0.0166088
D4AB60	Protein Mtbp OS=Rattus norvegicus GN=Mtbp PE=1 SV=1 - [D4AB60_RAT]	0.67	1	1	6	894	100.299	7.2251	0.89436	0.79843	0.677288	0.790026	1.0974	1.02517	1.03876	1.05378	1.33385	0.0166742
D4ADF5	Protein LOC100912106 OS=Rattus norvegicus GN=Pdcd5 PE=1 SV=1 - [D4ADF5_RAT]	54.4	7	7	23	125	14.1953	5.68115	0.936438	0.866897	0.796669	0.866668	1.05197	1.01775	1.11433	1.06135	1.22463	0.0167969
M0R776	Protein Mrps36 OS=Rattus norvegicus GN=Mrps36 PE=1 SV=1 - [M0R776_RAT]	45.63	3	3	12	103	11.406	10.3452	0.972498	0.854924	0.84816	0.891861	1.05165	1.08696	1.17015	1.10292	1.23665	0.0168978
P62332	ADP-ribosylation factor 6 OS=Rattus norvegicus GN=Arf6 PE=1 SV=2 - [ARF6_RAT]	52.57	5	7	33	175	20.0694	8.95361	0.799235	0.912913	0.889524	0.867224	1.0324	1.14909	1.03331	1.0716	1.23567	0.0170835
B5DEK0	Protein Rprd1b OS=Rattus norvegicus GN=Rprd1b PE=1 SV=1 - [B5DEK0_RAT]	23.01	5	5	9	326	36.8612	5.97314	0.762538	0.885815	0.801716	0.81669	1.12843	0.987176	1.00787	1.04116	1.27485	0.017102
Q6IN37	GM2 ganglioside activator OS=Rattus norvegicus GN=Gm2a PE=1 SV=1 - [Q6IN37_RAT]	25.13	4	4	33	199	21.4792	6.52197	0.790135	0.72819	0.857257	0.791861	0.933897	0.950538	1.01575	0.966729	1.22083	0.0175757
Q5M878	Serum amyloid A protein OS=Rattus norvegicus GN=Saa4 PE=1 SV=1 - [Q5M878_RAT]	21.54	3	3	15	130	14.9634	9.1001	0.827291	0.887324	0.834877	0.849831	1.10861	0.984503	1.19336	1.09549	1.28907	0.0180298
F1M7F7	Complement component C6 OS=Rattus norvegicus GN=C6 PE=1 SV=3 - [F1M7F7_RAT]	8.49	6	6	15	931	104.255	6.65381	0.664466	0.952614	0.756749	0.791276	1.11849	1.10198	1.15392	1.12479	1.42149	0.0180927
B4F7A1	Complex III assembly factor LYRM7 OS=Rattus norvegicus GN=Lyrm7 PE=3 SV=1 - [LYRM7_RAT]	5.77	1	1	2	104	12.0225	9.45166	0.902688		0.837754	0.870221	1.10986		1.13591	1.12288	1.29034	0.0186359
P83883	60S ribosomal protein L36a OS=Rattus norvegicus GN=Rpl36a PE=1 SV=2 - [RL36A_RAT]	30.19	5	5	22	106	12.4328	10.5796	0.798233	0.807385	0.746051	0.78389	1.0529	0.890769	0.995638	0.97977	1.24988	0.0186511
B3IYD2	Ufm1-conjugating enzyme 1, isoform CRA_a OS=Rattus norvegicus GN=Ufc1 PE=2 SV=1 - [B3IYD2_RAT]	21.51	3	3	9	93	11.3696	4.97021	0.836596	0.932814	0.771494	0.846968	1.02231	1.0697	1.01887	1.03696	1.22432	0.018665
P11232	Thioredoxin OS=Rattus norvegicus GN=Txn PE=1 SV=2 - [THIO_RAT]	65.71	6	6	70	105	11.6657	4.91943	0.82556	0.869067	0.779475	0.824701	1.07946	1.0207	0.934849	1.01167	1.22671	0.0192483
B3DMA0	Tumor protein p53-inducible protein 11 OS=Rattus norvegicus GN=Tp53i11 PE=1 SV=1 - [P5I11_RAT]	5.29	1	1	4	189	20.9254	9.40771	0.812247	0.845846		0.829046	0.983646	1.01885		1.00125	1.20771	0.0193891
P05943	Protein S100-A10 OS=Rattus norvegicus GN=S100a10 PE=1 SV=2 - [S10AA_RAT]	17.89	1	1	2	95	11.0675	6.771		0.857343	0.768647	0.812995		1.12956	1.12295	1.12625	1.38531	0.0195643
M0R647	Protein RGD1560883 OS=Rattus norvegicus GN=RGD1560883 PE=4 SV=1 - [M0R647_RAT]	1.54	1	1	2	1235	141.176	6.30322		0.793231	0.797861	0.795546		1.179	1.3065	1.24275	1.56213	0.0197469
G3V8J2	Cytochrome P450, family 8, subfamily b, polypeptide 1 OS=Rattus norvegicus GN=Cyp8b1 PE=1 SV=1 - [G3V8J2_RAT]	16.83	8	8	17	499	57.6872	8.45557	0.824383	0.807513	0.792051	0.807982	0.958321	1.20997	1.07954	1.08261	1.33989	0.0199675
G3V7V5	ADP-ribosylation factor 3 OS=Rattus norvegicus GN=Fkbp11 PE=1 SV=1 - [G3V7V5_RAT]	23.38	4	4	17	201	22.1712	9.24658	0.783766	0.816072	0.889386	0.829741	1.07312	1.00536	0.947451	1.00864	1.21561	0.0202197
Q6P9V1	Tetraspanin OS=Rattus norvegicus GN=Cd81 PE=1 SV=1 - [Q6P9V1_RAT]	28.39	4	4	17	236	25.8871	5.51611	0.800692	0.930513	0.834688	0.855298	0.976742	1.06808	1.06303	1.03595	1.21122	0.0209107
P63170	Dynein light chain 1, cytoplasmic OS=Rattus norvegicus GN=Dynll1 PE=1 SV=1 - [DYL1_RAT]	32.58	2	2	5	89	10.3591	7.40088	0.941699	0.828612	0.814911	0.861741	1.10986	1.0071	1.03011	1.04902	1.21733	0.0211173
A0A140TAD1	ADP-sugar pyrophosphatase OS=Rattus norvegicus GN=Nudt5 PE=1 SV=1 - [A0A140TAD1_RAT]	15.07	3	3	8	219	24.1153	5.37646	0.933102	0.767226	0.890936	0.863755	1.02817	1.05941	1.07228	1.05329	1.21943	0.0211595
D4A1U1	Protein Zbtb20 OS=Rattus norvegicus GN=Zbtb20 PE=1 SV=1 - [D4A1U1_RAT]	4.79	2	2	8	668	73.3747	6.49365	0.963148	0.843736	0.734257	0.847047	1.09197	1.09157	1.08771	1.09042	1.28731	0.0211802
P21816	Cysteine dioxygenase type 1 OS=Rattus norvegicus GN=Cdo1 PE=1 SV=1 - [CDO1_RAT]	12	3	4	11	200	23.0114	6.45557	0.880672	0.74818	0.803255	0.810703	0.948792	1.12646	1.09744	1.05756	1.3045	0.02124
Q7M079	Calcium-binding protein 4 (Fragment) OS=Rattus norvegicus GN=Hsp90b1 PE=1 SV=1 - [Q7M079_RAT]	88.89	1	1	35	18	1.97688	4.00537	0.825418	0.790208	0.737005	0.78421	1.23231	1.02374	0.986489	1.08084	1.37826	0.0212769
Q812B0	Liver regeneration-related protein 1 OS=Rattus norvegicus GN=Lrrp1 PE=2 SV=1 - [Q812B0_RAT]	14.47	2	2	8	159	17.1079	8.86572	0.758539	0.928964	0.824988	0.837497	1.06644	0.993716	1.11597	1.05871	1.26413	0.02222
A0A0G2K724	Malignant T-cell-amplified sequence OS=Rattus norvegicus GN=Mcts1 PE=1 SV=1 - [A0A0G2K724_RAT]	25.41	3	3	11	181	20.5418	8.82178	0.785525	0.882106	0.872521	0.846717	1.02947	1.08472	0.954122	1.02277	1.20792	0.0225268
P62828	GTP-binding nuclear protein Ran OS=Rattus norvegicus GN=Ran PE=1 SV=3 - [RAN_RAT]	34.72	7	7	26	216	24.4076	7.48877	0.7833	0.887046	0.858141	0.842829	1.04101	1.08218	0.947628	1.0236	1.21449	0.0230232
A0A0G2JSQ3	Solute carrier family 22 (Organic anion transporter), member 8, isoform CRA_a OS=Rattus norvegicus GN=Slc22a8 PE=1 SV=1 - [A0A0G2JSQ3_RAT]	3.17	2	2	5	536	59.1483	8.98291	0.900061	0.824572	0.72078	0.815138	1.08091	0.965116	1.0746	1.04021	1.27611	0.0246914
P62864	40S ribosomal protein S30 OS=Rattus norvegicus GN=Fau PE=1 SV=1 - [RS30_RAT]	18.64	2	2	20	59	6.64382	12.147	0.843718	0.803787	0.952914	0.866806	1.11281	1.02797	1.02139	1.05406	1.21602	0.0247696
P24008	3-oxo-5-alpha-steroid 4-dehydrogenase 1 OS=Rattus norvegicus GN=Srd5a1 PE=1 SV=2 - [S5A1_RAT]	15.44	5	5	17	259	29.7606	8.85107	0.736854	0.92136	0.749789	0.802668	1.04728	1.00912	1.1815	1.0793	1.34464	0.0250334
Q3T1J8	Protein RTF2 homolog OS=Rattus norvegicus GN=Rtfdc1 PE=2 SV=1 - [RTF2_RAT]	3.27	1	1	2	306	33.7902	8.86572		0.748838	0.842282	0.79556		1.08375	1.08456	1.08415	1.36276	0.0252243
D4A0Y0	Protein Trim30c OS=Rattus norvegicus GN=Trim30c PE=1 SV=3 - [D4A0Y0_RAT]	3.46	2	2	5	491	56.7728	6.15088	0.804207	0.949717	0.822149	0.858691	1.06279	1.06348	0.990417	1.0389	1.20986	0.0254169
Q62975	Protein Z-dependent protease inhibitor OS=Rattus norvegicus GN=Serpina10 PE=2 SV=2 - [ZPI_RAT]	7.34	3	3	6	436	50.2118	6.81494	0.737821	0.908264	0.634637	0.760241	1.0757	1.03845	1.25815	1.1241	1.47861	0.0255022
M0R589	Rhomboid-like protein OS=Rattus norvegicus GN=Parl PE=1 SV=2 - [M0R589_RAT]	6.37	3	3	5	377	42.1029	9.80322	0.840112	0.830061	0.954143	0.874772	1.06277	1.01982	1.17354	1.08538	1.24075	0.0255465
Q3T1G7	Conserved oligomeric Golgi complex subunit 7 OS=Rattus norvegicus GN=Cog7 PE=2 SV=1 - [COG7_RAT]	6.62	5	5	7	770	86.1572	5.41455	0.775348	0.941149	0.849905	0.855467	1.07956	0.989817	1.0859	1.05176	1.22945	0.0263585
D4A7Z2	Ribosomal protein L37 OS=Rattus norvegicus GN=LOC100360654 PE=3 SV=2 - [D4A7Z2_RAT]	14.43	3	3	8	97	11.1079	11.7368	0.886511	0.736638	0.830644	0.817931	1.05947	0.941723	1.07045	1.02388	1.25179	0.0265882
Q4G063	Cysteine-rich with EGF-like domain protein 2 OS=Rattus norvegicus GN=Creld2 PE=1 SV=1 - [CREL2_RAT]	14.04	5	5	15	349	38.2249	4.56396	0.80182	0.890313	0.72732	0.806484	1.01899	0.947109	0.979025	0.981708	1.21727	0.0272082
A0A0G2K3H7	Protein Wdr72 OS=Rattus norvegicus GN=Wdr72 PE=4 SV=1 - [A0A0G2K3H7_RAT]	1.84	2	2	11	925	103.077	6.78564	0.871014	0.793449	0.714716	0.79306	0.955736	1.08334	0.963349	1.00081	1.26196	0.0273923
D3ZRC3	Protein Rbm26 OS=Rattus norvegicus GN=Rbm26 PE=1 SV=2 - [D3ZRC3_RAT]	0.7	1	1	3	993	112.01	8.98291	0.925274	0.894231		0.909752	1.12481	1.06869		1.09675	1.20555	0.0281702
A0A0G2JSH9	Peroxiredoxin-2 OS=Rattus norvegicus GN=Prdx2 PE=1 SV=1 - [A0A0G2JSH9_RAT]	27.78	6	6	59	198	21.7841	5.59229	0.885976	0.977906	0.846522	0.903468	1.113	1.1541	1.38697	1.21803	1.34817	0.0284411
M0R5R0	Protein S (Alpha), isoform CRA_b OS=Rattus norvegicus GN=Pros1 PE=1 SV=1 - [M0R5R0_RAT]	7.56	3	4	7	675	74.5636	5.47803	0.883925	0.907391	0.875714	0.88901	1.01393	1.25079	1.10317	1.12263	1.26279	0.028535
Q498T9	Volume-regulated anion channel subunit LRRC8C OS=Rattus norvegicus GN=Lrrc8c PE=1 SV=1 - [LRC8C_RAT]	1.49	1	1	5	803	92.4031	7.82568	0.748199	0.76514	0.959464	0.824268	1.01398	1.11715	1.08154	1.07089	1.2992	0.0293007
B5DFN3	Ubiquinol-cytochrome-c reductase complex assembly factor 2 OS=Rattus norvegicus GN=Uqcc2 PE=2 SV=1 - [UQCC2_RAT]	17.65	2	2	4	136	16.3203	9.23193	0.795169		0.729734	0.762451	0.993931		0.957128	0.975529	1.27946	0.0296612
P14659	Heat shock-related 70 kDa protein 2 OS=Rattus norvegicus GN=Hspa2 PE=1 SV=2 - [HSP72_RAT]	21.01	3	14	131	633	69.5987	5.66846	0.747156	0.99452	1.00685	0.916176	1.21024	1.19454	1.1853	1.19669	1.30618	0.029817
Q9QX79	Fetuin-B OS=Rattus norvegicus GN=Fetub PE=2 SV=2 - [FETUB_RAT]	26.46	9	9	42	378	41.5359	7.09326	0.942494	0.814571	0.894454	0.88384	1.00373	1.11943	1.20508	1.10941	1.25522	0.0311554
D3ZZM0	Protein Slc39a14 OS=Rattus norvegicus GN=Slc39a14 PE=1 SV=1 - [D3ZZM0_RAT]	7.35	3	3	9	490	54.1782	5.21143	0.894819	0.853436	0.708973	0.819076	0.982045	1.02223	1.01629	1.00686	1.22926	0.0312582
P08082	Clathrin light chain B OS=Rattus norvegicus GN=Cltb PE=1 SV=1 - [CLCB_RAT]	21.83	6	6	24	229	25.1021	4.62744	0.782795	0.831938	0.727393	0.780709	0.926297	0.903377	1.05478	0.961484	1.23155	0.0319631
Q9ES38	Bile acyl-CoA synthetase OS=Rattus norvegicus GN=Slc27a5 PE=1 SV=1 - [S27A5_RAT]	33.33	22	22	131	690	76.217	8.23584	0.841924	0.935666	0.769267	0.848952	1.04641	1.13237	0.982571	1.05378	1.24128	0.0342049
Q63400	Claudin-3 OS=Rattus norvegicus GN=Cldn3 PE=1 SV=2 - [CLD3_RAT]	11.87	2	2	5	219	23.299	7.76709	0.686895	0.795926	0.867074	0.783298	0.925222	0.981315	0.96246	0.956332	1.2209	0.0345032
P24464	Cytochrome P450 4A12 OS=Rattus norvegicus GN=Cyp4a12 PE=2 SV=2 - [CP4AC_RAT]	7.28	1	4	25	508	58.5214	9.31982	0.786587	0.567926	0.647475	0.667329	1.07435	0.897197	0.87502	0.948854	1.42187	0.0349952
D3ZZ62	Exportin, tRNA (Nuclear export receptor for tRNAs) (Predicted), isoform CRA_a OS=Rattus norvegicus GN=Xpot PE=1 SV=1 - [D3ZZ62_RAT]	4.53	3	3	7	728	83.4302	5.46533	0.979969	0.746885	0.836259	0.854371	1.02363	1.12338	1.13526	1.09409	1.28058	0.0351527
F1LM22	UDP-glucuronosyltransferase OS=Rattus norvegicus GN=Ugt2b PE=1 SV=2 - [F1LM22_RAT]	39.25	2	18	225	530	60.9556	8.49951	0.980601	0.7141	0.896759	0.86382	1.08036	1.12325	1.14883	1.11748	1.29365	0.0353549
Q6PCU8	NADH dehydrogenase [ubiquinone] flavoprotein 3, mitochondrial OS=Rattus norvegicus GN=Ndufv3 PE=3 SV=1 - [NDUV3_RAT]	20.37	1	2	5	108	11.9343	9.40771	0.81275	0.736278	0.657292	0.73544	1.08282	0.857766	1.09125	1.01061	1.37416	0.0360916
P09495	Tropomyosin alpha-4 chain OS=Rattus norvegicus GN=Tpm4 PE=1 SV=3 - [TPM4_RAT]	41.13	7	14	55	248	28.4925	4.69092	0.95153	0.866351	0.712043	0.843308	1.06337	1.03567	1.09627	1.0651	1.26301	0.0372873
Q5PQN0	Neurocalcin-delta OS=Rattus norvegicus GN=Ncald PE=1 SV=3 - [NCALD_RAT]	17.1	3	3	9	193	22.2309	5.35107	0.661623	0.790303	0.855737	0.769221	1.17533	0.93937	1.01758	1.04409	1.35734	0.0376433
B5DF03	Fkbp3 protein (Fragment) OS=Rattus norvegicus GN=Fkbp3 PE=2 SV=1 - [B5DF03_RAT]	13.64	3	3	14	220	24.8191	9.27588	0.885661	0.909151	0.838934	0.877916	1.00313	1.08132	1.2542	1.11289	1.26764	0.0379583
A0A0G2K7H6	Protein Serpinb8 OS=Rattus norvegicus GN=Serpinb8 PE=1 SV=1 - [A0A0G2K7H6_RAT]	7.49	2	2	4	347	38.7904	5.52881	0.910374	0.803494	0.748702	0.820857	0.9507	1.09796	0.999803	1.01615	1.23792	0.0384066
D4AEL2	Protein Golm1 OS=Rattus norvegicus GN=Golm1 PE=1 SV=2 - [D4AEL2_RAT]	5.79	2	2	5	397	44.8389	5.30029	0.888841	0.766361	0.892969	0.849391	1.09445	1.11808	0.948626	1.05372	1.24056	0.0385909
Q3SWT2	LOC500420 protein (Fragment) OS=Rattus norvegicus GN=Tstd3 PE=2 SV=1 - [Q3SWT2_RAT]	5.3	1	1	2	151	16.8416	7.86963	0.957551	0.878459		0.918005	1.1352	1.11013		1.12266	1.22294	0.0387192
F1LSS1	Structural maintenance of chromosomes protein OS=Rattus norvegicus GN=Smc1a PE=1 SV=3 - [F1LSS1_RAT]	9.25	8	8	14	1232	142.859	7.15186	0.801468	0.913383	0.846804	0.853885	1.14982	0.997028	0.983102	1.04332	1.22185	0.0387737
P50545	Tyrosine-protein kinase HCK OS=Rattus norvegicus GN=Hck PE=1 SV=4 - [HCK_RAT]	6.68	2	3	5	524	59.1158	7.45947	0.91977		0.841898	0.880834	1.06742		1.08083	1.07413	1.21944	0.0393304
A0A0G2K8Q8	Protein Uqcr10 OS=Rattus norvegicus GN=Uqcr10 PE=1 SV=1 - [A0A0G2K8Q8_RAT]	27.42	1	1	3	62	7.09463	8.49951	0.887472	0.815579		0.851526	1.02297	1.04257		1.03277	1.21285	0.0397564
Q9QY87	Nuclear factor I-C (Fragment) OS=Rattus norvegicus GN=Nfic PE=2 SV=1 - [Q9QY87_RAT]	6.94	1	1	3	144	16.661	9.87646	0.910574		0.926096	0.918335	1.18703		1.09585	1.14144	1.24294	0.0403825
Q5FVK6	Coiled-coil and C2 domain-containing protein 1B OS=Rattus norvegicus GN=Cc2d1b PE=1 SV=2 - [C2D1B_RAT]	1.18	1	1	4	850	93.4761	5.32568	0.915315	0.888625		0.90197	1.0709	1.15424		1.11257	1.23349	0.0405547
P43278	Histone H1.0 OS=Rattus norvegicus GN=H1f0 PE=2 SV=2 - [H10_RAT]	27.32	5	5	13	194	20.8722	10.9019	0.68548	0.777525	0.906586	0.789864	0.964067	1.01495	0.980069	0.986361	1.24877	0.0405977
A0A0G2JXI4	Signal transducer and activator of transcription OS=Rattus norvegicus GN=Stat5b PE=1 SV=1 - [A0A0G2JXI4_RAT]	18.73	2	12	36	758	86.9208	5.70654	0.779332	0.749914	0.689266	0.739504	1.04652	1.0779	0.829788	0.984734	1.33161	0.0408743
Q66HI5	Ferritin OS=Rattus norvegicus GN=Fth1 PE=1 SV=2 - [Q66HI5_RAT]	35.16	6	6	41	182	21.0863	6.01123	0.916717	0.642021	0.81815	0.792296	1.02807	1.04664	1.01883	1.03118	1.30151	0.0416379
B0BN90	rRNA adenine N(6)-methyltransferase OS=Rattus norvegicus GN=Dimt1 PE=2 SV=1 - [B0BN90_RAT]	3.19	1	1	2	313	35.1519	9.93506		0.860955	0.766503	0.813729		1.04551	1.03204	1.03878	1.27656	0.0421135
P11517	Hemoglobin subunit beta-2 OS=Rattus norvegicus PE=1 SV=2 - [HBB2_RAT]	92.52	3	13	479	147	15.9723	8.79248	0.965766	0.794745	0.758473	0.839662	1.04552	1.14418	1.3934	1.19437	1.42244	0.0434337
P29975	Aquaporin-1 OS=Rattus norvegicus GN=Aqp1 PE=1 SV=4 - [AQP1_RAT]	10.78	2	2	3	269	28.8383	7.82568	0.954811		0.831738	0.893275	1.19726		1.28329	1.24028	1.38846	0.0437659
P05982	NAD(P)H dehydrogenase [quinone] 1 OS=Rattus norvegicus GN=Nqo1 PE=1 SV=4 - [NQO1_RAT]	40.88	11	11	43	274	30.927	8.42627	0.781317	0.709363	0.88068	0.790454	1.25349	0.984937	1.00214	1.08019	1.36654	0.0442345
P62282	40S ribosomal protein S11 OS=Rattus norvegicus GN=Rps11 PE=1 SV=3 - [RS11_RAT]	39.24	1	7	42	158	18.419	10.3013	0.662332	0.738905	0.900419	0.767218	0.952177	0.993253	0.973372	0.972934	1.26813	0.0445371
G3V843	Prothrombin OS=Rattus norvegicus GN=F2 PE=1 SV=1 - [G3V843_RAT]	33.23	17	17	48	617	70.3406	6.7124	0.860086	0.820482	0.877473	0.85268	0.992836	0.96215	1.16503	1.04001	1.21969	0.0456325
D3ZWF5	Transcription and mRNA export factor ENY2 OS=Rattus norvegicus GN=Eny2 PE=1 SV=1 - [D3ZWF5_RAT]	16.83	1	1	8	101	11.5213	9.33447	0.984315	0.730725	0.720442	0.811827	1.01808	1.20691	1.08987	1.10495	1.36107	0.0457421
M0R7I5	Protein Sgsh OS=Rattus norvegicus GN=Sgsh PE=1 SV=2 - [M0R7I5_RAT]	13.4	3	3	5	306	35.2476	6.26514	0.904972		0.81564	0.860306	1.06997		1.05521	1.06259	1.23513	0.0466127
P16232	Corticosteroid 11-beta-dehydrogenase isozyme 1 OS=Rattus norvegicus GN=Hsd11b1 PE=1 SV=2 - [DHI1_RAT]	37.5	13	13	127	288	31.8625	8.38232	0.944899	0.969813	0.828027	0.914246	1.08838	1.18433	1.02029	1.09767	1.20062	0.0469187
P11510	Cytochrome P450 2C12, female-specific OS=Rattus norvegicus GN=Cyp2c12 PE=2 SV=1 - [CP2CC_RAT]	31.63	8	12	39	490	55.8828	8.14795	0.706725	0.853861	0.591608	0.717398	1.47187	0.994839	1.08657	1.18443	1.651	0.0470524
P06302	Prothymosin alpha OS=Rattus norvegicus GN=Ptma PE=1 SV=2 - [PTMA_RAT]	12.5	2	2	8	112	12.3751	3.84033	0.882335	0.769969	0.882575	0.84496	1.0699	0.920111	1.07247	1.02083	1.20814	0.0487644
M0RA26	Protein LOC100362987 OS=Rattus norvegicus GN=LOC100362987 PE=3 SV=1 - [M0RA26_RAT]	38.1	1	3	19	84	9.50993	9.70068	0.808591	0.79025	1.01051	0.869783	1.27841	1.26618	1.00954	1.18471	1.36207	0.0488777
Q8CHM7	2-hydroxyacyl-CoA lyase 1 OS=Rattus norvegicus GN=Hacl1 PE=1 SV=1 - [HACL1_RAT]	35.11	20	20	121	581	63.5752	7.32764	1.22324	1.23132	1.20528	1.21995	0.927008	0.949158	0.928191	0.934786	0.766252	1.10785e-05
Q4V8H5	Aspartyl aminopeptidase OS=Rattus norvegicus GN=Dnpep PE=1 SV=1 - [Q4V8H5_RAT]	33.26	11	11	46	475	52.5219	7.25439	1.1639	1.1511	1.14347	1.15282	0.954894	0.968118	0.942165	0.955059	0.828451	3.2454e-05
P12785	Fatty acid synthase OS=Rattus norvegicus GN=Fasn PE=1 SV=3 - [FAS_RAT]	43.39	80	80	482	2505	272.478	6.39209	1.3622	1.40089	1.32541	1.36283	0.92775	0.956656	0.902091	0.928833	0.681546	8.62696e-05
P50411	Protein phosphatase inhibitor 2 OS=Rattus norvegicus GN=Ppp1r2 PE=1 SV=2 - [IPP2_RAT]	7.32	1	1	3	205	23.057	4.84326	1.84822	1.69714	1.75749	1.76762	0.681782	0.78773	0.837585	0.769032	0.435067	9.57931e-05
D4A4R8	Circadian locomoter output cycles protein kaput OS=Rattus norvegicus GN=Clock PE=1 SV=1 - [D4A4R8_RAT]	1.44	1	1	3	833	94.0496	6.96143	1.17275	1.17264	1.18882	1.17807	0.888017	0.883331	0.938179	0.903175	0.766657	0.000115889
B2BL27	LSM domain-containing 1 (Fragment) OS=Rattus norvegicus GN=Lsmd1 PE=4 SV=1 - [B2BL27_RAT]	9.18	1	1	3	98	10.6543	5.16064	1.44752	1.55203	1.51794	1.50583	0.981016	0.966501	0.910935	0.952817	0.632751	0.000122499
F8WFR6	Glycogenin-1 OS=Rattus norvegicus GN=Gyg1 PE=1 SV=1 - [F8WFR6_RAT]	14.8	4	4	9	331	37.1224	5.38916	1.46518	1.50137	1.55247	1.50634	0.817424	0.930241	0.826692	0.858119	0.569671	0.000125147
P04762	Catalase OS=Rattus norvegicus GN=Cat PE=1 SV=3 - [CATA_RAT]	63.19	30	30	482	527	59.7195	7.50342	1.25427	1.21709	1.24438	1.23858	0.915278	0.948568	0.973052	0.945633	0.763482	0.000128855
Q5M814	R3hdm2 protein (Fragment) OS=Rattus norvegicus GN=R3hdm2 PE=2 SV=1 - [Q5M814_RAT]	4.81	1	1	3	312	32.9377	9.0708	1.45604	1.38686	1.52057	1.45449	0.895894	0.874195	0.869708	0.879932	0.604976	0.000129189
Q9JIH7	Serine/threonine-protein kinase WNK1 OS=Rattus norvegicus GN=Wnk1 PE=1 SV=2 - [WNK1_RAT]	2.63	4	4	6	2126	224.974	6.49365	1.21362	1.26755	1.25286	1.24468	0.981256	0.940916	0.949208	0.957127	0.768977	0.000143024
E9PTK9	Protein Ankhd1 OS=Rattus norvegicus GN=Ankhd1 PE=1 SV=2 - [E9PTK9_RAT]	2.97	5	6	12	2523	267.241	5.94775	1.4092	1.3829	1.47853	1.42354	0.964659	0.917477	0.88999	0.924042	0.649115	0.000154778
Q5EB99	Cytochrome P450-like OS=Rattus norvegicus GN=Cyp2c6v1 PE=2 SV=1 - [Q5EB99_RAT]	45.92	2	25	182	490	56.0477	7.44482	1.32389	1.27899	1.30696	1.30328	0.992837	0.985652	1.04236	1.00695	0.772628	0.000179516
Q9JKL3	Apoptosis regulator BAX OS=Rattus norvegicus GN=Bax PE=1 SV=1 - [Q9JKL3_RAT]	25.43	3	3	4	173	19.6481	5.21143	1.36443	1.4659	1.46121	1.43051	0.816237	0.794438	0.895018	0.835231	0.583868	0.000189041
A0A0G2K8M3	Protein Tjp3 OS=Rattus norvegicus GN=Tjp3 PE=1 SV=1 - [A0A0G2K8M3_RAT]	9.31	6	6	16	902	99.1403	6.85889	1.48465	1.42504	1.57927	1.49632	0.790805	0.875619	0.856127	0.84085	0.561946	0.000223107
A0A0G2K5E7	ATP-citrate synthase OS=Rattus norvegicus GN=Acly PE=1 SV=1 - [A0A0G2K5E7_RAT]	49.64	1	47	266	1100	120.466	7.34229	1.54212	1.49223	1.46463	1.49966	1.08095	0.978513	1.03098	1.03015	0.686922	0.00022851
Q9ESS6	Basal cell adhesion molecule OS=Rattus norvegicus GN=Bcam PE=2 SV=1 - [BCAM_RAT]	4.17	2	2	3	624	67.4694	5.78271	1.60145	1.82903	1.64449	1.69165	0.80022	0.827035	0.777954	0.801736	0.473937	0.000236079
F1LTJ5	Uncharacterized protein OS=Rattus norvegicus PE=1 SV=3 - [F1LTJ5_RAT]	11.76	21	21	58	2449	262.948	5.98584	1.18994	1.15144	1.15724	1.16621	0.921593	0.960804	0.91372	0.932039	0.799205	0.000241805
Q6AYR8	Secernin-2 OS=Rattus norvegicus GN=Scrn2 PE=2 SV=1 - [SCRN2_RAT]	42.08	11	11	63	423	46.4721	5.38916	1.17876	1.14614	1.18004	1.16831	0.956151	0.991739	0.956283	0.968057	0.828597	0.000247637
D4A6G2	Protein Sema4g OS=Rattus norvegicus GN=Sema4g PE=1 SV=1 - [D4A6G2_RAT]	1.91	1	1	3	837	92.1555	7.94287	1.4321	1.41808	1.3082	1.38613	0.772892	0.842278	0.853714	0.822962	0.593713	0.000269001
D3Z994	Protein Tbc1d22a OS=Rattus norvegicus GN=Tbc1d22a PE=1 SV=3 - [D3Z994_RAT]	9.41	2	2	5	372	41.8222	6.53662	1.32507	1.3483	1.44216	1.37184	0.938422	0.902238	0.898281	0.91298	0.665514	0.000269758
O88321	Antisecretory factor OS=Rattus norvegicus GN=Psmd4 PE=1 SV=1 - [O88321_RAT]	28.68	2	10	46	380	41.0474	4.80518	1.40734	1.28886	1.36185	1.35268	0.903628	0.864986	0.922415	0.89701	0.663134	0.00028962
D4A5X1	Protein Stim2 OS=Rattus norvegicus GN=Stim2 PE=1 SV=2 - [D4A5X1_RAT]	2.56	1	1	3	743	83.4441	6.7417	1.69941	1.77139	1.71967	1.73016	0.957367	1.05113	1.14494	1.05114	0.607543	0.000309251
R9PXS9	Transcriptional coactivator YAP1 OS=Rattus norvegicus GN=Yap1 PE=1 SV=1 - [R9PXS9_RAT]	8.19	2	2	4	354	37.9789	6.7417	1.43216	1.37587	1.32091	1.37631	0.919678	0.850597	0.815192	0.861822	0.626183	0.000317318
A9UMW2	Ndufa3 protein (Fragment) OS=Rattus norvegicus GN=Ndufa3 PE=2 SV=1 - [A9UMW2_RAT]	49.4	3	3	8	83	9.24876	8.49951	1.25015	1.2461	1.2318	1.24268	0.916388	0.885428	0.978256	0.926691	0.745717	0.000344
D3ZW38	Protein Exosc6 OS=Rattus norvegicus GN=Exosc6 PE=1 SV=1 - [D3ZW38_RAT]	14.71	2	2	4	272	28.3816	5.78271	1.2697	1.41831	1.39817	1.36206	0.799952	0.831139	0.832348	0.821146	0.60287	0.00034579
A0A0G2K0E2	Protein RGD1311745 OS=Rattus norvegicus GN=RGD1311745 PE=1 SV=1 - [A0A0G2K0E2_RAT]	7.69	1	1	3	143	15.9432	5.73193	1.80136	1.81168	2.07344	1.8955	0.794043	0.720268	0.6017	0.705337	0.372112	0.000347735
A0A0U1RRU0	Protein Srpk1 OS=Rattus norvegicus GN=Srpk1 PE=1 SV=1 - [A0A0U1RRU0_RAT]	2.29	1	1	3	655	73.8825	6.53662	1.41365	1.30565	1.39413	1.37114	0.873972	0.921138	0.952984	0.916031	0.66808	0.000353235
Q63699	Cyclin-dependent kinase 2 OS=Rattus norvegicus GN=Cdk2 PE=1 SV=1 - [CDK2_RAT]	3.36	1	1	3	298	33.866	8.67529	1.4172	1.34416	1.33377	1.36505	0.987959	1.02009	1.04752	1.01852	0.746146	0.000382852
Q68FT9	Selenocysteine lyase OS=Rattus norvegicus GN=Scly PE=1 SV=1 - [SCLY_RAT]	42.59	13	13	64	432	47.2262	6.60986	1.19872	1.1605	1.17101	1.17674	0.964556	1.00404	0.957539	0.975379	0.828881	0.000397957
P85971	6-phosphogluconolactonase OS=Rattus norvegicus GN=Pgls PE=1 SV=1 - [6PGL_RAT]	57.59	11	11	50	257	27.2173	5.84619	1.22277	1.21362	1.17185	1.20275	0.935389	0.984997	0.974641	0.965009	0.802338	0.000399176
A0A0A1FZ38	NADH-ubiquinone oxidoreductase chain 3 OS=Rattus norvegicus GN=ND3 PE=3 SV=1 - [A0A0A1FZ38_RAT]	13.04	1	1	6	115	13.0619	4.43701	1.16524	1.14005	1.17584	1.16038	0.868478	0.932677	0.92797	0.909708	0.783976	0.000418029
Q5XI07	Lipoma-preferred partner homolog OS=Rattus norvegicus GN=Lpp PE=1 SV=1 - [LPP_RAT]	28.01	9	10	32	632	68.2161	7.66455	1.38212	1.3405	1.47611	1.39958	0.873335	0.87277	0.945356	0.897154	0.641018	0.000426542
B1WBN9	Pyruvate kinase OS=Rattus norvegicus GN=Pklr PE=2 SV=1 - [B1WBN9_RAT]	62.8	26	28	267	543	58.7567	6.62451	1.26529	1.27816	1.31377	1.28574	1.03638	0.98254	0.956331	0.991751	0.771345	0.000443987
Q4V7E5	Peptide chain release factor 1-like, mitochondrial OS=Rattus norvegicus GN=Mtrf1l PE=2 SV=1 - [RF1ML_RAT]	8.31	2	2	7	373	42.3169	8.68994	1.50469	1.38912	1.50575	1.46652	0.854357	0.879345	0.973788	0.902497	0.615399	0.000444997
G3V804	Sideroflexin OS=Rattus norvegicus GN=Sfxn3 PE=1 SV=1 - [G3V804_RAT]	20.25	3	5	10	321	35.4286	9.68604	1.47525	1.45797		1.46661	0.782184	0.804889		0.793537	0.541069	0.000448853
B0BNF9	Hydroxyacid oxidase 1 OS=Rattus norvegicus GN=Hao1 PE=1 SV=1 - [B0BNF9_RAT]	66.76	20	20	139	370	40.9422	7.32764	1.09011	1.11034	1.12133	1.10726	0.916189	0.867352	0.921279	0.901607	0.814268	0.000454616
P31394	Vitamin K-dependent protein C OS=Rattus norvegicus GN=Proc PE=2 SV=1 - [PROC_RAT]	6.07	2	2	6	461	51.8783	6.40479	1.39442	1.51016	1.34997	1.41818	0.83931	0.869692	0.91372	0.874241	0.616452	0.000486433
P05714	Ras-related protein Rab-4A OS=Rattus norvegicus GN=Rab4a PE=1 SV=3 - [RAB4A_RAT]	11.01	1	2	9	218	24.3932	6.07471	1.27907	1.3892	1.37028	1.34618	0.920284	0.900597	0.973388	0.931423	0.691899	0.000505392
A0A0G2QC02	Protein Skiv2l OS=Rattus norvegicus GN=Skiv2l PE=1 SV=1 - [A0A0G2QC02_RAT]	11.98	13	13	30	1244	137.218	6.37939	1.17442	1.22647	1.21019	1.20369	0.929505	0.914961	0.981809	0.942092	0.782668	0.000506058
Q5FVR2	Thymidine phosphorylase OS=Rattus norvegicus GN=Tymp PE=1 SV=1 - [TYPH_RAT]	40.34	13	13	50	476	49.8701	6.07471	1.26743	1.34805	1.26181	1.29243	0.895534	0.960364	0.876377	0.910759	0.704688	0.000536167
Q3KR85	Phosphoglycerate dehydrogenase like 1 OS=Rattus norvegicus GN=Ubac2 PE=1 SV=1 - [Q3KR85_RAT]	9.03	1	1	3	155	18.0301	9.26123	1.30292	1.35519	1.3204	1.32617	0.994574	0.898261	0.86845	0.920428	0.694048	0.000587501
D3ZUC2	Protein Mov10 OS=Rattus norvegicus GN=Mov10 PE=1 SV=1 - [D3ZUC2_RAT]	2.49	2	2	7	1004	113.689	9.1001	1.86141	1.81573	1.56133	1.74616	0.725636	0.741271	0.84448	0.770462	0.441233	0.000630657
A0A0H2UHT5	Protein phosphatase 1G OS=Rattus norvegicus GN=Ppm1g PE=1 SV=1 - [A0A0H2UHT5_RAT]	3.14	1	1	4	542	58.6795	4.38623	1.41459	1.56535	1.61608	1.53201	0.862816	0.84583	0.943986	0.884211	0.577159	0.000665162
A0A0G2JTX5	Dipeptidyl peptidase 4 OS=Rattus norvegicus GN=Dpp4 PE=1 SV=1 - [A0A0G2JTX5_RAT]	24.38	1	18	57	767	88.0455	6.21436	1.17094	1.26493	1.19079	1.20889	0.900678	0.911801	0.849058	0.887179	0.73388	0.000737777
G3V745	Neuropathy target esterase like 1 OS=Rattus norvegicus GN=Pnpla7 PE=1 SV=1 - [G3V745_RAT]	2.3	2	2	4	1349	150.061	7.15186	1.36871	1.4361	1.3009	1.36857	0.932516	0.975505	0.87529	0.92777	0.677912	0.00082176
B5DFC9	Nidogen-2 OS=Rattus norvegicus GN=Nid2 PE=2 SV=1 - [NID2_RAT]	5.52	5	5	9	1396	152.88	5.46533	1.53053	1.41811	1.35245	1.43369	0.906292	0.966382	0.894651	0.922442	0.643403	0.000829097
F1LVZ9	Protein Hectd3 OS=Rattus norvegicus GN=Hectd3 PE=1 SV=3 - [F1LVZ9_RAT]	1.86	1	1	4	861	97.2115	5.45264	1.57266	1.85103	1.8923	1.772	0.831617	0.710718	0.836889	0.793075	0.44756	0.000836017
D3ZLF0	Protein Gtpbp6 OS=Rattus norvegicus GN=Gtpbp6 PE=1 SV=1 - [D3ZLF0_RAT]	2.34	1	1	2	513	56.5171	9.49561		1.84532	1.86091	1.85312		0.697317	0.761621	0.729469	0.393644	0.000865806
Q5PQM2	Kinesin light chain 4 OS=Rattus norvegicus GN=Klc4 PE=1 SV=1 - [KLC4_RAT]	10.99	3	5	17	619	68.9218	6.25244	1.17869	1.0994	1.1579	1.14533	0.932366	0.903054	0.923192	0.919537	0.802857	0.000867164
P07896	Peroxisomal bifunctional enzyme OS=Rattus norvegicus GN=Ehhadh PE=1 SV=2 - [ECHP_RAT]	54.57	36	36	261	722	78.6083	9.20264	1.18677	1.21234	1.1524	1.18384	0.895309	0.860864	0.951204	0.902459	0.762318	0.00087232
D3ZLC3	Protein Ssfa2 OS=Rattus norvegicus GN=Ssfa2 PE=1 SV=1 - [D3ZLC3_RAT]	1.67	2	2	4	1255	137.106	5.22412	1.24311	1.29998	1.23258	1.25856	0.972898	1.03192	0.960885	0.988569	0.785479	0.000880572
P04143	Thyroid hormone-inducible hepatic protein OS=Rattus norvegicus GN=Thrsp PE=1 SV=1 - [THRSP_RAT]	36.67	4	4	8	150	16.9984	4.83057	1.76133	1.85595	2.1193	1.9122	0.819025	0.849317	0.973921	0.880754	0.460598	0.000917057
B4F7B2	Protein Taf10 OS=Rattus norvegicus GN=Taf10 PE=1 SV=1 - [B4F7B2_RAT]	11.47	1	1	3	218	21.7648	6.55127	2.35364	1.86736	1.89943	2.04014	0.647289	0.705042	0.663104	0.671811	0.329296	0.00097725
F1LT13	Angel homolog 2 (Drosophila) (Predicted), isoform CRA_a OS=Rattus norvegicus GN=Angel2 PE=1 SV=2 - [F1LT13_RAT]	5.75	2	2	3	522	59.7248	7.38623	1.55889	1.36425	1.54417	1.48911	0.862209	0.980178	0.895852	0.912747	0.612949	0.00130253
Q5M830	Protein Rfc3 OS=Rattus norvegicus GN=Rfc3 PE=1 SV=1 - [Q5M830_RAT]	3.93	1	1	4	356	40.453	8.47021	2.05032	1.66575	1.91283	1.8763	0.7809	0.85193	0.981038	0.871289	0.464366	0.00137343
A0A0G2JW36	UDP-glucose 4-epimerase OS=Rattus norvegicus GN=Gale PE=1 SV=1 - [A0A0G2JW36_RAT]	11.88	3	3	6	345	37.9202	7.07861	1.18796	1.10575	1.15634	1.15002	0.870061	0.866402	0.939634	0.892032	0.775668	0.0015779
Q6PDU1	Serine/arginine-rich splicing factor 2 OS=Rattus norvegicus GN=Srsf2 PE=1 SV=3 - [SRSF2_RAT]	14.48	3	3	19	221	25.4612	11.854	1.23985	1.26831	1.1687	1.22562	0.973044	0.916741	0.882471	0.924085	0.753973	0.00160895
Q5XIS8	Mitochondrial dynamics protein MID51 OS=Rattus norvegicus GN=Mief1 PE=1 SV=1 - [MID51_RAT]	2.16	1	1	2	463	51.2767	7.89893	1.55649	1.5078		1.53215	0.781217	0.742713		0.761965	0.497319	0.00162025
G3V656	Protein LOC100910540 OS=Rattus norvegicus GN=LOC100910540 PE=1 SV=1 - [G3V656_RAT]	7.73	3	3	6	660	71.53	9.24658	1.82252	1.57049	1.51133	1.63478	0.718653	0.890701	0.843247	0.817534	0.500088	0.0016539
A0A0G2JT25	L-xylulose reductase OS=Rattus norvegicus GN=Dcxr PE=1 SV=1 - [A0A0G2JT25_RAT]	55.3	10	10	94	217	22.851	9.01221	1.19463	1.13236	1.1978	1.17493	0.921137	0.982754	0.973521	0.959137	0.816334	0.00166841
D3ZQ63	Protein Mettl2b OS=Rattus norvegicus GN=Mettl2b PE=1 SV=2 - [D3ZQ63_RAT]	4.01	1	1	2	349	39.6915	5.79541	1.28913	1.3115		1.30031	1.02635	1.02272		1.02454	0.787916	0.00168405
P07308	Acyl-CoA desaturase 1 OS=Rattus norvegicus GN=Scd1 PE=1 SV=2 - [ACOD1_RAT]	5.87	2	2	3	358	41.4403	9.26123	2.02262	2.06064		2.04163	0.76269	0.659131		0.71091	0.348208	0.00171372
F1M0H0	Protein Zfp318 OS=Rattus norvegicus GN=Zfp318 PE=1 SV=3 - [F1M0H0_RAT]	0.81	1	1	2	2216	244.244	7.04932	1.51972	1.4754		1.49756	0.966428	0.959178		0.962803	0.642916	0.00175852
D3Z8F1	Protein Vill OS=Rattus norvegicus GN=Vill PE=1 SV=2 - [D3Z8F1_RAT]	8.75	6	6	12	857	96.2622	6.93213	1.31253	1.24944	1.2376	1.26652	0.92171	0.969681	1.03163	0.97434	0.769305	0.00176617
F1LPC6	Carboxypeptidase D OS=Rattus norvegicus GN=Cpd PE=1 SV=2 - [F1LPC6_RAT]	3.56	4	4	8	1378	152.538	6.0874	1.17866	1.2953	1.23918	1.23771	0.976931	0.899366	0.904945	0.927081	0.749027	0.00177149
D4ABB8	Probable phospholipid-transporting ATPase IIB OS=Rattus norvegicus GN=Atp9b PE=3 SV=1 - [ATP9B_RAT]	1.22	1	1	2	1147	129.095	7.63525		1.70707	1.67713	1.6921		0.771302	0.840124	0.805713	0.476161	0.00178755
B1H261	Protein Tysnd1 OS=Rattus norvegicus GN=Tysnd1 PE=1 SV=1 - [B1H261_RAT]	22.4	10	10	14	567	58.9494	6.94678	1.3005	1.33121	1.40923	1.34698	0.944267	1.06102	0.963109	0.989464	0.73458	0.00181155
D4A1Q9	Protein Ttll12 OS=Rattus norvegicus GN=Ttll12 PE=1 SV=1 - [D4A1Q9_RAT]	15.49	8	8	14	639	73.8508	5.64307	1.32471	1.173	1.24074	1.24615	0.912426	0.920474	0.935534	0.922812	0.740531	0.00188925
Q5XI13	Glutamate-rich WD repeat-containing protein 1 OS=Rattus norvegicus GN=Grwd1 PE=2 SV=1 - [GRWD1_RAT]	9.66	2	2	3	445	49.138	4.88135	1.34612		1.31542	1.33077	0.918201		0.897795	0.907998	0.68231	0.00189486
Q5XI21	Protein Tom1 OS=Rattus norvegicus GN=Tom1 PE=1 SV=1 - [Q5XI21_RAT]	20.12	7	7	19	492	54.0552	4.95752	1.17801	1.15829	1.1561	1.16414	1.00139	0.952488	0.901642	0.951841	0.817638	0.00200835
Q4KLZ3	DAZ associated protein 1 OS=Rattus norvegicus GN=Dazap1 PE=1 SV=1 - [Q4KLZ3_RAT]	9.14	3	3	10	405	43.0589	8.55811	1.23807	1.23707	1.14191	1.20568	0.959752	0.951012	0.986136	0.965633	0.800903	0.00202824
Q8VIP2	Carbohydrate-responsive element-binding protein OS=Rattus norvegicus GN=Mlxipl PE=1 SV=1 - [MLXPL_RAT]	7.51	4	4	9	865	94.8615	8.08936	1.30536	1.30734	1.20167	1.27146	0.983146	1.01973	0.947302	0.983393	0.773436	0.00209961
E9PTW1	Protein Clk2 OS=Rattus norvegicus GN=Scamp3 PE=1 SV=2 - [E9PTW1_RAT]	15.14	4	4	15	350	38.4722	6.75635	1.12848	1.17655	1.15788	1.1543	0.880934	0.975027	0.948971	0.934977	0.809992	0.00219534
A0A0G2K9C4	Shootin-1 OS=Rattus norvegicus GN=Shtn1 PE=1 SV=1 - [A0A0G2K9C4_RAT]	1.8	1	1	3	610	69.0276	6.87354	1.38727	1.36542	1.21454	1.32241	0.861208	0.892689	0.952178	0.902025	0.682108	0.00225361
D3ZXL1	Protein Arih1 OS=Rattus norvegicus GN=Arih1 PE=1 SV=1 - [D3ZXL1_RAT]	10.27	4	4	5	555	63.9747	5.08447	1.07798	1.13366	1.13562	1.11575	0.827882	0.892328	0.923149	0.881119	0.789708	0.00227043
A0A0H2UH89	6-phosphofructo-2-kinase/fructose-2, 6-biphosphatase 1, isoform CRA_b OS=Rattus norvegicus GN=Pfkfb1 PE=1 SV=1 - [A0A0H2UH89_RAT]	44.99	20	20	79	469	54.1294	6.82959	1.14145	1.20751	1.12627	1.15841	0.926023	0.980726	0.926116	0.944288	0.815161	0.00227253
Q99J86	Attractin OS=Rattus norvegicus GN=Atrn PE=2 SV=1 - [ATRN_RAT]	1.75	2	2	7	1432	158.568	7.21045	1.08848	1.12082	1.06951	1.09294	0.861925	0.883969	0.943455	0.89645	0.820222	0.0023477
D3ZF39	Protein Uap1 OS=Rattus norvegicus GN=Uap1 PE=1 SV=2 - [D3ZF39_RAT]	4.8	1	2	10	521	58.3575	6.44287	1.55697	1.58569	1.94251	1.69506	0.878423	0.790402	0.837954	0.835593	0.492958	0.00245735
Q6MG55	Protein ABHD16A OS=Rattus norvegicus GN=Abhd16a PE=2 SV=1 - [ABHGA_RAT]	7.35	3	3	8	558	62.998	8.20654	1.42912	1.65935	1.4195	1.50266	0.860317	0.93544	0.97857	0.924776	0.615426	0.00251787
Q6PEC0	Bis(5'-nucleosyl)-tetraphosphatase [asymmetrical] OS=Rattus norvegicus GN=Nudt2 PE=2 SV=3 - [AP4A_RAT]	38.78	4	4	21	147	16.9186	5.52881	1.22424	1.14417	1.27348	1.21396	0.939957	0.966207	0.966098	0.95742	0.788673	0.00268118
A0A0H2UHV7	Alanine--tRNA ligase, cytoplasmic OS=Rattus norvegicus GN=Aars2 PE=1 SV=1 - [A0A0H2UHV7_RAT]	11.03	7	8	16	907	99.2027	6.12549	1.24062	1.15973	1.27343	1.22459	0.954236	0.989661	0.905822	0.949906	0.775693	0.00273024
F1LNW3	Acyl-coenzyme A oxidase OS=Rattus norvegicus GN=Acox2 PE=1 SV=1 - [F1LNW3_RAT]	42	24	24	165	681	76.6979	7.7085	1.12587	1.13612	1.1739	1.14529	0.892584	0.956076	0.983383	0.944014	0.824255	0.00276691
Q5PPN4	Carbonic anhydrase-related protein OS=Rattus norvegicus GN=Ca8 PE=1 SV=3 - [CAH8_RAT]	24.48	4	4	17	290	32.9415	4.81787	1.20686	1.34272	1.35316	1.30091	1.00551	0.961232	0.967604	0.978116	0.751868	0.00277237
F1LRJ0	Protein Kcmf1 OS=Rattus norvegicus GN=Kcmf1 PE=1 SV=2 - [F1LRJ0_RAT]	4.52	1	1	3	376	41.1386	5.65576	1.44862	1.76186	1.80354	1.67134	0.923084	0.923957	0.954888	0.933977	0.558818	0.00280173
A0A0G2K2P4	Protein Cyp2t1 OS=Rattus norvegicus GN=Cyp2t1 PE=1 SV=1 - [A0A0G2K2P4_RAT]	19.11	6	7	18	497	56.1878	6.80029	1.19022	1.28798	1.35272	1.27697	0.922857	0.969398	0.965449	0.952568	0.745957	0.0028087
D4A843	Ciliogenesis-associated TTC17-interacting protein OS=Rattus norvegicus GN=Catip PE=4 SV=2 - [D4A843_RAT]	1.88	1	1	2	480	55.1163	4.33545	1.15208		1.16577	1.15893	0.916552		0.893293	0.904922	0.780829	0.00281119
Q45QM8	Guanine nucleotide binding protein alpha inhibiting 3 (Fragment) OS=Rattus norvegicus GN=Gnai3 PE=2 SV=1 - [Q45QM8_RAT]	18.79	2	6	23	346	39.7039	5.8335	1.42154	1.36337	1.29499	1.35997	0.799215	0.883881	1.01073	0.897941	0.660266	0.00295666
D4A7E8	Methylenetetrahydrofolate reductase OS=Rattus norvegicus GN=Mthfr PE=1 SV=1 - [D4A7E8_RAT]	3.6	2	2	5	695	78.688	5.42725	1.17452	1.07366	1.16711	1.13843	0.910567	0.892949	0.937563	0.913693	0.80259	0.00300814
F1LN73	Sodium/nucleoside cotransporter OS=Rattus norvegicus GN=LOC691960 PE=1 SV=3 - [F1LN73_RAT]	3.34	2	2	4	659	72.5687	8.26514	1.44736	1.23743	1.467	1.38393	0.921698	0.903822	0.921678	0.915732	0.661688	0.00314743
A0A0G2KA71	Protein Nectin2 OS=Rattus norvegicus GN=Nectin2 PE=1 SV=1 - [A0A0G2KA71_RAT]	14.56	4	4	18	467	50.7169	5.47803	1.2727	1.18389	1.15359	1.20339	0.905037	0.936361	0.978103	0.939834	0.780986	0.00315907
Q5RKI9	Ribosome-recycling factor, mitochondrial OS=Rattus norvegicus GN=Mrrf PE=2 SV=1 - [RRFM_RAT]	6.11	1	1	4	262	29.1336	9.74463	1.32837	1.39488	1.30723	1.34349	0.836488	0.762398	1.00131	0.866733	0.645133	0.00319853
D4AD75	Protein Dpy19l1 OS=Rattus norvegicus GN=Dpy19l1 PE=1 SV=1 - [D4AD75_RAT]	3.35	2	2	5	746	84.3089	9.05615	1.54895	1.269	1.44479	1.42091	0.772158	0.817577	0.918817	0.836184	0.588484	0.00320171
Q561K4	Uncharacterized protein C15orf57 homolog OS=Rattus norvegicus GN=Ccdc32 PE=2 SV=1 - [CO057_RAT]	25.14	2	2	4	179	20.0057	4.71631	1.19199	1.12007	1.10826	1.14011	0.928964	0.967543	0.897788	0.931432	0.816968	0.00321371
P50116	Protein S100-A9 OS=Rattus norvegicus GN=S100a9 PE=1 SV=3 - [S10A9_RAT]	12.39	1	1	2	113	13.1364	7.53271	1.28098		1.31438	1.29768	0.984415		0.995727	0.990071	0.762953	0.00326961
D3ZWL6	Adenosylhomocysteinase OS=Rattus norvegicus GN=Ahcyl2 PE=1 SV=3 - [D3ZWL6_RAT]	4.25	1	2	15	612	66.7745	7.35693	1.60186	1.80604	2.08272	1.83021	0.991477	0.925601	0.879056	0.932045	0.509257	0.0032901
F1MAA7	Protein Lamc1 OS=Rattus norvegicus GN=Lamc1 PE=1 SV=1 - [F1MAA7_RAT]	1.18	1	2	5	1607	177.273	5.22412	1.14095	1.13508	1.22961	1.16855	0.88284	0.9209	0.968449	0.924063	0.79078	0.00341481
Q5XI97	Alanyl-tRNA editing protein Aarsd1 OS=Rattus norvegicus GN=Aarsd1 PE=1 SV=1 - [AASD1_RAT]	26.7	8	8	24	412	45.0652	6.48096	1.15657	1.18238	1.26625	1.20173	0.842901	0.95879	0.921319	0.90767	0.755302	0.00347643
Q6AY57	WD repeat domain phosphoinositide-interacting protein 2 OS=Rattus norvegicus GN=Wipi2 PE=1 SV=1 - [WIPI2_RAT]	2.25	1	1	2	445	48.4881	5.85889	1.51204	1.59656		1.5543	0.835338	0.845753		0.840545	0.540787	0.00354027
D4A0L4	Y-box-binding protein 3 OS=Rattus norvegicus GN=Ybx3 PE=1 SV=3 - [D4A0L4_RAT]	16.84	2	3	23	291	31.2691	10.4038	1.62811	1.36254	1.6519	1.54752	0.972772	0.951795	0.993996	0.972854	0.628654	0.00355977
A0A0G2JY79	Hepatic triacylglycerol lipase OS=Rattus norvegicus GN=Lipc PE=1 SV=1 - [A0A0G2JY79_RAT]	12.6	4	4	8	492	55.3552	7.97217	1.45561	1.25101	1.51095	1.40586	0.903279	0.941722	0.871091	0.905364	0.643994	0.00358881
F1LSC3	Protein Sf1 OS=Rattus norvegicus GN=Sf1 PE=1 SV=2 - [F1LSC3_RAT]	10.17	5	5	21	639	68.3029	8.98291	1.32872	1.18165	1.24017	1.25018	0.831022	0.884197	0.9705	0.89524	0.716089	0.00384133
G3V960	Guanidinoacetate N-methyltransferase OS=Rattus norvegicus GN=Gamt PE=1 SV=1 - [G3V960_RAT]	46.61	9	9	53	236	26.3601	6.26514	1.21405	1.18698	1.13118	1.1774	0.980927	0.995355	0.909396	0.961893	0.816963	0.003946
Q63002	Mannose 6-phosphate/insulin-like growth factor II receptor OS=Rattus norvegicus GN=Igf2r PE=2 SV=1 - [Q63002_RAT]	1.33	3	3	5	2479	273.222	5.68115	1.16309	1.29797	1.14727	1.20278	0.929934	0.886275	0.908566	0.908258	0.755134	0.00398862
A0A0G2K7W8	Histidine triad nucleotide-binding protein 3 OS=Rattus norvegicus GN=Hint3 PE=1 SV=1 - [A0A0G2K7W8_RAT]	18.46	2	2	6	130	14.308	5.52881	1.25963	1.14827	1.40321	1.27037	0.790613	0.856118	0.78958	0.812104	0.639265	0.00399983
Q64259	Von Hippel-Lindau disease tumor suppressor OS=Rattus norvegicus GN=Vhl PE=1 SV=1 - [VHL_RAT]	10.27	1	1	5	185	21.202	6.53662	1.43424	1.27372	1.53753	1.41516	0.946472	0.9223	0.977873	0.948881	0.67051	0.00401284
Q32KK0	Arylsulfatase E OS=Rattus norvegicus GN=Arse PE=1 SV=1 - [Q32KK0_RAT]	2.78	1	1	2	611	65.6333	7.43018	1.47718	1.39931		1.43824	0.779992	0.805901		0.792946	0.55133	0.00401976
G3V9A6	Lysoplasmalogenase OS=Rattus norvegicus GN=Tmem86b PE=1 SV=1 - [G3V9A6_RAT]	7.96	1	1	2	226	25.1402	6.72705		1.24126	1.25335	1.24731		0.95053	0.911959	0.931245	0.746604	0.00406392
B1WBP4	Glutamine-dependent NAD(+) synthetase OS=Rattus norvegicus GN=Nadsyn1 PE=1 SV=1 - [B1WBP4_RAT]	9.79	6	6	9	725	81.4949	6.49365	1.41879	1.32606	1.16352	1.30279	0.835269	0.853487	0.876924	0.855227	0.656459	0.00407234
M0R8T1	Membrane-associated guanylate kinase, WW and PDZ domain-containing protein 1 OS=Rattus norvegicus GN=Magi1 PE=1 SV=2 - [M0R8T1_RAT]	1.29	1	1	2	1159	126.426	5.70654		1.27077	1.25519	1.26298		0.963923	0.996777	0.98035	0.776219	0.00411252
O55166	Vacuolar protein sorting-associated protein 52 homolog OS=Rattus norvegicus GN=Vps52 PE=2 SV=2 - [VPS52_RAT]	7.33	4	4	8	723	82.0516	5.98584	1.26361	1.38244	1.24618	1.29741	0.985881	0.849971	0.793438	0.87643	0.675523	0.00413337
A0A0G2K1F2	Protein Acacb OS=Rattus norvegicus GN=Acacb PE=1 SV=1 - [A0A0G2K1F2_RAT]	15.56	21	30	75	2455	276.219	6.25244	1.07507	1.17326	1.23708	1.16181	0.876401	0.886724	0.887259	0.883461	0.76042	0.00415214
Q5M9I2	Alpha-mannosidase OS=Rattus norvegicus GN=Man2c1 PE=1 SV=1 - [Q5M9I2_RAT]	11.55	9	9	25	1039	115.766	6.45557	1.18079	1.25398	1.34486	1.25988	0.973927	0.930894	0.863666	0.922829	0.732475	0.00417019
D3ZEY4	Diacylglycerol kinase OS=Rattus norvegicus GN=Dgkq PE=1 SV=1 - [D3ZEY4_RAT]	2.35	1	1	3	937	102.48	7.29834	1.38617	1.66904	1.42041	1.49188	0.906537	0.808843	0.978188	0.897856	0.60183	0.00429144
D4ACC2	Protein Kank2 OS=Rattus norvegicus GN=Kank2 PE=1 SV=2 - [D4ACC2_RAT]	14.52	8	8	16	840	90.1665	5.46533	1.29548	1.21907	1.32226	1.27894	0.955507	0.958015	1.07219	0.995236	0.778174	0.00454321
Q498D8	Protein Rbx1 OS=Rattus norvegicus GN=Rbx1 PE=1 SV=1 - [Q498D8_RAT]	12.96	2	2	4	108	12.2657	6.96143	1.04581	1.11792	0.997057	1.05359	0.859373	0.814335	0.841719	0.838475	0.795823	0.00456211
Q3SYQ0	Bmp2k protein (Fragment) OS=Rattus norvegicus GN=Bmp2k PE=2 SV=1 - [Q3SYQ0_RAT]	3.53	1	1	2	425	48.016	8.29443	1.37471	1.29259		1.33365	0.736554	0.735293		0.735923	0.551811	0.00468705
P38918	Aflatoxin B1 aldehyde reductase member 3 OS=Rattus norvegicus GN=Akr7a3 PE=1 SV=2 - [ARK73_RAT]	32.11	9	9	33	327	36.7233	7.23975	1.27726	1.32143	1.22678	1.27516	1.01163	0.867869	0.805786	0.895096	0.70195	0.00471634
Q6AYI5	Leucine-rich repeat protein SHOC-2 OS=Rattus norvegicus GN=Shoc2 PE=2 SV=1 - [SHOC2_RAT]	2.23	1	1	2	582	64.8805	8.45557	1.71299	1.79131		1.75215	0.73462	0.843414		0.789017	0.450313	0.00480823
A0A0G2K2M9	Protein Srrm2 OS=Rattus norvegicus GN=Srrm2 PE=1 SV=1 - [A0A0G2K2M9_RAT]	3.1	5	5	11	2707	295.932	12.0151	1.283	1.26265	1.13332	1.22632	0.972373	0.901872	0.938896	0.937714	0.764655	0.00484162
Q5XIB0	Interferon regulatory factor 3 OS=Rattus norvegicus GN=Irf3 PE=1 SV=1 - [Q5XIB0_RAT]	3.33	1	1	2	421	47.2489	5.37646		1.56142	1.47247	1.51695		0.864603	0.833862	0.849232	0.559829	0.00492965
B0K036	Succinate dehydrogenase assembly factor 1, mitochondrial OS=Rattus norvegicus GN=Sdhaf1 PE=3 SV=1 - [SDHF1_RAT]	12.71	1	1	6	118	13.304	11.2388	1.35485	1.24861	1.44579	1.34975	0.819661	0.98312	0.958634	0.920472	0.681956	0.00493207
D3ZTW9	Endonuclease G-like 1 (Predicted), isoform CRA_d OS=Rattus norvegicus GN=Exog PE=1 SV=1 - [D3ZTW9_RAT]	9.78	2	3	4	368	41.3012	8.71924	1.30924	1.36318		1.33621	0.954956	0.953267		0.954112	0.714042	0.00495012
D4A1B8	Protein Dctn3 OS=Rattus norvegicus GN=Dctn3 PE=1 SV=1 - [D4A1B8_RAT]	16.67	2	2	8	186	21.0993	5.70654	1.21852	1.151	1.19042	1.18665	1.00248	0.927946	1.02756	0.985994	0.830908	0.00495326
F1LQC1	Acyl-coenzyme A oxidase OS=Rattus norvegicus GN=Acox1 PE=1 SV=3 - [F1LQC1_RAT]	48.18	2	23	156	660	74.4612	8.36768	1.19706	1.09728	1.20936	1.1679	0.965541	0.977408	0.953116	0.965355	0.826573	0.00499433
D4AE96	Importin 7 (Predicted), isoform CRA_c OS=Rattus norvegicus GN=Ipo7 PE=1 SV=1 - [D4AE96_RAT]	12.91	10	10	22	1038	119.412	4.81787	1.20465	1.25557	1.34254	1.26759	1.00203	0.875697	0.982626	0.95345	0.752176	0.00503994
B1WC00	Zfr protein OS=Rattus norvegicus GN=Zfr PE=1 SV=1 - [B1WC00_RAT]	12.5	1	1	3	128	14.4042	6.56592	1.28525	1.30787	1.16142	1.25151	0.842568	0.80775	0.972173	0.874164	0.698486	0.00505912
A0A0G2JWF4	Protein Aspscr1 OS=Rattus norvegicus GN=Aspscr1 PE=1 SV=1 - [A0A0G2JWF4_RAT]	14.06	4	4	9	441	48.1477	8.99756	1.2195	1.23069	1.18506	1.21175	0.826844	0.927394	1.00267	0.918969	0.758382	0.0051556
Q3T1L0	Aldehyde dehydrogenase family 16 member A1 OS=Rattus norvegicus GN=Aldh16a1 PE=2 SV=1 - [A16A1_RAT]	17.21	11	11	35	802	85.3607	6.15088	1.12989	1.13505	1.23093	1.16529	0.978974	0.978456	0.930646	0.962692	0.826139	0.00518098
P55053	Fatty acid-binding protein, epidermal OS=Rattus norvegicus GN=Fabp5 PE=1 SV=3 - [FABP5_RAT]	69.63	8	8	50	135	15.0495	7.18115	1.12808	1.09165	1.24011	1.15328	0.906126	0.850743	0.906287	0.887719	0.769733	0.0053522
D3ZUV2	Protein Mib1 OS=Rattus norvegicus GN=Mib1 PE=1 SV=2 - [D3ZUV2_RAT]	4.47	3	4	12	1006	110.031	6.81494	1.55664	1.23171	1.42635	1.4049	0.837368	0.89388	0.898518	0.876589	0.623951	0.00540388
Q62658	Peptidyl-prolyl cis-trans isomerase FKBP1A OS=Rattus norvegicus GN=Fkbp1a PE=1 SV=3 - [FKB1A_RAT]	25	2	2	19	108	11.9151	8.1626	1.12506	1.34193	1.28615	1.25105	0.904877	0.871804	0.903694	0.893458	0.714168	0.00559903
Q45QM4	Guanine nucleotide binding protein alpha q subunit (Fragment) OS=Rattus norvegicus GN=Gnaq PE=2 SV=1 - [Q45QM4_RAT]	11.38	1	3	7	325	38.2593	5.66846	1.42151		1.51174	1.46663	0.866516		0.867004	0.86676	0.590989	0.00560837
B2GV94	Fam134c protein OS=Rattus norvegicus GN=Fam134c PE=1 SV=1 - [B2GV94_RAT]	1.93	1	1	3	466	51.4958	4.97021	1.22354	1.31486	1.4004	1.31293	1.01801	0.846769	0.917181	0.927321	0.706298	0.00564735
G3V8V6	O-acetyl-ADP-ribose deacetylase MACROD1 OS=Rattus norvegicus GN=Macrod1 PE=1 SV=3 - [G3V8V6_RAT]	46.91	9	9	21	243	27.0611	8.08936	1.15032	1.1295	1.22464	1.16815	1.0045	0.912671	0.955612	0.957596	0.819752	0.00580903
F1LMT8	Rab3 GTPase-activating protein non-catalytic subunit OS=Rattus norvegicus GN=Rab3gap2 PE=1 SV=3 - [F1LMT8_RAT]	4.55	5	5	7	1362	151.514	5.93506	1.1743	1.39075	1.26754	1.27753	0.903249	0.882897	0.966631	0.917592	0.718255	0.0059755
A0A0G2K4U8	Syntaxin-12 OS=Rattus norvegicus GN=Stx12 PE=1 SV=1 - [A0A0G2K4U8_RAT]	14.34	3	3	7	272	31.0869	5.59229	1.18756	1.10733	1.24631	1.1804	0.974087	0.961884	0.929352	0.955108	0.809139	0.00604996
D3ZJX6	Cytochrome P450 4A10 OS=Rattus norvegicus GN=Cyp4a1 PE=1 SV=2 - [D3ZJX6_RAT]	16.37	4	5	21	452	51.6352	8.29443	1.09728	1.19904	1.1608	1.15237	0.910948	0.936772	0.994544	0.947421	0.822147	0.00605879
A0A0G2JU40	Protein C2cd2 OS=Rattus norvegicus GN=C2cd2 PE=1 SV=1 - [A0A0G2JU40_RAT]	10.78	5	5	7	631	69.0142	5.60498		1.18732	1.15287	1.17009		0.914226	0.932811	0.923518	0.78927	0.00624203
Q6DGG9	Calcium signal-modulating cyclophilin ligand OS=Rattus norvegicus GN=Camlg PE=1 SV=1 - [Q6DGG9_RAT]	13.9	3	3	5	295	32.7697	7.73779	1.26183		1.21001	1.23592	0.872457		0.894315	0.883386	0.71476	0.00630227
Q498C9	Protein Zfp207 OS=Rattus norvegicus GN=Zfp207 PE=1 SV=1 - [Q498C9_RAT]	6.9	3	3	12	464	49.7447	9.1001	1.34235	1.19141	1.22465	1.2528	0.924407	0.887377	1.01477	0.942184	0.75206	0.00638513
Q66H18	Protein Sypl1 OS=Rattus norvegicus GN=Sypl1 PE=1 SV=1 - [Q66H18_RAT]	4.26	1	1	3	258	28.6096	8.92432	1.41841	1.46928	1.72812	1.5386	0.865815	1.03633	0.763685	0.888611	0.577544	0.00643789
Q5I0L3	Tyrosine--tRNA ligase, mitochondrial OS=Rattus norvegicus GN=Yars2 PE=2 SV=1 - [SYYM_RAT]	22.51	6	6	12	471	52.5944	9.23193	1.1831	1.12137	1.2253	1.17659	0.995334	0.906908	0.984786	0.962343	0.817906	0.0064527
M0R7B4	Protein LOC684828 OS=Rattus norvegicus GN=LOC684828 PE=1 SV=2 - [M0R7B4_RAT]	39.55	3	11	108	220	22.2202	11.1069	1.21207	1.32366	1.13165	1.22246	0.85694	0.866837	0.687986	0.803921	0.657625	0.00649738
Q6YH22	Protein Pkig OS=Rattus norvegicus GN=Pkig PE=1 SV=1 - [Q6YH22_RAT]	21.05	1	1	3	76	7.93856	4.2085	1.7184	2.12049	1.52424	1.78771	0.870139	0.784199	0.913672	0.856003	0.478827	0.00657818
D3ZY47	Protein RGD1559896 OS=Rattus norvegicus GN=RGD1559896 PE=1 SV=1 - [D3ZY47_RAT]	6.48	2	2	5	324	35.6466	5.07178	1.3009	1.3937	1.62045	1.43835	0.979893	0.833828	0.881241	0.898321	0.62455	0.00659581
D3ZA69	Protein Nrbp2 OS=Rattus norvegicus GN=Nrbp2 PE=1 SV=1 - [D3ZA69_RAT]	2.44	1	1	3	491	56.2765	6.27783	1.12073	0.997048	1.04715	1.05498	0.791769	0.860865	0.857594	0.836743	0.793138	0.00675117
F1LM60	Protein Arap1 OS=Rattus norvegicus GN=Arap1 PE=1 SV=1 - [F1LM60_RAT]	2.63	3	3	6	1443	161.005	6.12549	1.25945	1.33095	1.17121	1.25387	1.00481	1.01925	1.02036	1.01481	0.809338	0.00676856
A0A0G2K0I6	Protein Cdh5 OS=Rattus norvegicus GN=Cdh5 PE=1 SV=1 - [A0A0G2K0I6_RAT]	4.93	3	3	5	730	81.9934	5.46533	1.23717	1.16232	1.25891	1.21947	0.969761	1.06418	0.978002	1.00398	0.823293	0.00685844
D3Z8Q7	Protein Fam96b OS=Rattus norvegicus GN=Fam96b PE=1 SV=1 - [D3Z8Q7_RAT]	26.06	2	2	6	165	17.7401	4.98291	1.37958	1.18013	1.33559	1.29843	0.979584	1.00783	0.951382	0.9796	0.754449	0.00703807
O08618	Phosphoribosyl pyrophosphate synthase-associated protein 2 OS=Rattus norvegicus GN=Prpsap2 PE=1 SV=1 - [KPRB_RAT]	17.62	3	4	14	369	40.8403	7.1665	1.33278	1.2309	1.45844	1.34071	0.909542	0.984942	1.0153	0.969927	0.723445	0.00706024
G3V698	4-hydroxybenzoate polyprenyltransferase, mitochondrial OS=Rattus norvegicus GN=Coq2 PE=1 SV=1 - [G3V698_RAT]	2.94	1	1	2	374	40.5371	8.88037	1.2749		1.20331	1.23911	0.817136		0.813433	0.815284	0.657962	0.00707525
B2GV09	Llgl2 protein OS=Rattus norvegicus GN=Llgl2 PE=1 SV=1 - [B2GV09_RAT]	13.16	10	10	20	1026	113.952	7.53271	1.17086	1.15109	1.26582	1.19592	0.966888	1.03067	0.96691	0.988154	0.826269	0.00733009
Q9WU49	Calcium-regulated heat stable protein 1 OS=Rattus norvegicus GN=Carhsp1 PE=1 SV=1 - [CHSP1_RAT]	23.81	3	3	30	147	15.896	8.20654	1.21443	1.11565	1.16614	1.16541	0.927519	1.01906	0.937353	0.961312	0.824873	0.00740285
Q5U2X0	CDKN2A-interacting protein OS=Rattus norvegicus GN=Cdkn2aip PE=1 SV=1 - [CARF_RAT]	3.51	1	1	4	570	60.7067	9.20264	1.5359	1.93796	1.54268	1.67218	0.804066	0.793234	1.0542	0.883832	0.52855	0.0075276
G3V981	Protein RGD1304567 OS=Rattus norvegicus GN=RGD1304567 PE=1 SV=1 - [G3V981_RAT]	13.51	2	2	4	222	23.6386	6.91748	1.59993	1.18845	1.45932	1.4159	0.826196	0.825481	0.754144	0.80194	0.566382	0.00755588
B2GV57	Protein Cars2 OS=Rattus norvegicus GN=Cars2 PE=1 SV=1 - [B2GV57_RAT]	17.64	6	6	13	550	60.8792	8.29443	1.14287	1.34596	1.25158	1.2468	0.974655	0.922512	0.937328	0.944832	0.757803	0.00762089
G3V6G1	Immunoglobulin joining chain OS=Rattus norvegicus GN=Jchain PE=1 SV=1 - [G3V6G1_RAT]	9.43	1	1	4	159	17.7727	5.33838	1.38081	1.61358	1.95853	1.65098	0.782631	0.795716	0.850544	0.809631	0.490395	0.00762252
Q5I0L0	Alpha-amylase OS=Rattus norvegicus GN=Amy1a PE=2 SV=1 - [Q5I0L0_RAT]	5.28	2	2	6	511	57.4647	6.41748	1.3329	1.3542	1.18185	1.28965	0.95749	1.04088	0.993689	0.997354	0.773352	0.00791547
G3V816	Nucleoside diphosphate kinase OS=Rattus norvegicus GN=Nme3 PE=1 SV=1 - [G3V816_RAT]	40.83	1	7	30	169	19.1069	6.34131	1.60863	1.18317	1.61269	1.46816	0.766191	0.792951	0.724698	0.76128	0.518525	0.007969
D3ZP47	Phosphohistidine phosphatase 1 (Predicted), isoform CRA_a OS=Rattus norvegicus GN=Phpt1 PE=1 SV=1 - [D3ZP47_RAT]	19.35	2	2	8	124	14.0017	5.52881	1.30467	1.38145	1.55702	1.41438	0.92873	0.934247	1.07489	0.97929	0.692381	0.00801001
F1MAD2	Protein Patj OS=Rattus norvegicus GN=Patj PE=1 SV=2 - [F1MAD2_RAT]	0.82	1	1	2	1836	199.345	4.98291	1.52203	1.5709		1.54646	0.767673	0.890394		0.829034	0.536085	0.00836895
D3ZNY3	Methylmalonic aciduria (Cobalamin deficiency) cblA type (Predicted), isoform CRA_a OS=Rattus norvegicus GN=Mmaa PE=1 SV=1 - [D3ZNY3_RAT]	15.66	5	5	14	415	46.3004	9.5835	1.22755	1.18301	1.08146	1.164	0.917564	0.972641	0.934984	0.94173	0.809043	0.0085681
A0A0G2JYD1	Protein Ubap2 OS=Rattus norvegicus GN=Ubap2 PE=1 SV=1 - [A0A0G2JYD1_RAT]	2.49	2	2	5	1126	117.663	7.6499	2.13263	1.469	1.65842	1.75335	0.697161	0.797673	0.846586	0.780473	0.445133	0.00857746
B2RYJ8	Epithelial splicing regulatory protein 2 OS=Rattus norvegicus GN=Esrp2 PE=2 SV=1 - [ESRP2_RAT]	6.7	4	4	7	716	77.1915	6.23975	1.27418	1.17644	1.3362	1.26227	0.957926	1.04335	0.90832	0.969864	0.768349	0.00867426
P35465	Serine/threonine-protein kinase PAK 1 OS=Rattus norvegicus GN=Pak1 PE=1 SV=3 - [PAK1_RAT]	8.09	2	3	6	544	60.5397	5.85889		1.30507	1.35236	1.32872		0.840306	0.91194	0.876123	0.659375	0.00887248
G3V6S1	PRKC apoptosis WT1 regulator protein OS=Rattus norvegicus GN=Pawr PE=1 SV=1 - [G3V6S1_RAT]	17.17	4	4	12	332	35.8318	5.74463	1.24045	1.25695	1.45818	1.31853	0.955723	0.831732	0.980312	0.922589	0.699712	0.00911656
D3ZAS9	Protein Ddrgk1 OS=Rattus norvegicus GN=Ddrgk1 PE=1 SV=1 - [D3ZAS9_RAT]	9.44	2	2	5	339	38.582	5.64307	1.18742	1.24359	1.39061	1.27387	0.899997	1.0135	0.915131	0.942876	0.740165	0.0092314
Q5FVF9	Biotinidase OS=Rattus norvegicus GN=Btd PE=2 SV=1 - [BTD_RAT]	10.36	4	4	11	521	57.9835	5.87158	1.11485	1.37657	1.1616	1.21767	0.771218	0.782875	0.873298	0.80913	0.66449	0.00926304
A0A0G2K7C1	Large proline-rich protein BAG6 OS=Rattus norvegicus GN=Bag6 PE=1 SV=1 - [A0A0G2K7C1_RAT]	9.45	7	7	8	1079	112.812	5.87158	1.20949	1.3185	1.49096	1.33965	0.964339	0.877168	0.758156	0.866554	0.646851	0.00955397
P0C0R5	Phosphoinositide 3-kinase regulatory subunit 4 OS=Rattus norvegicus GN=Pik3r4 PE=3 SV=2 - [PI3R4_RAT]	5.45	7	7	12	1358	152.35	7.18115	1.28674	1.13222	1.14199	1.18698	0.899707	0.974329	0.923872	0.932636	0.78572	0.00958966
A0A0G2K4M8	Protein Acot3 OS=Rattus norvegicus GN=Acot3 PE=1 SV=1 - [A0A0G2K4M8_RAT]	8.16	1	3	16	429	47.1285	7.45947		1.7295	1.65282	1.69116		0.725576	0.883088	0.804332	0.47561	0.00961533
Q99P75	Ras-related protein Rab-9A OS=Rattus norvegicus GN=Rab9a PE=1 SV=2 - [RAB9A_RAT]	12.44	2	2	9	201	22.8812	5.65576	1.3111	1.15413	1.44017	1.3018	0.940774	0.903953	0.850626	0.898451	0.690161	0.00966288
D3ZMX6	Protein Sntb2 OS=Rattus norvegicus GN=Sntb2 PE=1 SV=3 - [D3ZMX6_RAT]	7.28	3	3	5	522	56.4902	8.68994	1.77312	1.52954	1.31485	1.53917	0.725349	0.879733	0.950182	0.851755	0.553385	0.00972161
A0JPP1	Dr1-associated corepressor OS=Rattus norvegicus GN=Drap1 PE=2 SV=1 - [NC2A_RAT]	10.24	2	2	4	205	22.312	5.26221	1.3344	1.25991		1.29715	0.885154	0.912858		0.899006	0.69306	0.00981427
D3ZZZ0	Protein Ahctf1 OS=Rattus norvegicus GN=Ahctf1 PE=1 SV=1 - [D3ZZZ0_RAT]	2.54	4	4	9	2240	247.729	6.58057	1.45014	1.25559	1.40671	1.37081	1.07825	1.10538	0.999928	1.06118	0.774126	0.00982084
Q5U2V5	Cardiolipin synthase (CMP-forming) OS=Rattus norvegicus GN=Crls1 PE=2 SV=1 - [CRLS1_RAT]	6.29	1	1	6	302	32.6073	9.86182	1.40287	1.34614	1.78317	1.51073	0.723938	0.838128	0.91567	0.825912	0.546699	0.00984533
D3ZCS9	5-hydroxyisourate hydrolase OS=Rattus norvegicus GN=RGD1309350 PE=1 SV=1 - [D3ZCS9_RAT]	31.21	4	4	17	141	16	8.92432	1.08012	1.15845	1.18408	1.14088	0.954922	0.835156	0.945719	0.911933	0.799321	0.00989967
D3ZDM7	D-aspartate oxidase OS=Rattus norvegicus GN=Ddo PE=1 SV=1 - [D3ZDM7_RAT]	3.23	1	1	2	341	37.5194	8.1333		1.59884	1.48153	1.54019		0.804522	0.881636	0.843079	0.547388	0.00998707
B0K010	Protein Txndc17 OS=Rattus norvegicus GN=Txndc17 PE=1 SV=1 - [B0K010_RAT]	28.46	3	3	15	123	14.0829	4.93213	1.13876	1.03087	1.19025	1.11996	0.844453	0.911815	0.783847	0.846705	0.756013	0.0102391
Q62733	Lamina-associated polypeptide 2, isoform beta OS=Rattus norvegicus GN=Tmpo PE=1 SV=3 - [LAP2_RAT]	26.33	8	8	34	452	50.2471	9.39307	1.14546	1.16288	1.30279	1.20371	0.879223	0.866762	0.992386	0.912791	0.758314	0.0103658
D3ZZB2	Similar to peroxisome biogenesis factor 1 (Predicted) OS=Rattus norvegicus GN=Pex1 PE=1 SV=1 - [D3ZZB2_RAT]	5.92	5	5	15	1283	141.312	6.32861	1.12118	1.34354	1.27198	1.24557	0.950533	0.919527	0.959716	0.943258	0.757291	0.0105323
F1LPB4	Protein Akap9 OS=Rattus norvegicus GN=Akap9 PE=1 SV=2 - [F1LPB4_RAT]	2.73	7	7	9	3771	433.681	5.05908	1.46455	1.20482	1.20786	1.29241	0.887788	0.928075	0.868659	0.894841	0.692381	0.0106078
F1M8V2	Protein Ube4b OS=Rattus norvegicus GN=Ube4b PE=1 SV=3 - [F1M8V2_RAT]	10.32	7	7	9	1173	133.215	6.01123	1.47748	1.25939	1.353	1.36329	1.07654	0.865277	0.866803	0.936206	0.686727	0.010629
Q5U2T0	Death associated protein 3 OS=Rattus norvegicus GN=Dap3 PE=2 SV=1 - [Q5U2T0_RAT]	15.6	5	5	14	391	44.466	8.92432	1.13955	1.28289	1.11064	1.17769	0.935877	0.846837	0.932463	0.905059	0.768501	0.010895
Q5I0K1	Pipecolic acid oxidase OS=Rattus norvegicus GN=Pipox PE=1 SV=1 - [Q5I0K1_RAT]	35.64	13	13	44	390	43.8626	8.25049	1.22867	1.16148	1.10744	1.16586	0.892209	0.922054	1.0107	0.941654	0.807689	0.0109214
Q5XI04	Protein Stom OS=Rattus norvegicus GN=Stom PE=1 SV=1 - [Q5XI04_RAT]	13.38	3	3	5	284	31.3585	7.03467	1.17565	1.41597	1.46963	1.35375	0.977749	0.884831	0.93396	0.93218	0.688591	0.0110653
A0JPQ8	Alkylglycerol monooxygenase OS=Rattus norvegicus GN=Agmo PE=2 SV=1 - [ALKMO_RAT]	10.51	4	4	15	447	51.6646	7.62061	1.20769	1.16109	1.28174	1.21684	0.828757	0.969771	1.00082	0.933117	0.766837	0.0111141
B2GVB4	Sept9 protein (Fragment) OS=Rattus norvegicus GN=Sept9 PE=2 SV=1 - [B2GVB4_RAT]	35.27	3	15	51	550	61.993	8.1626	1.30774	1.31009	1.64857	1.42213	0.956708	0.77879	0.86777	0.867756	0.610179	0.0111679
F8WG67	Acyl-CoA thioesterase 7, isoform CRA_a OS=Rattus norvegicus GN=Acot7 PE=1 SV=2 - [F8WG67_RAT]	14.52	5	5	11	372	40.942	7.73779	1.28832	1.26493	1.12952	1.22759	0.917657	1.02153	0.971499	0.970229	0.790352	0.0112745
A0A0G2K8Q1	Apolipoprotein C-III OS=Rattus norvegicus GN=Apoc3 PE=1 SV=1 - [A0A0G2K8Q1_RAT]	19	1	1	15	100	11.0225	4.76709	1.32493	1.13928	1.2075	1.2239	0.89532	0.938727	1.00376	0.945936	0.772884	0.0113994
P0C5E3	Palladin (Fragment) OS=Rattus norvegicus GN=Palld PE=1 SV=1 - [PALLD_RAT]	4.98	2	3	4	603	66.6631	6.26514	1.27992	1.33452		1.30722	0.994233	1.02838		1.01131	0.773631	0.0116352
Q02759	Arachidonate 15-lipoxygenase OS=Rattus norvegicus GN=Alox15 PE=1 SV=3 - [LOX15_RAT]	1.96	1	1	3	663	75.329	6.58057	1.38777	1.22697	1.55632	1.39035	0.819615	0.977639	0.959633	0.918963	0.660957	0.0117922
D3ZXB0	Protein Pnkd OS=Rattus norvegicus GN=Pnkd PE=1 SV=1 - [D3ZXB0_RAT]	16.67	5	5	9	360	40.9239	8.89502	1.07811	1.06555	1.19291	1.11219	0.945249	0.923355	0.882489	0.917031	0.824527	0.011822
Q5BJT6	Large subunit GTPase 1 homolog OS=Rattus norvegicus GN=Lsg1 PE=2 SV=1 - [LSG1_RAT]	1.22	1	1	2	655	74.3564	6.1001		1.18069	1.20698	1.19383		0.97641	1.01178	0.994094	0.832691	0.0119524
Q2LC86	Numb isoform o/o OS=Rattus norvegicus GN=rCG_20893 PE=2 SV=1 - [Q2LC86_RAT]	7.94	4	4	6	592	64.2432	8.51416	1.10323	1.08801	1.21505	1.13543	0.9795	0.925058	0.932938	0.945832	0.833017	0.0120826
A0A0G2JVD2	Protein Slc25a23 OS=Rattus norvegicus GN=Slc25a23 PE=1 SV=1 - [A0A0G2JVD2_RAT]	14.42	5	5	9	430	48.3637	7.76709	1.05582	1.25932	1.18268	1.16594	0.923818	0.911895	0.873378	0.90303	0.774508	0.0127282
P14841	Cystatin-C OS=Rattus norvegicus GN=Cst3 PE=1 SV=2 - [CYTC_RAT]	12.14	1	1	5	140	15.4268	9.21729	1.11511	1.38663	1.29014	1.26396	0.923775	0.941456	0.870941	0.912057	0.721586	0.0128593
D3ZML4	Protein Trabd OS=Rattus norvegicus GN=Trabd PE=1 SV=1 - [D3ZML4_RAT]	20.48	5	5	14	376	42.0868	8.14795	1.13214	1.31513	1.21914	1.22214	0.980479	1.00575	0.995345	0.993859	0.813214	0.0128626
P18484	AP-2 complex subunit alpha-2 OS=Rattus norvegicus GN=Ap2a2 PE=1 SV=3 - [AP2A2_RAT]	36.03	1	28	117	938	103.979	6.93213	1.44274	1.28035	1.9484	1.55716	0.456316	0.600365	0.775598	0.61076	0.392227	0.0128884
F1LPG2	Protein Dock8 OS=Rattus norvegicus GN=Dock8 PE=1 SV=2 - [F1LPG2_RAT]	2.57	3	3	3	2099	238.792	7.03467	1.31991	1.26957		1.29474	1.02626	0.981168		1.00372	0.775225	0.0132171
B0BN30	Mtch1 protein OS=Rattus norvegicus GN=Mtch1 PE=1 SV=1 - [B0BN30_RAT]	7.97	2	2	4	389	41.5653	9.31982	1.14383	1.27141	1.33527	1.25017	0.913097	1.03725	0.924469	0.958272	0.766513	0.0132527
Q68FT5	S-methylmethionine--homocysteine S-methyltransferase BHMT2 OS=Rattus norvegicus GN=Bhmt2 PE=2 SV=1 - [BHMT2_RAT]	60.88	11	15	121	363	39.9032	6.60986	1.29348	1.2025	1.21821	1.23806	0.778879	0.838707	1.03804	0.885209	0.714996	0.0132648
B2RYH2	Protein Trim14 OS=Rattus norvegicus GN=Trim14 PE=1 SV=1 - [B2RYH2_RAT]	9.09	3	3	8	440	49.8181	8.14795	1.38874	1.36917	1.15941	1.30578	0.898248	1.02727	0.941672	0.955731	0.731925	0.0132908
B2GVB9	Fermt3 protein OS=Rattus norvegicus GN=Fermt3 PE=1 SV=1 - [B2GVB9_RAT]	12.63	6	6	19	665	75.575	7.07861	1.16143	1.37794	1.23362	1.25766	0.94437	0.916182	1.01829	0.959616	0.763014	0.0134304
D3ZDZ7	Fucokinase (Predicted) OS=Rattus norvegicus GN=Fuk PE=1 SV=1 - [D3ZDZ7_RAT]	2.16	2	2	3	1019	111.113	6.41748		1.62152	1.45188	1.5367		0.806532	0.756577	0.781555	0.508594	0.0134345
P46152	Transcription factor GATA-4 OS=Rattus norvegicus GN=Gata4 PE=1 SV=1 - [GATA4_RAT]	4.32	1	1	3	440	44.5695	9.26123		1.71015	1.9439	1.82703		0.74839	0.821251	0.784821	0.429562	0.0135193
Q925T0	DnaJ homolog subfamily C member 12 OS=Rattus norvegicus GN=Dnajc12 PE=2 SV=1 - [DJC12_RAT]	9.09	1	1	2	198	22.964	5.50342	1.25127		1.17648	1.21388	0.898569		0.893122	0.895845	0.738003	0.0136159
D4A6D9	Protein Hs1bp3 OS=Rattus norvegicus GN=Hs1bp3 PE=1 SV=1 - [D4A6D9_RAT]	7.69	2	2	2	390	43.4042	5.13525	1.47737		1.62666	1.55202	0.877996		0.917098	0.897547	0.57831	0.0136169
P53610	Geranylgeranyl transferase type-1 subunit beta OS=Rattus norvegicus GN=Pggt1b PE=1 SV=1 - [PGTB1_RAT]	2.65	1	1	3	377	42.3867	6.66846	1.5318	1.53973	1.83232	1.63462	1.16039	1.2267	1.23829	1.20846	0.739291	0.0138533
A0A0G2JV77	Misshapen-like kinase 1 OS=Rattus norvegicus GN=Mink1 PE=1 SV=1 - [A0A0G2JV77_RAT]	1.34	2	2	4	1347	151.591	7.75244	1.10091	1.21648	1.29995	1.20578	0.980955	0.952732	0.891423	0.941703	0.78099	0.0141362
A0A096MJJ6	Acyl-CoA-binding domain-containing protein 5 OS=Rattus norvegicus GN=Acbd5 PE=1 SV=1 - [A0A096MJJ6_RAT]	24.26	11	11	18	470	52.3573	5.52881	1.29631	1.20797	1.11122	1.20516	0.930511	0.94206	1.00909	0.960553	0.797031	0.0141396
M0R8V0	Protein LOC100910056 OS=Rattus norvegicus GN=LOC100910056 PE=1 SV=2 - [M0R8V0_RAT]	2.04	2	2	4	1467	162.772	6.50732	1.64059	1.46543		1.55301	0.775538	0.826963		0.801251	0.515934	0.0144241
P62501	TSC22 domain family protein 1 OS=Rattus norvegicus GN=Tsc22d1 PE=2 SV=1 - [T22D1_RAT]	13.29	2	2	4	143	15.5729	5.19873	1.20759	1.17466	1.3125	1.23159	0.893681	0.980935	1.05228	0.975633	0.792176	0.0144284
Q32Q55	Carboxylic ester hydrolase OS=Rattus norvegicus GN=Ces2h PE=1 SV=1 - [Q32Q55_RAT]	23.3	5	9	28	558	62.3704	6.34131	1.24171	1.36541	1.13298	1.2467	0.982496	0.972374	0.929914	0.961595	0.771313	0.0145056
P63149	Ubiquitin-conjugating enzyme E2 B OS=Rattus norvegicus GN=Ube2b PE=2 SV=1 - [UBE2B_RAT]	11.18	1	1	2	152	17.3015	5.0083	1.25872	1.20377		1.23124	0.999932	1.00752		1.00372	0.815212	0.0145378
A0A0G2K8E6	Vesicle-associated membrane protein-associated protein A OS=Rattus norvegicus GN=Vapa PE=1 SV=1 - [A0A0G2K8E6_RAT]	33.09	1	6	24	272	30.3036	8.77783	1.85148		1.60545	1.72846	0.728191		0.713031	0.720611	0.416908	0.0146278
Q5M890	Apolipoprotein N OS=Rattus norvegicus GN=Apon PE=1 SV=1 - [Q5M890_RAT]	16.08	2	2	4	255	28.2146	5.30029	1.45616	1.17781	1.53401	1.38933	0.966145	0.915749	0.938592	0.940162	0.676704	0.014647
Q63120	Canalicular multispecific organic anion transporter 1 OS=Rattus norvegicus GN=Abcc2 PE=1 SV=1 - [MRP2_RAT]	22	28	29	112	1541	173.274	8.80713	1.05953	1.19396	1.14958	1.13436	0.970914	0.896892	0.965717	0.944508	0.832636	0.0147221
D4A8H5	Protein Ppp4r2 OS=Rattus norvegicus GN=Ppp4r2 PE=1 SV=2 - [D4A8H5_RAT]	11.86	4	4	6	413	45.9155	4.61475	1.20057	1.33199	1.57133	1.36796	0.931331	0.890277	0.936004	0.919204	0.671951	0.014874
B2GV28	Cyp2b1 protein OS=Rattus norvegicus GN=Cyp2b1 PE=1 SV=1 - [B2GV28_RAT]	14.66	4	7	45	491	55.854	7.63525	1.41149	1.32501	1.22101	1.31917	0.867269	0.844857	1.08669	0.932939	0.707217	0.015162
Q498S7	N-myc (And STAT) interactor OS=Rattus norvegicus GN=Nmi PE=2 SV=1 - [Q498S7_RAT]	14.64	3	3	3	280	31.6761	5.77002	1.20763		1.14069	1.17416	0.882341		0.843009	0.862675	0.734719	0.0151805
Q9QZX8	Solute carrier organic anion transporter family member 1B2 OS=Rattus norvegicus GN=Slco1b2 PE=1 SV=2 - [SO1B2_RAT]	9.17	5	5	13	687	76.717	8.63135	1.16397	1.24229	1.2881	1.23145	0.872873	1.02822	1.0259	0.975664	0.792289	0.0152591
P30904	Macrophage migration inhibitory factor OS=Rattus norvegicus GN=Mif PE=1 SV=4 - [MIF_RAT]	23.48	3	3	14	115	12.4692	7.34229	1.63557	1.52569	1.20757	1.45627	0.85457	0.993107	0.777817	0.875164	0.600962	0.0152889
P41498	Low molecular weight phosphotyrosine protein phosphatase OS=Rattus norvegicus GN=Acp1 PE=1 SV=3 - [PPAC_RAT]	54.43	3	7	30	158	18.1398	6.52197	1.22657	1.07013	1.22581	1.17417	0.815598	0.950306	0.936388	0.900764	0.767149	0.0153516
Q920M2	RING finger protein 39 OS=Rattus norvegicus GN=Rnf39 PE=2 SV=1 - [RNF39_RAT]	17.33	4	4	6	352	38.3203	6.55127	1.41231		1.31063	1.36147	0.958077		0.932874	0.945476	0.694454	0.015487
A0A0H2UHH3	ATP-binding cassette sub-family B member 8, mitochondrial OS=Rattus norvegicus GN=Abcb8 PE=1 SV=1 - [A0A0H2UHH3_RAT]	5.21	2	2	5	710	77.458	9.5249	1.29609	1.18268	1.1225	1.20042	0.91146	1.01111	0.968319	0.963629	0.802742	0.0155084
A0A0G2K1D2	Protein Rap1gds1 OS=Rattus norvegicus GN=Rap1gds1 PE=1 SV=1 - [A0A0G2K1D2_RAT]	16.51	7	7	12	527	57.4751	5.63037	1.14277	1.17762	1.04162	1.12067	0.948639	0.962526	0.890432	0.933866	0.833311	0.0157638
D3ZZC5	Protein Tradd OS=Rattus norvegicus GN=Tradd PE=1 SV=1 - [D3ZZC5_RAT]	16.45	3	3	3	310	34.5086	5.13525	1.04934	1.21769	1.08844	1.11849	0.925395	0.914296	0.864494	0.901395	0.805902	0.016063
Q68FY1	Nucleoporin NUP53 OS=Rattus norvegicus GN=Nup35 PE=1 SV=1 - [NUP53_RAT]	23.69	5	5	19	325	34.7796	9.24658	1.31763	1.20182	1.1448	1.22142	0.890086	0.996778	1.01313	0.966665	0.791427	0.0162446
B4F775	Golgi associated PDZ and coiled-coil motif containing OS=Rattus norvegicus GN=Gopc PE=1 SV=1 - [B4F775_RAT]	3.25	1	1	3	308	34.1466	6.53662	1.10409	1.23283	1.35619	1.23104	0.889494	0.860408	0.977493	0.909132	0.738509	0.0163772
Q9QYL8	Acyl-protein thioesterase 2 OS=Rattus norvegicus GN=Lypla2 PE=1 SV=1 - [LYPA2_RAT]	21.65	3	3	24	231	24.7907	7.2251	1.0896	1.25375	1.13437	1.15924	0.956725	0.981137	0.933315	0.957059	0.82559	0.0165081
D3ZAQ4	Proteasome assembly chaperone 2 OS=Rattus norvegicus GN=Psmg2 PE=1 SV=1 - [D3ZAQ4_RAT]	3.41	1	1	2	264	29.6341	6.06201	1.12443	1.19125		1.15784	0.900568	0.881966		0.891267	0.769767	0.0165097
Q63468	Phosphoribosyl pyrophosphate synthase-associated protein 1 OS=Rattus norvegicus GN=Prpsap1 PE=1 SV=1 - [KPRA_RAT]	30.62	7	8	23	356	39.4106	7.18115	1.21968	1.08209	1.22066	1.17414	0.910169	0.983099	0.995556	0.962941	0.820122	0.0165157
F1LRK9	Serine/threonine-protein phosphatase 4 regulatory subunit 1 OS=Rattus norvegicus GN=Ppp4r1 PE=1 SV=2 - [F1LRK9_RAT]	1.71	1	1	2	934	103.711	4.85596	1.12972		1.05413	1.09193	0.785312		0.744476	0.764894	0.7005	0.0168191
B0BN71	Plekha5 protein (Fragment) OS=Rattus norvegicus GN=Plekha5 PE=2 SV=1 - [B0BN71_RAT]	4.81	1	1	2	270	29.8457	4.95752		1.58251	1.81966	1.70109		0.721293	0.794618	0.757955	0.445571	0.0168801
P54777	Peroxisome assembly factor 2 OS=Rattus norvegicus GN=Pex6 PE=1 SV=1 - [PEX6_RAT]	9.2	7	7	11	978	104.361	6.97607	1.25267	1.09845	1.28553	1.21222	0.929607	0.980392	1.00101	0.970338	0.800466	0.0170119
P26260	Syndecan-1 OS=Rattus norvegicus GN=Sdc1 PE=2 SV=2 - [SDC1_RAT]	6.07	1	1	5	313	33.1933	4.58936	1.6513	1.46828	1.38349	1.50102	0.781679	0.805122	1.16916	0.918655	0.61202	0.0171293
Q4FZU1	Ubiquinone biosynthesis protein COQ4 homolog, mitochondrial OS=Rattus norvegicus GN=Coq4 PE=2 SV=1 - [COQ4_RAT]	9.43	2	2	3	265	29.9939	9.42236	1.07595	1.09896	1.12744	1.10078	1.00057	0.88546	0.84796	0.911331	0.827893	0.0171765
P97544	Phospholipid phosphatase 3 OS=Rattus norvegicus GN=Plpp3 PE=1 SV=1 - [PLPP3_RAT]	7.05	2	2	6	312	35.2952	9.14404	1.19164	1.16611	1.24385	1.20053	0.889634	1.0499	1.02144	0.986991	0.822127	0.0171799
Q3B8N8	Pescadillo homolog OS=Rattus norvegicus GN=Pes1 PE=2 SV=1 - [PESC_RAT]	3.07	2	2	2	586	67.5619	7.1958	1.21477	1.19606		1.20541	0.965717	1.01919		0.992451	0.823328	0.0172312
O35355	Guanine nucleotide-binding protein subunit gamma (Fragment) OS=Rattus norvegicus PE=2 SV=1 - [O35355_RAT]	44.44	1	1	2	36	3.93802	7.18115	1.2945		1.21004	1.25227	0.844707		0.900732	0.872719	0.696912	0.0173632
A0A0G2K707	Diacylglycerol kinase OS=Rattus norvegicus GN=Dgkz PE=1 SV=1 - [A0A0G2K707_RAT]	1.34	1	1	2	895	100.376	7.97217	1.4493	1.33013		1.38971	0.701931	0.822922		0.762426	0.548621	0.0178333
D3ZZ94	Poly [ADP-ribose] polymerase OS=Rattus norvegicus GN=Parp10 PE=1 SV=1 - [D3ZZ94_RAT]	1.88	1	1	3	955	103.563	4.86865	1.84841	1.77308	1.33153	1.65101	0.851911	0.750335	1.10966	0.903968	0.547526	0.0181244
A0A0G2JXT0	Vacuolar protein sorting-associated protein 26A OS=Rattus norvegicus GN=Vps26a PE=1 SV=1 - [A0A0G2JXT0_RAT]	22.07	6	6	19	299	34.558	6.45557	1.20976	1.14036	1.038	1.12937	0.901324	0.895122	0.9627	0.919715	0.814358	0.0181839
Q32PX2	Aminoacyl tRNA synthase complex-interacting multifunctional protein 2 OS=Rattus norvegicus GN=Aimp2 PE=2 SV=1 - [AIMP2_RAT]	25.31	5	5	19	320	35.4203	8.30908	1.20548	1.01757	1.20853	1.14386	0.876434	0.913212	0.901041	0.896896	0.784097	0.0182331
O54698	Equilibrative nucleoside transporter 1 OS=Rattus norvegicus GN=Slc29a1 PE=1 SV=3 - [S29A1_RAT]	8.75	3	3	7	457	49.984	7.98682	1.45804	1.18766	1.1902	1.27863	0.922606	0.920133	0.950854	0.931198	0.728277	0.0183038
Q4KM87	Actin-like 6A OS=Rattus norvegicus GN=Actl6a PE=1 SV=1 - [Q4KM87_RAT]	6.06	2	2	4	429	47.3903	5.60498	1.09677	1.16094		1.12885	0.894515	0.895475		0.894995	0.792836	0.0183122
M0RB44	Protein Shroom1 OS=Rattus norvegicus GN=Shroom1 PE=1 SV=2 - [M0RB44_RAT]	4.55	3	3	5	858	92.717	7.73779	1.12447	1.32758	1.44158	1.29788	0.8919	0.974769	0.924859	0.93051	0.716949	0.0185533
D3ZHR2	ATP-binding cassette, sub-family D (ALD), member 1 (Predicted) OS=Rattus norvegicus GN=Abcd1 PE=1 SV=1 - [D3ZHR2_RAT]	9.36	5	5	11	737	81.8858	8.52881	1.16539	1.22215	1.03288	1.14014	0.877634	0.860939	0.956666	0.898413	0.787983	0.0188696
D3ZD80	Protein Gtf3c4 OS=Rattus norvegicus GN=Gtf3c4 PE=1 SV=1 - [D3ZD80_RAT]	1.83	1	1	2	818	91.6554	6.78564		1.52776	1.3871	1.45743		0.868718	0.756969	0.812843	0.557723	0.0188705
D4A4U3	Protein Mdp1 OS=Rattus norvegicus GN=Mdp1 PE=1 SV=1 - [D4A4U3_RAT]	28.66	3	3	23	164	18.5986	6.18896	1.25276	1.21213	1.04608	1.17032	0.909438	0.95595	0.889652	0.918346	0.784695	0.0190017
G3V8K7	Signal transducer and activator of transcription OS=Rattus norvegicus GN=Stat5a PE=1 SV=1 - [G3V8K7_RAT]	16.52	1	11	30	793	90.7373	6.32861	1.16584	1.34715	1.40885	1.30728	1.05869	0.853129	0.952382	0.954733	0.73032	0.019958
P14173	Aromatic-L-amino-acid decarboxylase OS=Rattus norvegicus GN=Ddc PE=1 SV=1 - [DDC_RAT]	31.04	14	14	57	480	54.0184	6.96143	1.09896	1.14055	1.29266	1.17739	0.988751	0.914133	0.890387	0.93109	0.790808	0.0201734
P51647	Retinal dehydrogenase 1 OS=Rattus norvegicus GN=Aldh1a1 PE=1 SV=3 - [AL1A1_RAT]	44.91	8	20	130	501	54.424	7.82568	1.19623	1.09209	1.02322	1.10385	0.941635	0.887665	0.855313	0.894871	0.810683	0.0205474
M0RC99	Ras-related protein Rab-5A OS=Rattus norvegicus GN=Rab5a PE=2 SV=1 - [RAB5A_RAT]	31.16	3	5	21	215	23.6098	8.14795	1.34445	1.13468	1.43686	1.30533	0.785614	0.981588	0.950283	0.905828	0.693946	0.020917
A0A0G2K0J0	Protein Supt6h OS=Rattus norvegicus GN=Supt6h PE=1 SV=1 - [A0A0G2K0J0_RAT]	2.55	3	3	4	1725	198.822	4.93213	1.40076		1.28081	1.34079	0.88468		0.800244	0.842462	0.628333	0.0209828
B2RZD7	LYR motif-containing protein 9 OS=Rattus norvegicus GN=Lyrm9 PE=3 SV=1 - [LYRM9_RAT]	16.67	1	1	3	78	9.37285	9.24658	1.66536	1.19911	1.60343	1.4893	0.895721	1.01709	0.801115	0.90464	0.607427	0.0212559
F7FF45	Protein Numa1 OS=Rattus norvegicus GN=Numa1 PE=1 SV=2 - [F7FF45_RAT]	10.28	16	16	28	2091	234.796	5.73193	1.32867	1.09422	1.15453	1.19248	0.920796	0.904094	0.959465	0.928118	0.778312	0.0215289
M0RAP5	Protein Sbf1 OS=Rattus norvegicus GN=Sbf1 PE=1 SV=1 - [M0RAP5_RAT]	2.69	4	4	7	1893	211.274	7.26904	1.56848	1.52115	1.07565	1.38843	0.767221	0.776621	0.864064	0.802635	0.57809	0.021551
F1LRB8	S-adenosylmethionine synthase OS=Rattus norvegicus GN=Mat2a PE=1 SV=2 - [F1LRB8_RAT]	31.65	5	10	45	395	43.6473	6.3667	1.18971	1.35161	1.21286	1.25139	0.963714	0.93268	1.09093	0.995773	0.795732	0.0217341
P45380	Sulfate anion transporter 1 OS=Rattus norvegicus GN=Slc26a1 PE=1 SV=1 - [S26A1_RAT]	9.96	4	4	6	703	75.3988	8.00146	1.26553	1.11588	1.41437	1.26526	0.88817	0.977328	0.946101	0.9372	0.740717	0.0218971
Q3MID4	Carbohydrate kinase-like, isoform CRA_b OS=Rattus norvegicus GN=Shpk PE=1 SV=1 - [Q3MID4_RAT]	22.03	9	9	36	472	50.6064	5.89697	1.34589	1.08281	1.2176	1.21543	0.947621	0.946192	0.921461	0.938425	0.772092	0.0222672
A0A0H2UHR9	CST complex subunit STN1 OS=Rattus norvegicus GN=Obfc1 PE=1 SV=1 - [A0A0H2UHR9_RAT]	6.37	1	2	5	377	43.3839	5.5415	1.38605	1.43703		1.41154	1.20129	1.15097		1.17613	0.833221	0.0223737
B0BMX6	Protein Rpp25l OS=Rattus norvegicus GN=Rpp25l PE=2 SV=1 - [B0BMX6_RAT]	11.04	2	2	5	163	17.6773	10.4624	1.04431	1.44268	1.43406	1.30702	0.886527	0.780595	0.781964	0.816362	0.6246	0.0225913
P00770	Mast cell protease 2 OS=Rattus norvegicus GN=Mcpt2 PE=1 SV=1 - [MCPT2_RAT]	4.86	1	1	2	247	27.084	8.03076	1.44848	1.30139		1.37494	0.899525	0.896239		0.897882	0.653036	0.0229648
Q6TMG5	NF-kappa-B essential modulator OS=Rattus norvegicus GN=Ikbkg PE=2 SV=1 - [NEMO_RAT]	7.52	2	2	4	412	48.0362	5.8335		1.37411	1.34738	1.36074		0.8596	0.991655	0.925627	0.680237	0.0231419
Q6IRH7	Caseinolytic peptidase B protein homolog OS=Rattus norvegicus GN=Clpb PE=1 SV=1 - [Q6IRH7_RAT]	11.82	7	7	11	677	75.6322	8.51416	1.09282	1.23759	1.29112	1.20717	1.01317	0.900311	0.978159	0.96388	0.79846	0.0231838
Q3SWS8	mRNA export factor OS=Rattus norvegicus GN=Rae1 PE=1 SV=1 - [RAE1L_RAT]	7.61	2	2	4	368	40.8929	7.85498		1.28372	1.39536	1.33954		0.974619	0.930761	0.95269	0.711208	0.023202
A1L1J9	Lipase maturation factor 2 OS=Rattus norvegicus GN=Lmf2 PE=2 SV=1 - [LMF2_RAT]	1.71	1	1	2	702	80.2029	10.0229	1.25389		1.41463	1.33426	0.777318		0.819767	0.798542	0.598492	0.0232399
D4A7U6	LSM3 homolog, U6 small nuclear RNA associated (S. cerevisiae) (Predicted) OS=Rattus norvegicus GN=Lsm3 PE=1 SV=1 - [D4A7U6_RAT]	19.61	2	2	7	102	11.838	4.70361	1.48733	1.4242	1.16759	1.35971	0.967577	1.02535	1.01966	1.00419	0.738539	0.0233028
Q4KM86	Gamma-glutamylaminecyclotransferase OS=Rattus norvegicus GN=Ggact PE=2 SV=1 - [GGACT_RAT]	20.13	2	2	8	149	16.9142	6.50732	1.13487	1.30217	1.21047	1.21583	0.966078	0.937847	1.06991	0.991279	0.815307	0.02333
B5DF46	Phosphomannomutase OS=Rattus norvegicus GN=Pmm2 PE=1 SV=1 - [B5DF46_RAT]	34.3	9	9	36	242	27.6911	7.29834	1.08045	1.21678	1.27463	1.19062	0.957915	0.963796	1.00936	0.977023	0.820599	0.0233529
F1M609	Acyl-coenzyme A oxidase OS=Rattus norvegicus GN=Acox1 PE=1 SV=3 - [F1M609_RAT]	51.36	1	22	134	588	66.0208	7.97217	1.2125	1.15754		1.18502	0.91657	0.968583		0.942576	0.795411	0.0235015
D3ZF11	Hepatitis B virus x interacting protein (Predicted), isoform CRA_a OS=Rattus norvegicus GN=Lamtor5 PE=1 SV=1 - [D3ZF11_RAT]	25.64	2	2	2	156	16.379	5.74463	1.48101	1.29875		1.38988	0.793836	0.817961		0.805898	0.579833	0.0238958
D3ZQB6	Cat eye syndrome chromosome region, candidate 5 homolog (Human) (Predicted) OS=Rattus norvegicus GN=Cecr5 PE=1 SV=1 - [D3ZQB6_RAT]	19.81	6	6	13	419	46.4469	7.37158	1.27356	1.11414	1.27758	1.22176	0.943459	1.02134	1.04409	1.00296	0.820917	0.0240639
A5HKJ3	Proteasome maturation protein OS=Rattus norvegicus GN=Pomp PE=1 SV=1 - [A5HKJ3_RAT]	12.06	2	2	4	141	15.8341	5.2749	1.25759	1.1406		1.1991	0.831385	0.826299		0.828842	0.691222	0.0241086
A0A0G2JSW0	Myosin regulatory light chain 12B OS=Rattus norvegicus GN=Myl12b PE=4 SV=1 - [A0A0G2JSW0_RAT]	55.81	1	8	51	172	19.7665	4.84326	1.20179	1.16825		1.18502	0.949923	1.00621		0.978064	0.825356	0.0241539
F1LWG4	NADH dehydrogenase (Ubiquinone) 1 alpha subcomplex, assembly factor 1 (Predicted), isoform CRA_a OS=Rattus norvegicus GN=Ndufaf1 PE=1 SV=2 - [F1LWG4_RAT]	9.15	3	3	7	328	37.7581	8.104	1.39894	1.28641	1.24391	1.30976	0.841298	1.13091	0.913003	0.961738	0.734288	0.0242422
Q5PQN6	Spermatogenesis-defective protein 39 homolog OS=Rattus norvegicus GN=Vipas39 PE=1 SV=1 - [SPE39_RAT]	11.3	5	5	5	460	53.2723	7.57666		1.11434	1.10133	1.10784		0.931797	0.866623	0.89921	0.811682	0.0244443
B0K024	Aamp protein (Fragment) OS=Rattus norvegicus GN=Aamp PE=2 SV=1 - [B0K024_RAT]	13.85	5	5	10	426	46.0021	4.44971	1.23622	1.32226	1.06312	1.2072	0.899853	0.909256	0.973663	0.927591	0.768382	0.0246626
A2IBE0	Membrane-bound carbonic anhydrase 14 OS=Rattus norvegicus GN=Car14 PE=1 SV=1 - [A2IBE0_RAT]	12.17	3	3	4	337	37.502	6.41748	1.14245	1.26199	1.06207	1.1555	0.890474	0.923945	0.984901	0.933107	0.807532	0.0258742
D4A8K4	Protein Tmem82 OS=Rattus norvegicus GN=Tmem82 PE=1 SV=1 - [D4A8K4_RAT]	4.51	1	1	4	355	38.9217	8.646	1.18309	1.20449	1.47707	1.28821	0.879446	1.01187	0.906607	0.932642	0.723981	0.0259123
D3ZEZ9	Protein Svil OS=Rattus norvegicus GN=Svil PE=1 SV=3 - [D3ZEZ9_RAT]	2.55	3	3	4	1923	215.343	6.63916	1.31555	1.12623	1.3476	1.26313	0.866775	1.00981	1.02675	0.967777	0.766175	0.0261461
F1M589	Protein Pml OS=Rattus norvegicus GN=Pml PE=1 SV=3 - [F1M589_RAT]	9.14	6	6	10	886	98.0486	5.87158	1.36958	1.30291	1.12206	1.26485	0.884696	0.933521	1.0537	0.957306	0.756854	0.0262742
Q2YDU8	Protein spinster homolog 1 OS=Rattus norvegicus GN=Spns1 PE=2 SV=2 - [SPNS1_RAT]	2.65	1	1	5	528	56.7598	6.91748	1.54916	1.20614	1.14407	1.29979	0.850088	0.804106	0.908643	0.854279	0.657243	0.026318
D4ADL5	Protein Adat1 OS=Rattus norvegicus GN=Adat1 PE=1 SV=2 - [D4ADL5_RAT]	3.22	1	1	2	497	54.8768	8.74854		1.46817	1.60762	1.53789		1.10923	1.04913	1.07918	0.701725	0.0263194
P81799	N-acetyl-D-glucosamine kinase OS=Rattus norvegicus GN=Nagk PE=1 SV=4 - [NAGK_RAT]	7.58	2	2	3	343	37.1727	5.89697	1.09816		1.19098	1.14457	0.849519		0.8697	0.859609	0.751035	0.0266729
D4ADD7	Glutaredoxin 5 homolog (S. cerevisiae) (Predicted), isoform CRA_b OS=Rattus norvegicus GN=Glrx5 PE=1 SV=1 - [D4ADD7_RAT]	25.66	3	3	16	152	16.4215	7.28369	1.11083	1.09917	1.34211	1.18403	0.919477	0.924557	0.886114	0.910049	0.768601	0.0266856
A0A0G2JZY3	Protein Reps1 OS=Rattus norvegicus GN=Reps1 PE=1 SV=1 - [A0A0G2JZY3_RAT]	3.36	2	2	2	744	80.4801	5.88428		1.35047	1.43143	1.39095		0.928421	1.03782	0.983122	0.706799	0.0267315
Q80WE1	Synaptic functional regulator FMR1 OS=Rattus norvegicus GN=Fmr1 PE=1 SV=2 - [FMR1_RAT]	11.47	3	6	12	593	66.7396	7.2251	1.21306	1.32919	1.09054	1.21093	0.974378	0.992496	0.894305	0.953726	0.787599	0.0267895
O88902	Tyrosine-protein phosphatase non-receptor type 23 (Fragment) OS=Rattus norvegicus GN=Ptpn23 PE=1 SV=2 - [PTN23_RAT]	4.54	4	4	9	1499	163.351	6.80029	1.08896	1.2507	1.07528	1.13831	0.97108	0.908722	0.928033	0.935945	0.822221	0.0269186
Q562C2	Ribosome biogenesis protein BOP1 OS=Rattus norvegicus GN=Bop1 PE=1 SV=1 - [BOP1_RAT]	3.01	2	2	3	731	82.5877	6.44287	2.19208	1.8336		2.01284	0.721722	0.903898		0.81281	0.403812	0.0269418
D4A7I8	Protein Sumf1 OS=Rattus norvegicus GN=Sumf1 PE=1 SV=1 - [D4A7I8_RAT]	5.11	2	2	5	372	40.0541	6.31592	1.46636	1.17111	1.12686	1.25477	0.861898	0.933972	0.845808	0.880559	0.701767	0.0271927
D3ZWS2	Protein LOC690000 OS=Rattus norvegicus GN=LOC690000 PE=1 SV=1 - [D3ZWS2_RAT]	37.59	4	4	8	141	15.0598	7.12256	1.05579	1.3421	1.18367	1.19385	0.936109	0.881637	0.905057	0.907601	0.760229	0.0273831
M0RDD7	Protein Chtopl1 OS=Rattus norvegicus GN=Chtopl1 PE=4 SV=1 - [M0RDD7_RAT]	20.69	3	3	11	203	22.1229	11.9712	1.19999	1.0815	1.30523	1.19557	0.987306	0.989237	0.956206	0.977583	0.817668	0.0291625
Q08326	Guanine nucleotide exchange factor MSS4 OS=Rattus norvegicus GN=Rabif PE=1 SV=1 - [MSS4_RAT]	8.94	1	1	3	123	13.9188	5.2876	1.21364	1.11419	1.12516	1.15099	0.817069	0.975739	1.00428	0.932362	0.810049	0.0298565
F1LMA9	Protein Znfx1 OS=Rattus norvegicus GN=Znfx1 PE=1 SV=2 - [F1LMA9_RAT]	3.36	4	4	7	1907	218.515	7.48877	1.3539	1.06297	1.34554	1.25414	0.954273	0.9538	0.875665	0.927912	0.739881	0.0301791
Q5BK16	Protein Trex1 OS=Rattus norvegicus GN=Trex1 PE=1 SV=1 - [Q5BK16_RAT]	3.48	1	1	3	316	33.5822	7.7085	1.12381	1.52188	1.20694	1.28421	0.913039	0.860421	0.877191	0.88355	0.68801	0.0305552
Q6QA69	1-acylglycerol-3-phosphate O-acyltransferase ABHD5 OS=Rattus norvegicus GN=Abhd5 PE=1 SV=1 - [ABHD5_RAT]	15.67	3	3	5	351	39.0787	6.60986		1.16247	1.11315	1.13781		0.922875	0.970735	0.946805	0.83213	0.0308789
Q91ZW6	Trimethyllysine dioxygenase, mitochondrial OS=Rattus norvegicus GN=Tmlhe PE=1 SV=2 - [TMLH_RAT]	12.59	4	4	8	421	49.5361	8.41162	1.19975	1.08516	1.28373	1.18955	1.02458	0.77274	0.848434	0.881916	0.741387	0.0309327
B4F7A2	Armc8 protein (Fragment) OS=Rattus norvegicus GN=Armc8 PE=2 SV=1 - [B4F7A2_RAT]	4.17	2	2	4	672	75.2531	6.72705	1.30434	1.09635	1.14318	1.18129	0.895346	0.931389	1.01437	0.947035	0.801696	0.0315117
P04176	Phenylalanine-4-hydroxylase OS=Rattus norvegicus GN=Pah PE=1 SV=3 - [PH4H_RAT]	60.93	1	25	146	453	51.7893	6.1001	0.946432	1.20422	1.24851	1.13305	0.740989	0.837758	0.847024	0.80859	0.713638	0.0316321
P84903	Stromal interaction molecule 1 OS=Rattus norvegicus GN=Stim1 PE=1 SV=1 - [STIM1_RAT]	11.39	6	6	21	685	77.4013	6.58057	1.16588	1.10585	1.37428	1.21534	0.96143	0.930761	0.958973	0.950388	0.781994	0.0318614
A0JN29	Limb and neural patterns OS=Rattus norvegicus GN=Lnpk PE=1 SV=1 - [A0JN29_RAT]	8.24	2	2	3	376	42.143	9.24658	1.20606		1.24259	1.22433	0.888622		0.987854	0.938238	0.766329	0.032498
A1L1M0	Protein kinase, cAMP-dependent, catalytic, alpha OS=Rattus norvegicus GN=Prkaca PE=1 SV=1 - [A1L1M0_RAT]	23.93	4	7	19	351	40.58	8.79248	1.07372	1.38821	1.37644	1.27946	0.916052	0.98629	0.920255	0.940866	0.735364	0.0325205
Q6PDV9	Ribosomal protein S11 OS=Rattus norvegicus GN=Rps11 PE=2 SV=1 - [Q6PDV9_RAT]	36.71	1	7	34	158	18.435	10.3013	1.16054	1.11019		1.13536	0.876568	0.772791		0.82468	0.726357	0.0327732
M0R789	Uncharacterized protein OS=Rattus norvegicus PE=4 SV=1 - [M0R789_RAT]	19.59	1	1	5	97	10.4802	5.18604	1.20138	1.46308	1.24272	1.3024	0.92664	1.02486	1.07379	1.00843	0.774287	0.0330791
A0A0G2K8N9	Protein Nek9 OS=Rattus norvegicus GN=Nek9 PE=1 SV=1 - [A0A0G2K8N9_RAT]	6.16	5	5	11	958	104.789	6.18896	1.20748	1.30776	1.06067	1.19197	0.768436	0.893252	0.990798	0.884162	0.741767	0.0330988
Q04753	Methylosome subunit pICln OS=Rattus norvegicus GN=Clns1a PE=1 SV=1 - [ICLN_RAT]	5.51	1	1	2	236	26.0758	4.11963	1.74701	1.47101		1.60901	0.84819	0.889398		0.868794	0.539956	0.0337444
Q6AYS2	Sideroflexin OS=Rattus norvegicus GN=Sfxn1 PE=1 SV=1 - [Q6AYS2_RAT]	53.42	1	12	45	322	35.5653	9.0708	1.22162	1.15168	1.31875	1.23068	1.00369	1.07568	0.863518	0.980963	0.797091	0.0340352
P67999	Ribosomal protein S6 kinase beta-1 OS=Rattus norvegicus GN=Rps6kb1 PE=1 SV=1 - [KS6B1_RAT]	8.76	3	4	7	525	59.0939	6.81494	1.3909	1.25172		1.32131	0.915417	0.960778		0.938098	0.709977	0.0345994
D3ZYU4	Protein Cox20 OS=Rattus norvegicus GN=Cox20 PE=1 SV=1 - [D3ZYU4_RAT]	11.97	1	1	3	117	13.0698	9.01221	1.118	1.14791	1.1765	1.14747	0.984044	0.983227	0.76263	0.909967	0.793021	0.0347668
Q5XIL4	Protein Sorbs3 OS=Rattus norvegicus GN=Sorbs3 PE=1 SV=1 - [Q5XIL4_RAT]	10.1	5	5	13	733	82.0462	9.05615	1.24791	1.35072	1.1335	1.24404	1.02856	1.06952	0.936526	1.01154	0.813104	0.034839
D4ADC2	Protein Helz2 OS=Rattus norvegicus GN=Helz2 PE=1 SV=2 - [D4ADC2_RAT]	9.91	20	20	47	2683	302.375	8.1626	1.18674	1.32326	1.05213	1.18738	0.933249	0.903995	0.968821	0.935355	0.787748	0.0351359
G3V9P0	26S proteasome non-ATPase regulatory subunit 9 OS=Rattus norvegicus GN=Psmd9 PE=1 SV=1 - [G3V9P0_RAT]	17.12	3	3	7	222	24.7996	6.88818	1.39699	1.29349	1.06892	1.25313	0.892136	0.988851	0.935975	0.938988	0.749312	0.0356334
Q9Z158	Syntaxin-17 OS=Rattus norvegicus GN=Stx17 PE=1 SV=1 - [STX17_RAT]	13.62	3	3	3	301	33.1616	7.21045		1.23921	1.21494	1.22707		0.928981	1.02391	0.976445	0.795751	0.036149
A0A0G2K5S9	Uncharacterized protein OS=Rattus norvegicus PE=4 SV=1 - [A0A0G2K5S9_RAT]	9.76	2	3	8	379	43.4835	7.15186	1.51221	1.25912	1.15467	1.30867	0.9677	0.92641	1.01826	0.970789	0.741816	0.0366454
B2RZ44	N-acetyltransferase 5 (ARD1 homolog, S. cerevisiae) OS=Rattus norvegicus GN=Naa20 PE=1 SV=1 - [B2RZ44_RAT]	7.98	1	1	3	188	21.4567	5.14795		1.18013	1.27039	1.22526		0.998886	0.992608	0.995747	0.812682	0.0367199
Q6AY87	THO complex subunit 6 homolog OS=Rattus norvegicus GN=Thoc6 PE=2 SV=1 - [THOC6_RAT]	21.99	5	5	5	341	37.3989	7.12256	1.2929	1.05181	1.24028	1.195	0.984882	0.977482	0.916917	0.95976	0.803148	0.0368018
G3V781	Double-strand break repair protein MRE11A OS=Rattus norvegicus GN=Mre11a PE=1 SV=1 - [G3V781_RAT]	3.82	3	3	4	706	80.014	5.93506	1.27666	1.10822	1.2426	1.20916	0.689815	0.990912	0.952198	0.877642	0.725826	0.0369449
P17712	Glucokinase OS=Rattus norvegicus GN=Gck PE=1 SV=2 - [HXK4_RAT]	40.43	15	15	49	465	52.0826	5.24951	1.33176	1.32791	1.14515	1.26827	0.993701	0.964927	1.1226	1.02708	0.809825	0.0370139
D3ZIV3	Protein Mad1l1 OS=Rattus norvegicus GN=Mad1l1 PE=1 SV=1 - [D3ZIV3_RAT]	1.39	1	1	2	717	83.2777	5.74463	1.20289	1.0571		1.13	0.745836	0.772763		0.7593	0.671949	0.0377361
Q4V8H8	EH domain-containing protein 2 OS=Rattus norvegicus GN=Ehd2 PE=1 SV=1 - [EHD2_RAT]	5.89	2	3	7	543	61.1988	6.55127	1.23835	1.45415	1.06988	1.25413	0.919006	0.865703	0.941734	0.908815	0.724659	0.0382792
A0A0G2KB65	Protein LOC103690164 OS=Rattus norvegicus GN=LOC103690164 PE=1 SV=1 - [A0A0G2KB65_RAT]	18.04	6	6	19	460	51.059	6.7124	1.30624	1.11446	1.10382	1.17484	0.970466	0.985776	0.966324	0.974189	0.829208	0.0384592
B2RYM5	Lys-63-specific deubiquitinase BRCC36 OS=Rattus norvegicus GN=Brcc3 PE=2 SV=1 - [BRCC3_RAT]	5.84	1	1	3	291	32.9947	6.26514	1.5068	1.0358	1.10802	1.21687	0.768003	0.782664	0.769874	0.773514	0.635657	0.0389417
D3ZG78	Protein Zzef1 OS=Rattus norvegicus GN=Zzef1 PE=1 SV=2 - [D3ZG78_RAT]	2.9	6	6	10	2965	332.163	5.94775	1.25948	1.19161	1.03207	1.16105	0.969606	0.85246	0.960819	0.927628	0.798954	0.0390432
A0A0G2JT00	Divalent cation tolerant protein CUTA, isoform CRA_c OS=Rattus norvegicus GN=Cuta PE=1 SV=1 - [A0A0G2JT00_RAT]	33.77	3	4	12	154	16.4026	6.771	1.16695	1.36084	1.07322	1.20034	0.953555	0.87898	0.963402	0.931979	0.776432	0.0390645
D4A1B9	Structural maintenance of chromosomes protein OS=Rattus norvegicus GN=Smc3 PE=1 SV=1 - [D4A1B9_RAT]	13.56	12	12	17	1217	141.454	7.18115	1.29911	1.05846	1.15648	1.17135	0.884363	0.999245	0.935251	0.93962	0.802168	0.0401314
B4F786	CD2 antigen (Cytoplasmic tail) binding protein 2 (Predicted), isoform CRA_a OS=Rattus norvegicus GN=Cd2bp2 PE=1 SV=1 - [B4F786_RAT]	7.35	2	2	4	340	37.517	4.61475	1.41606		1.26626	1.34116	0.981021		0.91752	0.949271	0.7078	0.0404939
O35535	Carboxylic ester hydrolase (Fragment) OS=Rattus norvegicus GN=Ces2e PE=2 SV=1 - [O35535_RAT]	19.86	6	10	29	554	61.9981	5.93506	1.27843	1.08923	1.39872	1.25546	1.03051	0.863099	0.956782	0.95013	0.756798	0.0405241
B2RYI0	WD repeat-containing protein 91 OS=Rattus norvegicus GN=Wdr91 PE=2 SV=1 - [WDR91_RAT]	6.02	4	4	8	747	83.0938	6.72705	1.27231	1.12585	1.20634	1.2015	0.86584	1.07608	0.99758	0.979832	0.815508	0.0409819
Q5PPG7	Eukaryotic translation initiation factor 2D OS=Rattus norvegicus GN=Eif2d PE=1 SV=1 - [EIF2D_RAT]	8.42	3	3	3	570	62.6298	7.78174	1.24672	1.2656		1.25616	0.944016	0.780206		0.862111	0.686308	0.0410985
O55164	Multiple PDZ domain protein OS=Rattus norvegicus GN=Mpdz PE=1 SV=1 - [MPDZ_RAT]	0.63	1	1	2	2054	218.457	5.04639		1.22848	1.32388	1.27618		1.05302	1.02809	1.04056	0.815369	0.0411026
Q99MC0	Protein phosphatase 1 regulatory subunit 14A OS=Rattus norvegicus GN=Ppp1r14a PE=1 SV=1 - [PP14A_RAT]	19.73	2	2	4	147	16.6867	8.01611		1.67414	1.36568	1.51991		0.698744	0.796335	0.74754	0.491831	0.0411743
Q5FVM5	Cyclic AMP-responsive element-binding protein 3-like protein 3 OS=Rattus norvegicus GN=Creb3l3 PE=2 SV=1 - [CR3L3_RAT]	6.17	2	2	5	470	50.8308	4.95752	1.72819	1.39491	1.3865	1.5032	0.804682	1.09991	1.18012	1.02824	0.684032	0.0414208
B5DEJ6	Protein Tpk1 OS=Rattus norvegicus GN=Tpk1 PE=1 SV=1 - [B5DEJ6_RAT]	13.17	2	2	4	243	27.1899	5.43994		1.21964	1.18751	1.20358		1.03084	0.946285	0.988562	0.821354	0.0415061
A0A0G2JY73	Protein Eif4g3 OS=Rattus norvegicus GN=Eif4g3 PE=1 SV=1 - [A0A0G2JY73_RAT]	9.11	7	12	29	1614	179.004	5.84619	1.28427	1.05929	1.08129	1.14162	0.919875	0.929842	0.942384	0.9307	0.815248	0.0426705
A0A0G2K1U9	Protein Irgq OS=Rattus norvegicus GN=Irgq PE=1 SV=1 - [A0A0G2K1U9_RAT]	4.3	2	2	3	582	59.0677	4.75439	1.31539	1.46618		1.39079	0.978041	0.836789		0.907415	0.652447	0.0427688
Q68FX9	NAD-dependent protein deacylase sirtuin-5, mitochondrial OS=Rattus norvegicus GN=Sirt5 PE=2 SV=1 - [SIR5_RAT]	19.68	4	4	8	310	34.0763	8.74854	1.28947	1.40601	1.20963	1.3017	0.998118	1.1012	0.741753	0.947024	0.727527	0.042889
P34901	Syndecan-4 OS=Rattus norvegicus GN=Sdc4 PE=1 SV=1 - [SDC4_RAT]	6.93	1	1	2	202	21.9482	4.38623		1.25258	1.26148	1.25703		0.932461	0.755563	0.844012	0.671436	0.0430325
Q5XIH4	Lipoyl synthase, mitochondrial OS=Rattus norvegicus GN=Lias PE=2 SV=1 - [LIAS_RAT]	16.89	5	5	10	373	41.8474	8.646	1.24317	1.26698	1.04641	1.18552	0.989915	0.972483	0.983711	0.982036	0.828359	0.043957
D4AE90	Uncharacterized protein OS=Rattus norvegicus GN=Rcc1l PE=1 SV=1 - [D4AE90_RAT]	17.14	4	4	9	461	50.0813	8.06006	1.29427	1.02812	1.27168	1.19802	0.821254	1.01844	0.816019	0.885238	0.738918	0.0444729
Q5XIW9	Flot2 protein OS=Rattus norvegicus GN=Flot2 PE=1 SV=1 - [Q5XIW9_RAT]	21.08	6	6	9	351	38.6936	5.33838	1.35146	1.0195	1.56581	1.31226	0.940683	0.752266	0.773964	0.822304	0.626634	0.0446909
Q91XU8	Phosphatidate cytidylyltransferase 2 OS=Rattus norvegicus GN=Cds2 PE=1 SV=1 - [CDS2_RAT]	14.22	4	4	15	443	51.2888	7.04932	1.29009	1.11724	1.61144	1.33959	0.925486	0.945189	0.886111	0.918929	0.685976	0.0448064
F1M7S2	Proteasome inhibitor PI31 subunit OS=Rattus norvegicus GN=Psmf1 PE=1 SV=2 - [F1M7S2_RAT]	15.87	3	3	7	271	29.8639	5.26221	1.33437	0.993307	1.2625	1.19673	0.907671	0.899386	0.883861	0.896973	0.749522	0.0449603
A0A0G2JVC8	Terpene cyclase/mutase family member OS=Rattus norvegicus GN=Lss PE=1 SV=1 - [A0A0G2JVC8_RAT]	24.28	13	13	22	733	83.23	6.66846	1.13162	1.18992	1.17138	1.16431	0.828751	1.05674	0.999295	0.961595	0.825894	0.045387
D3ZR64	Protein Zfp598 OS=Rattus norvegicus GN=Zfp598 PE=1 SV=2 - [D3ZR64_RAT]	7.54	5	5	12	902	98.7912	8.33838	1.12672	1.1824	1.56859	1.29257	0.820842	0.844479	0.960296	0.875206	0.677105	0.0455132
P97887	Presenilin-1 OS=Rattus norvegicus GN=Psen1 PE=1 SV=1 - [PSN1_RAT]	4.06	1	1	3	468	52.7561	5.30029	1.24168	1.36495	1.03558	1.21407	0.846477	0.832134	1.00842	0.895677	0.737748	0.0461034
D4A857	Importin 9 (Predicted) OS=Rattus norvegicus GN=Ipo9 PE=1 SV=2 - [D4A857_RAT]	2.4	2	2	6	1041	115.938	4.80518	1.09517	1.2572	1.08834	1.1469	0.891392	1.03222	0.849905	0.924505	0.806087	0.0463945
Q6AXV0	Polynucleotide kinase 3'-phosphatase OS=Rattus norvegicus GN=Pnkp PE=1 SV=1 - [Q6AXV0_RAT]	7.09	3	3	6	522	57.1505	8.57275	1.2167	1.21324		1.21497	0.826922	0.969468		0.898195	0.739273	0.047102
P16975	SPARC OS=Rattus norvegicus GN=Sparc PE=1 SV=4 - [SPRC_RAT]	12.62	3	3	5	301	34.2735	4.89404	1.18024	1.29267	1.02438	1.16577	0.929457	0.88328	0.981468	0.931402	0.798962	0.0473113
Q6P6S4	Nucleotide exchange factor SIL1 OS=Rattus norvegicus GN=Sil1 PE=2 SV=1 - [SIL1_RAT]	19.57	5	5	9	465	52.317	5.13525	1.16374		1.11701	1.14038	0.969886		0.886186	0.928036	0.813799	0.047361
D3ZC96	Tetratricopeptide repeat protein 39B OS=Rattus norvegicus GN=Ttc39b PE=3 SV=1 - [TT39B_RAT]	10.21	5	5	11	617	70.1229	6.82959	1.29715	1.34065	1.01057	1.21612	0.898068	0.919013	0.946531	0.921204	0.757491	0.0477044
O35078	D-amino-acid oxidase OS=Rattus norvegicus GN=Dao PE=2 SV=1 - [OXDA_RAT]	14.45	5	5	19	346	38.7956	7.18115	1.07686	1.21043	1.30647	1.19792	0.767923	0.999875	0.981073	0.916291	0.764903	0.0477712
A0A0G2JZ04	Protein Zcchc11 OS=Rattus norvegicus GN=Zcchc11 PE=1 SV=1 - [A0A0G2JZ04_RAT]	3.09	2	4	5	1458	163.432	8.20654	1.13415		1.2275	1.18083	0.880151		0.740036	0.810094	0.68604	0.0478856
Q5XFX7	Protein Rad23a OS=Rattus norvegicus GN=Rad23a PE=1 SV=1 - [Q5XFX7_RAT]	15.1	2	4	12	351	38.044	4.729	1.51981	1.49313	1.30136	1.4381	0.871063	0.877889	1.28125	1.01007	0.70236	0.0480757
M0R5H1	Protein Etl4 OS=Rattus norvegicus GN=Etl4 PE=1 SV=2 - [M0R5H1_RAT]	2.4	4	4	6	1958	214.525	8.00146	1.47585	1.2683	1.88723	1.54379	0.957335	0.860982	1.13884	0.985719	0.638505	0.0487872
Q5I0L1	Akr1c1 protein (Fragment) OS=Rattus norvegicus GN=Akr1c1 PE=2 SV=1 - [Q5I0L1_RAT]	35.4	6	12	54	322	36.8492	8.44092	1.03434	1.31263	1.45305	1.26667	0.88764	0.848115	0.983597	0.906451	0.715616	0.0496768
Q3T1J1	Eukaryotic translation initiation factor 5A-1 OS=Rattus norvegicus GN=Eif5a PE=1 SV=3 - [IF5A1_RAT]	36.36	6	6	32	154	16.8214	5.23682	0.898348	0.889614	0.903779	0.897247	1.04974	1.04889	1.04152	1.04672	1.16659	6.77985e-06
P13803	Electron transfer flavoprotein subunit alpha, mitochondrial OS=Rattus norvegicus GN=Etfa PE=1 SV=4 - [ETFA_RAT]	64.86	17	17	235	333	34.9295	8.38232	0.925773	0.937651	0.936896	0.93344	1.09228	1.08193	1.07716	1.08379	1.16107	1.39626e-05
A2VD12	Pre-B-cell leukemia transcription factor-interacting protein 1 OS=Rattus norvegicus GN=Pbxip1 PE=1 SV=1 - [PBIP1_RAT]	20.78	10	10	20	722	80.2269	5.41455	1.06491	1.06111	1.05684	1.06095	0.977962	0.970621	0.969268	0.972617	0.91674	1.57816e-05
G3V8Q6	Protein kinase, cAMP-dependent, regulatory, type 2, alpha, isoform CRA_a OS=Rattus norvegicus GN=Prkar2a PE=1 SV=1 - [G3V8Q6_RAT]	47.63	16	16	71	401	45.4517	4.93213	0.884775	0.90271	0.906287	0.897924	1.06172	1.08056	1.07189	1.07139	1.19319	3.56524e-05
B2RZ78	Vacuolar protein sorting-associated protein 29 OS=Rattus norvegicus GN=Vps29 PE=1 SV=2 - [VPS29_RAT]	35.71	7	7	22	182	20.4556	6.78564	0.893852	0.874213	0.89219	0.886752	0.992855	0.999716	0.997692	0.996754	1.12405	7.6325e-05
P62832	60S ribosomal protein L23 OS=Rattus norvegicus GN=Rpl23 PE=2 SV=1 - [RL23_RAT]	67.14	8	8	79	140	14.8561	10.5063	0.935532	0.936457	0.94308	0.938356	1.02131	1.01299	1.0301	1.02147	1.08857	0.000110471
P18886	Carnitine O-palmitoyltransferase 2, mitochondrial OS=Rattus norvegicus GN=Cpt2 PE=1 SV=1 - [CPT2_RAT]	36.47	23	23	94	658	74.0634	7.32764	0.938971	0.934789	0.935322	0.936361	1.02591	1.01112	1.01015	1.01573	1.08476	0.000112844
Q9Z270	Vesicle-associated membrane protein-associated protein A OS=Rattus norvegicus GN=Vapa PE=1 SV=3 - [VAPA_RAT]	39.36	3	9	47	249	27.8233	8.39697	0.91603	0.892898	0.919925	0.909618	1.03634	1.0358	1.0421	1.03808	1.14123	0.000120987
Q6P7P5	Basic leucine zipper and W2 domain-containing protein 1 OS=Rattus norvegicus GN=Bzw1 PE=1 SV=1 - [BZW1_RAT]	37.95	17	17	56	419	48.0127	5.92236	0.90026	0.903681	0.889753	0.897898	1.01646	1.02641	1.0024	1.01509	1.13052	0.000134397
P14604	Enoyl-CoA hydratase, mitochondrial OS=Rattus norvegicus GN=Echs1 PE=1 SV=1 - [ECHM_RAT]	52.41	17	17	210	290	31.4962	8.1333	0.937178	0.931294	0.948359	0.938944	1.02016	1.03242	1.02518	1.02592	1.09263	0.00014426
F7ESM5	Nitrilase 1, isoform CRA_a OS=Rattus norvegicus GN=Nit1 PE=1 SV=1 - [F7ESM5_RAT]	52.92	12	12	48	291	32.0129	6.3667	1.06602	1.06588	1.08681	1.0729	0.968922	0.956688	0.963378	0.962996	0.897561	0.000147335
P24049	60S ribosomal protein L17 OS=Rattus norvegicus GN=Rpl17 PE=2 SV=3 - [RL17_RAT]	40.76	7	8	82	184	21.3834	10.1841	0.874036	0.865876	0.877976	0.872629	1.04242	1.04389	1.0099	1.03207	1.18271	0.000165226
Q6DGG0	Peptidyl-prolyl cis-trans isomerase D OS=Rattus norvegicus GN=Ppid PE=1 SV=3 - [PPID_RAT]	48.92	15	16	60	370	40.7398	7.1665	0.868785	0.842022	0.869876	0.860227	1.01083	1.03916	1.02131	1.02377	1.19011	0.000185076
P11598	Protein disulfide-isomerase A3 OS=Rattus norvegicus GN=Pdia3 PE=1 SV=2 - [PDIA3_RAT]	65.35	38	38	433	505	56.5877	6.21436	0.90479	0.890795	0.875952	0.890513	1.04874	1.05928	1.02911	1.04571	1.17428	0.000216063
Q6P3V9	60S ribosomal protein L4 OS=Rattus norvegicus GN=Rpl4 PE=1 SV=1 - [Q6P3V9_RAT]	46.79	20	20	114	421	47.2711	11.019	0.889167	0.8848	0.90666	0.893542	1.07495	1.07387	1.03879	1.06254	1.18913	0.000242965
F1M6Z1	Apolipoprotein B-100 OS=Rattus norvegicus GN=Apob PE=1 SV=1 - [F1M6Z1_RAT]	19.02	70	70	231	4506	509.376	7.21045	0.911745	0.891494	0.881665	0.894968	1.0403	1.02298	1.01879	1.02735	1.14792	0.000276627
Q9JJ40	Na(+)/H(+) exchange regulatory cofactor NHE-RF3 OS=Rattus norvegicus GN=Pdzk1 PE=1 SV=2 - [NHRF3_RAT]	40.34	18	18	53	523	56.7649	5.42725	0.89711	0.878309	0.898404	0.891274	1.03772	1.05186	1.01699	1.03552	1.16184	0.000277196
B2GV33	Amine oxidase [flavin-containing] (Fragment) OS=Rattus norvegicus GN=Maoa PE=2 SV=1 - [B2GV33_RAT]	39.81	17	21	107	520	58.7653	8.07471	0.923297	0.912381	0.907306	0.914328	1.03073	1.06126	1.03441	1.04213	1.13978	0.000283268
P04785	Protein disulfide-isomerase OS=Rattus norvegicus GN=P4hb PE=1 SV=2 - [PDIA1_RAT]	73.48	34	35	437	509	56.9157	4.93213	0.866955	0.893069	0.86697	0.875665	1.01935	1.05524	1.03306	1.03589	1.18297	0.000297309
P06761	78 kDa glucose-regulated protein OS=Rattus norvegicus GN=Hspa5 PE=1 SV=1 - [GRP78_RAT]	57.34	39	42	548	654	72.3024	5.16064	0.924991	0.925151	0.900002	0.916714	1.08166	1.04935	1.06215	1.06439	1.16109	0.000300557
P97608	5-oxoprolinase OS=Rattus norvegicus GN=Oplah PE=1 SV=2 - [OPLA_RAT]	32.3	31	31	157	1288	137.634	6.32861	1.18617	1.16042	1.15962	1.16874	0.993778	0.950865	0.99002	0.978221	0.836989	0.000303316
B5DF65	Biliverdin reductase B (Flavin reductase (NADPH)) OS=Rattus norvegicus GN=Blvrb PE=1 SV=1 - [B5DF65_RAT]	67.48	10	10	84	206	22.0803	6.80029	0.920763	0.944908	0.956041	0.940571	1.06093	1.06138	1.06112	1.06114	1.12819	0.000317821
P05432	ERBB receptor feedback inhibitor 1 OS=Rattus norvegicus GN=Errfi1 PE=1 SV=1 - [ERRFI_RAT]	3.05	1	1	4	459	49.9096	7.86963	1.34423	1.31573	1.36389	1.34128	1.13675	1.16593	1.12959	1.14409	0.852984	0.000382476
D3ZJZ0	Protein Tmem205 OS=Rattus norvegicus GN=Tmem205 PE=1 SV=1 - [D3ZJZ0_RAT]	26.98	4	4	30	189	21.1712	8.60205	0.922343	0.926806	0.909401	0.919517	1.00848	1.03109	1.00837	1.01598	1.10491	0.000464468
P62909	40S ribosomal protein S3 OS=Rattus norvegicus GN=Rps3 PE=1 SV=1 - [RS3_RAT]	65.84	15	15	125	243	26.6574	9.65674	0.869909	0.864012	0.873867	0.869263	1.02335	0.983542	1.02221	1.0097	1.16156	0.000467597
A0A140TAA4	Programmed cell death 6-interacting protein OS=Rattus norvegicus GN=Pdcd6ip PE=1 SV=1 - [A0A140TAA4_RAT]	38.36	29	30	127	868	95.8222	6.52197	0.990328	0.984132	0.978876	0.984445	1.05276	1.03617	1.04722	1.04539	1.0619	0.000493609
Q6P686	Osteoclast-stimulating factor 1 OS=Rattus norvegicus GN=Ostf1 PE=1 SV=1 - [OSTF1_RAT]	45.79	7	7	31	214	23.6539	5.68115	0.870188	0.877835	0.890489	0.879504	1.04522	1.05769	1.01034	1.03775	1.17992	0.000500309
D3ZBN0	Histone H1.5 OS=Rattus norvegicus GN=Hist1h1b PE=1 SV=1 - [H15_RAT]	32.88	6	8	48	222	22.6355	10.9604	0.911312	0.912843	0.941701	0.921952	1.06649	1.04575	1.08091	1.06438	1.15449	0.000556365
D4AB03	Protein Fam120a OS=Rattus norvegicus GN=Fam120a PE=1 SV=2 - [D4AB03_RAT]	26.55	22	22	73	1115	122.064	8.83643	1.08437	1.08897	1.11894	1.09743	0.959252	0.979535	0.979262	0.972683	0.886331	0.000611901
B0K020	CDGSH iron-sulfur domain-containing protein 1 OS=Rattus norvegicus GN=Cisd1 PE=3 SV=1 - [CISD1_RAT]	44.44	5	5	43	108	12.0891	8.83643	0.858524	0.892469	0.878399	0.876464	1.00109	1.03662	1.03399	1.0239	1.16822	0.000614337
P35435	ATP synthase subunit gamma, mitochondrial OS=Rattus norvegicus GN=Atp5c1 PE=1 SV=2 - [ATPG_RAT]	44.32	12	13	111	273	30.1717	8.83643	0.946507	0.943122	0.923056	0.937562	1.05331	1.08495	1.0941	1.07746	1.14921	0.000622141
Q5FVL2	ER membrane protein complex subunit 8 OS=Rattus norvegicus GN=Emc8 PE=2 SV=1 - [EMC8_RAT]	28.02	5	5	12	207	23.3904	6.15088	0.884394	0.908332	0.933074	0.9086	1.05925	1.07096	1.09229	1.07417	1.18222	0.000631075
B2GV15	Dihydrolipoamide acetyltransferase component of pyruvate dehydrogenase complex OS=Rattus norvegicus GN=Dbt PE=1 SV=1 - [B2GV15_RAT]	46.89	22	22	107	482	53.24	8.41162	0.919884	0.871473	0.88758	0.892979	1.03201	1.04166	1.03034	1.03467	1.15867	0.000641881
D4A565	NADH dehydrogenase (Ubiquinone) 1 beta subcomplex, 5 (Predicted), isoform CRA_b OS=Rattus norvegicus GN=Ndufb5 PE=1 SV=1 - [D4A565_RAT]	28.04	5	5	24	189	21.6505	9.46631	0.908407	0.899971	0.867914	0.892097	1.02831	1.01272	1.01523	1.01875	1.14197	0.000668524
D3ZAN3	Alpha glucosidase 2 alpha neutral subunit (Predicted) OS=Rattus norvegicus GN=Ganab PE=1 SV=1 - [D3ZAN3_RAT]	31.24	22	22	100	797	90.5149	6.20166	0.915668	0.942117	0.933128	0.930304	1.04104	1.06936	1.03822	1.04954	1.12817	0.000699106
D3ZD23	ATP-binding cassette, sub-family E (OABP), member 1 OS=Rattus norvegicus GN=Abce1 PE=1 SV=1 - [D3ZD23_RAT]	28.21	14	14	43	599	67.257	8.33838	0.89498	0.910235	0.8962	0.900472	1.00133	0.975192	0.98341	0.986645	1.0957	0.000705262
B2RZ24	Succinate-CoA ligase subunit beta (Fragment) OS=Rattus norvegicus GN=Sucla2 PE=2 SV=1 - [B2RZ24_RAT]	58.9	24	24	125	438	47.3576	6.45557	0.895516	0.87933	0.919174	0.898007	1.03125	1.01304	1.03764	1.02731	1.14399	0.000706154
P10888	Cytochrome c oxidase subunit 4 isoform 1, mitochondrial OS=Rattus norvegicus GN=Cox4i1 PE=1 SV=1 - [COX41_RAT]	36.09	6	6	63	169	19.5021	9.43701	0.900789	0.892813	0.893167	0.89559	1.01582	0.990502	1.03239	1.0129	1.13099	0.000708065
P05197	Elongation factor 2 OS=Rattus norvegicus GN=Eef2 PE=1 SV=4 - [EF2_RAT]	53.38	42	43	334	858	95.2229	6.82959	0.948088	0.928677	0.948764	0.941843	1.06604	1.05344	1.03311	1.05086	1.11575	0.000723278
P35427	60S ribosomal protein L13a OS=Rattus norvegicus GN=Rpl13a PE=1 SV=2 - [RL13A_RAT]	40.39	10	10	49	203	23.4614	11.019	0.890183	0.916828	0.883075	0.896696	1.0338	1.06111	1.08238	1.05909	1.18111	0.00073568
P20673	Argininosuccinate lyase OS=Rattus norvegicus GN=Asl PE=2 SV=1 - [ARLY_RAT]	47.51	23	23	189	461	51.5173	6.40479	0.865976	0.90832	0.903741	0.892679	1.03671	1.07665	1.05674	1.0567	1.18374	0.00075248
A0A0G2K513	Protein Tmem143 OS=Rattus norvegicus GN=Tmem143 PE=1 SV=1 - [A0A0G2K513_RAT]	5.74	2	2	3	453	50.9577	9.05615	1.01232	0.991737	0.999412	1.00116	1.1041	1.14041	1.11044	1.11832	1.11703	0.000768829
Q06647	ATP synthase subunit O, mitochondrial OS=Rattus norvegicus GN=Atp5o PE=1 SV=1 - [ATPO_RAT]	71.36	15	15	133	213	23.3828	10.0229	0.950461	0.920588	0.940704	0.937251	1.02139	1.01612	1.02148	1.01966	1.08793	0.000780007
P48500	Triosephosphate isomerase OS=Rattus norvegicus GN=Tpi1 PE=1 SV=2 - [TPIS_RAT]	79.92	15	15	166	249	26.8318	7.23975	0.936959	0.938092	0.955863	0.943638	1.0639	1.07506	1.03745	1.0588	1.12204	0.000825103
Q3KRF2	High density lipoprotein binding protein (Vigilin) OS=Rattus norvegicus GN=Hdlbp PE=1 SV=1 - [Q3KRF2_RAT]	47.48	53	53	224	1268	141.608	6.94678	0.926574	0.919726	0.938746	0.928349	1.04387	1.0125	1.02211	1.02616	1.10536	0.000829315
B1WC26	N-acetylneuraminic acid synthase OS=Rattus norvegicus GN=Nans PE=1 SV=1 - [B1WC26_RAT]	36.77	12	12	47	359	40.0254	6.84424	0.857545	0.85234	0.891925	0.86727	1.00102	1.00872	0.983304	0.99768	1.15037	0.000850492
P41542	General vesicular transport factor p115 OS=Rattus norvegicus GN=Uso1 PE=1 SV=1 - [USO1_RAT]	35.35	31	31	103	959	107.096	4.95752	0.966597	0.95094	0.950062	0.955866	1.0196	1.00767	1.01977	1.01568	1.06257	0.000870887
P83868	Prostaglandin E synthase 3 OS=Rattus norvegicus GN=Ptges3 PE=1 SV=2 - [TEBP_RAT]	35.63	5	5	19	160	18.7094	4.55127	0.931941	0.921425	0.89117	0.914845	1.039	1.03622	1.06246	1.0459	1.14325	0.00089477
P32577	Tyrosine-protein kinase CSK OS=Rattus norvegicus GN=Csk PE=1 SV=1 - [CSK_RAT]	22	9	9	28	450	50.7138	7.06396	0.942026	0.934328	0.933702	0.936685	0.984477	1.00107	1.00475	0.996766	1.06414	0.000898563
Q499P2	Leukotriene A(4) hydrolase OS=Rattus norvegicus GN=Lta4h PE=1 SV=1 - [Q499P2_RAT]	38.79	20	20	75	611	69.0451	6.20166	0.889671	0.900779	0.924484	0.904978	1.02679	1.05016	1.01642	1.03112	1.13939	0.000915407
D3ZTH8	Protein LOC689899 OS=Rattus norvegicus GN=LOC689899 PE=3 SV=1 - [D3ZTH8_RAT]	44.23	10	10	64	156	17.7421	10.3892	0.896267	0.926033	0.874588	0.898962	1.09906	1.05213	1.07845	1.07655	1.19755	0.000917806
P00507	Aspartate aminotransferase, mitochondrial OS=Rattus norvegicus GN=Got2 PE=1 SV=2 - [AATM_RAT]	65.35	26	26	321	430	47.2841	8.99756	0.911835	0.932615	0.941931	0.928794	1.03312	1.03176	1.01279	1.02589	1.10454	0.000926491
A0A0G2K6U1	Vesicle-fusing ATPase OS=Rattus norvegicus GN=Nsf PE=1 SV=1 - [A0A0G2K6U1_RAT]	21.91	15	15	37	744	82.591	6.94678	0.908839	0.909182	0.913236	0.910419	1.00536	1.00817	0.97733	0.996953	1.09505	0.000960831
Q9R0T3	DnaJ homolog subfamily C member 3 OS=Rattus norvegicus GN=Dnajc3 PE=1 SV=3 - [DNJC3_RAT]	34.92	21	21	83	504	57.5252	5.77002	0.938483	0.941773	0.913285	0.93118	1.01596	1.01348	1.02885	1.01943	1.09477	0.000975045
B1H267	Sorting nexin-5 OS=Rattus norvegicus GN=Snx5 PE=1 SV=1 - [SNX5_RAT]	38.12	15	15	42	404	46.7641	6.62451	0.850732	0.84952	0.853969	0.851407	0.998776	1.01463	0.959992	0.991132	1.16411	0.00101317
Q924S5	Lon protease homolog, mitochondrial OS=Rattus norvegicus GN=Lonp1 PE=2 SV=1 - [LONM_RAT]	36.32	30	31	158	950	105.726	6.59521	0.938855	0.924578	0.912896	0.925443	0.992047	0.99086	1.00021	0.994374	1.07448	0.00102698
A0A0G2K9V6	Threonine--tRNA ligase, cytoplasmic OS=Rattus norvegicus GN=Tars PE=1 SV=1 - [A0A0G2K9V6_RAT]	41.83	25	27	129	722	83.3359	7.03467	0.899065	0.918655	0.882532	0.900084	1.03205	1.03389	1.00285	1.02293	1.13648	0.00106224
A9EEP5	Aldehyde dehydrogenase family 1 subfamily A3 OS=Rattus norvegicus GN=Aldh1a3 PE=2 SV=1 - [A9EEP5_RAT]	16.21	6	7	23	512	56.1698	6.56592	0.945046	0.906815	0.89899	0.91695	1.05983	1.07505	1.10425	1.07971	1.1775	0.00108171
P29314	40S ribosomal protein S9 OS=Rattus norvegicus GN=Rps9 PE=1 SV=4 - [RS9_RAT]	46.39	11	12	85	194	22.5776	10.6528	0.869515	0.886709	0.902152	0.886126	1.01315	1.02221	0.98533	1.0069	1.13629	0.0011533
Q68FT7	Phenylalanyl-tRNA synthetase, beta subunit OS=Rattus norvegicus GN=Farsb PE=1 SV=1 - [Q68FT7_RAT]	44.31	22	22	70	589	65.6094	7.04932	0.939057	0.915733	0.904812	0.919867	1.00998	1.0212	1.00544	1.01221	1.10038	0.00115387
D4A9Z6	Mitochondrial ribosomal protein S35 (Predicted) OS=Rattus norvegicus GN=Mrps35 PE=1 SV=1 - [D4A9Z6_RAT]	18.13	5	5	13	320	36.1838	9.15869	1.14292	1.14977	1.204	1.16557	0.986304	1.01029	0.999045	0.998547	0.856706	0.00124094
F1LQS6	RCG61833 OS=Rattus norvegicus GN=Xdh PE=1 SV=2 - [F1LQS6_RAT]	39.22	36	40	169	1331	146.171	7.25439	0.939477	0.9603	0.946226	0.948668	0.998633	1.00939	1.00629	1.00477	1.05914	0.00125652
D4ABX9	Protein Emc6 OS=Rattus norvegicus GN=Emc6 PE=1 SV=1 - [D4ABX9_RAT]	10.91	1	1	2	110	12.0095	10.0669		1.09775	1.08924	1.09349		0.973928	0.974439	0.974183	0.89089	0.00127301
Q62991	Sec1 family domain-containing protein 1 OS=Rattus norvegicus GN=Scfd1 PE=1 SV=1 - [SCFD1_RAT]	42.07	20	20	45	637	72.2171	6.50732	0.923777	0.917614	0.896399	0.912596	0.98434	0.99486	0.981178	0.986793	1.0813	0.00131931
P34058	Heat shock protein HSP 90-beta OS=Rattus norvegicus GN=Hsp90ab1 PE=1 SV=4 - [HS90B_RAT]	53.18	26	42	354	724	83.2291	5.03369	0.971781	0.944795	0.975045	0.963874	1.0789	1.06974	1.0501	1.06625	1.10621	0.00132837
F1LPP6	A-kinase anchor protein 5 OS=Rattus norvegicus GN=Akap5 PE=1 SV=1 - [F1LPP6_RAT]	3.78	1	1	2	714	75.9262	4.7417	1.30188		1.29815	1.30002	1.24354		1.24532	1.24443	0.957239	0.0013783
Q99ML5	Prenylcysteine oxidase OS=Rattus norvegicus GN=Pcyox1 PE=1 SV=1 - [PCYOX_RAT]	30.56	12	12	26	504	56.2516	7.09326	1.14073	1.16313	1.13516	1.14634	1.0296	1.01313	0.976902	1.00654	0.878051	0.0014073
P07756	Carbamoyl-phosphate synthase [ammonia], mitochondrial OS=Rattus norvegicus GN=Cps1 PE=1 SV=1 - [CPSM_RAT]	65.07	89	93	3143	1500	164.476	6.771	0.909691	0.928785	0.933007	0.923828	1.03038	1.07881	1.04303	1.05074	1.13738	0.00142713
Q5U2X6	Coiled-coil domain-containing protein 47 OS=Rattus norvegicus GN=Ccdc47 PE=2 SV=1 - [CCD47_RAT]	28.16	11	11	32	483	55.6972	4.84326	0.923454	0.930983	0.921667	0.925368	1.0371	1.0013	1.0408	1.0264	1.10918	0.00144054
D4A5L9	Protein LOC679794 OS=Rattus norvegicus GN=LOC679794 PE=3 SV=1 - [D4A5L9_RAT]	56.19	6	7	98	105	11.628	9.5835	0.911629	0.880077	0.900875	0.897527	1.0469	1.00082	1.02405	1.02393	1.14083	0.00145865
A0A0G2K896	Protein RGD1310507 OS=Rattus norvegicus GN=RGD1310507 PE=1 SV=1 - [A0A0G2K896_RAT]	31.14	17	18	41	700	76.6714	6.96143	1.12134	1.13076	1.06469	1.1056	0.922114	0.913958	0.946518	0.92753	0.83894	0.00145889
A0A140TAI1	Ubiquilin 1, isoform CRA_a OS=Rattus norvegicus GN=Ubqln1 PE=1 SV=1 - [A0A140TAI1_RAT]	19.42	1	8	55	582	61.9753	4.94482	1.13307	1.15735	1.16323	1.15122	1.00214	1.04033	1.04132	1.02793	0.892906	0.00147683
P97852	Peroxisomal multifunctional enzyme type 2 OS=Rattus norvegicus GN=Hsd17b4 PE=1 SV=3 - [DHB4_RAT]	51.7	32	32	229	735	79.378	8.57275	1.05907	1.08607	1.07929	1.07481	0.98726	0.973612	1.00124	0.987371	0.918646	0.00154121
Q9WUS0	Adenylate kinase 4, mitochondrial OS=Rattus norvegicus GN=Ak4 PE=2 SV=1 - [KAD4_RAT]	36.77	8	8	42	223	25.1873	8.01611	0.964696	0.947616	0.934293	0.948868	1.03287	1.05461	1.02949	1.03899	1.09498	0.00158085
F1LM09	Ubiquitin carboxyl-terminal hydrolase 7 OS=Rattus norvegicus GN=Usp7 PE=1 SV=2 - [F1LM09_RAT]	6.8	6	6	18	1103	128.349	5.5542	0.888045	0.896519	0.905546	0.896703	1.00952	1.00829	0.972516	0.996776	1.1116	0.00159796
Q5EBA4	Nipsnap1 protein (Fragment) OS=Rattus norvegicus GN=Nipsnap1 PE=2 SV=1 - [Q5EBA4_RAT]	38.16	9	10	75	283	33.194	9.37842	0.89129	0.925631	0.893217	0.903379	1.00945	1.05546	1.03953	1.03481	1.14549	0.00168051
Q5RKH2	Galactokinase 1 OS=Rattus norvegicus GN=Galk1 PE=1 SV=1 - [Q5RKH2_RAT]	23.21	8	8	38	392	42.3495	5.35107	1.07523	1.12509	1.12897	1.10976	0.982651	0.964711	0.954282	0.967215	0.871552	0.00175126
Q5XIN6	LETM1 and EF-hand domain-containing protein 1, mitochondrial OS=Rattus norvegicus GN=Letm1 PE=1 SV=1 - [LETM1_RAT]	49.66	34	34	124	739	83.0079	6.59521	0.920914	0.92945	0.937031	0.929132	1.02478	1.01291	1.05634	1.03135	1.11001	0.00175813
G3V7A5	Low density lipoprotein receptor, isoform CRA_a OS=Rattus norvegicus GN=Ldlr PE=1 SV=1 - [G3V7A5_RAT]	2.28	2	2	5	879	96.5861	5.04639	1.13277	1.12		1.12638	0.962147	0.967279		0.964713	0.856468	0.00180866
P19511	ATP synthase F(0) complex subunit B1, mitochondrial OS=Rattus norvegicus GN=Atp5f1 PE=1 SV=1 - [AT5F1_RAT]	33.98	10	10	61	256	28.8505	9.36377	0.934058	0.894899	0.867972	0.898976	1.07171	1.03978	1.07511	1.0622	1.18156	0.00183597
Q9JKB7	Guanine deaminase OS=Rattus norvegicus GN=Gda PE=1 SV=1 - [Q9JKB7_RAT]	51.98	23	23	109	454	50.8687	5.71924	0.896223	0.897139	0.874046	0.889136	1.01656	0.974891	1.01314	1.00153	1.12641	0.00184765
G3V928	Protein Lrp1 OS=Rattus norvegicus GN=Lrp1 PE=1 SV=1 - [G3V928_RAT]	16.96	64	64	215	4545	504.558	5.36377	0.923991	0.89377	0.938952	0.918904	1.01858	1.01523	1.02997	1.02126	1.11138	0.00187067
O35509	Ras-related protein Rab-11B OS=Rattus norvegicus GN=Rab11b PE=1 SV=4 - [RB11B_RAT]	55.96	11	11	55	218	24.4735	5.93506	0.912332	0.870776	0.877598	0.886902	1.03592	1.00624	0.996668	1.01294	1.14211	0.00195633
G3V6Y6	Alpha-1,4 glucan phosphorylase OS=Rattus norvegicus GN=Pygb PE=1 SV=2 - [G3V6Y6_RAT]	20.45	9	15	63	846	96.7134	6.90283	1.10148	1.06963	1.10786	1.09299	0.977358	0.922408	0.932039	0.943935	0.863627	0.001957
P13086	Succinate--CoA ligase [ADP/GDP-forming] subunit alpha, mitochondrial OS=Rattus norvegicus GN=Suclg1 PE=2 SV=2 - [SUCA_RAT]	45.38	13	13	114	346	36.125	9.48096	0.899668	0.930795	0.951331	0.927264	1.0504	1.08562	1.05287	1.06296	1.14634	0.00196388
B0BNL5	Receptor expression-enhancing protein OS=Rattus norvegicus GN=Reep3 PE=2 SV=1 - [B0BNL5_RAT]	9.06	2	2	3	254	29.1812	9.5835	0.950116	0.945989		0.948053	1.01433	1.01031		1.01232	1.06779	0.00200248
P04642	L-lactate dehydrogenase A chain OS=Rattus norvegicus GN=Ldha PE=1 SV=1 - [LDHA_RAT]	71.39	23	26	318	332	36.4273	8.26514	0.88691	0.877153	0.936235	0.900099	1.04825	1.07501	1.03656	1.05327	1.17018	0.00206528
M0R8M9	Heat shock cognate 71 kDa protein OS=Rattus norvegicus GN=Hspa8 PE=3 SV=2 - [M0R8M9_RAT]	58.85	28	38	423	661	72.6499	5.57959	0.946539	0.923096	0.978877	0.949504	1.08038	1.06118	1.06968	1.07041	1.12734	0.00211026
D4A3V2	NADH dehydrogenase [ubiquinone] 1 alpha subcomplex subunit 6 OS=Rattus norvegicus GN=Ndufa6 PE=1 SV=1 - [D4A3V2_RAT]	30.77	3	3	29	130	15.2141	10.1548	0.924068	0.924495	0.954181	0.934248	1.07246	1.04462	1.02886	1.04865	1.12245	0.00211199
P00388	NADPH--cytochrome P450 reductase OS=Rattus norvegicus GN=Por PE=1 SV=3 - [NCPR_RAT]	41.45	24	24	136	678	76.9142	5.47803	1.08306	1.11906	1.0689	1.09034	0.986793	0.961469	0.969786	0.972683	0.892091	0.00213341
M0RD75	40S ribosomal protein S6 OS=Rattus norvegicus GN=Rps6 PE=1 SV=1 - [M0RD75_RAT]	35.22	10	10	55	247	28.4039	10.8433	0.903359	0.883036	0.898231	0.894875	1.012	1.00766	0.970189	0.996615	1.11369	0.00223403
P24329	Thiosulfate sulfurtransferase OS=Rattus norvegicus GN=Tst PE=1 SV=3 - [THTR_RAT]	54.55	17	18	209	297	33.3858	7.85498	0.925425	0.946848	0.95269	0.941654	1.04414	1.01797	1.01634	1.02615	1.08973	0.00230874
D3ZUB0	Protein Rcn1 OS=Rattus norvegicus GN=Rcn1 PE=1 SV=1 - [D3ZUB0_RAT]	20.31	6	6	13	325	38.0666	4.81787	0.855405	0.89223	0.83641	0.861348	1.00249	0.987629	1.03352	1.00788	1.17012	0.00231562
B2RZD6	Ndufa4 protein OS=Rattus norvegicus GN=Ndufa4 PE=1 SV=1 - [B2RZD6_RAT]	46.34	5	5	32	82	9.32087	9.5249	0.898261	0.851986	0.904965	0.885071	1.01484	1.0318	1.06418	1.03694	1.17159	0.00233514
Q9Z2M4	Peroxisomal 2,4-dienoyl-CoA reductase OS=Rattus norvegicus GN=Decr2 PE=2 SV=1 - [DECR2_RAT]	38.36	11	11	50	292	31.2723	8.25049	1.16378	1.1719	1.10733	1.14767	0.939816	0.993443	0.978785	0.970681	0.845786	0.00238284
F1LX35	Protein Tnfrsf13b OS=Rattus norvegicus GN=Tnfrsf13b PE=4 SV=1 - [F1LX35_RAT]	6.02	1	1	3	249	27.5242	8.41162	1.21307	1.25514	1.17264	1.21362	1.03396	1.05529	1.02085	1.0367	0.854227	0.00238358
P23711	Heme oxygenase 2 OS=Rattus norvegicus GN=Hmox2 PE=1 SV=1 - [HMOX2_RAT]	39.68	9	9	29	315	35.7397	5.49072	0.886365	0.878572	0.885513	0.883483	0.982772	1.02098	1.05042	1.01806	1.15232	0.00241893
B0BN82	Brix domain containing 1 OS=Rattus norvegicus GN=Rpf2 PE=1 SV=1 - [B0BN82_RAT]	4.25	1	1	3	306	35.2341	10.0229	1.06926	1.05334	1.08401	1.06887	0.997137	0.998635	0.975931	0.990568	0.926741	0.00242855
A0A140TAB4	Core histone macro-H2A OS=Rattus norvegicus GN=H2afy PE=1 SV=1 - [A0A140TAB4_RAT]	31.52	10	10	64	368	39.0461	9.81787	0.920095	0.929247	0.885459	0.9116	1.07204	1.03633	1.02429	1.04422	1.14548	0.00247979
F1MA82	Protein Map7 OS=Rattus norvegicus GN=Map7 PE=1 SV=3 - [F1MA82_RAT]	3.7	2	2	4	648	73.0399	9.46631	1.15588		1.14267	1.14928	1.00008		0.992331	0.996207	0.866813	0.00249466
D4A206	Protein Tcof1 OS=Rattus norvegicus GN=Tcof1 PE=1 SV=2 - [D4A206_RAT]	2.29	2	2	3	1395	144.576	9.1001	1.17928	1.17285		1.17607	1.24278	1.24088		1.24183	1.05592	0.0025894
A0A096P6L8	Fibronectin OS=Rattus norvegicus GN=Fn1 PE=1 SV=2 - [A0A096P6L8_RAT]	24.75	44	44	142	2477	272.276	5.66846	0.952966	0.945763	0.943253	0.947327	1.00442	1.04316	1.02448	1.02402	1.08096	0.00267821
G3V886	Protein LOC100910779 OS=Rattus norvegicus GN=LOC100910779 PE=1 SV=1 - [G3V886_RAT]	17.06	9	9	26	715	79.7457	8.89502	0.905488	0.87633	0.897579	0.893132	1.02688	0.981546	1.03139	1.01327	1.13452	0.00269676
Q5M875	17-beta-hydroxysteroid dehydrogenase 13 OS=Rattus norvegicus GN=Hsd17b13 PE=1 SV=1 - [DHB13_RAT]	42.67	9	11	69	300	33.4732	9.37842	0.910552	0.850836	0.885939	0.882442	1.01447	1.05133	1.01056	1.02545	1.16206	0.00272442
Q66HA8	Heat shock protein 105 kDa OS=Rattus norvegicus GN=Hsph1 PE=1 SV=1 - [HS105_RAT]	45.8	27	29	98	858	96.3574	5.5542	0.959522	0.917849	0.969891	0.949087	1.07494	1.05756	1.05383	1.06211	1.11908	0.00276523
A0A0G2KB58	Serine/threonine-protein kinase MRCK beta OS=Rattus norvegicus GN=Cdc42bpb PE=1 SV=1 - [A0A0G2KB58_RAT]	5.7	8	8	12	1702	194.024	6.84424	1.08537	1.15408	1.13692	1.12546	0.986481	0.961154	0.937866	0.961833	0.854616	0.00280358
Q8VID1	Dehydrogenase/reductase SDR family member 4 OS=Rattus norvegicus GN=Dhrs4 PE=2 SV=2 - [DHRS4_RAT]	36.2	10	10	62	279	29.8028	9.5542	1.07689	1.05717	1.04478	1.05961	1	0.995994	0.998191	0.998062	0.94191	0.00283418
Q9EPH8	Polyadenylate-binding protein 1 OS=Rattus norvegicus GN=Pabpc1 PE=1 SV=1 - [PABP1_RAT]	32.08	13	18	85	636	70.6559	9.49561	0.950944	0.936713	0.918647	0.935435	1.04891	1.01092	1.02794	1.02926	1.1003	0.0028829
D3ZS58	NADH dehydrogenase [ubiquinone] 1 alpha subcomplex subunit 2 OS=Rattus norvegicus GN=Ndufa2 PE=1 SV=1 - [D3ZS58_RAT]	50.52	6	6	30	97	10.8378	9.71533	0.910582	0.902453	0.91199	0.908342	0.983265	0.957316	0.991975	0.977518	1.07616	0.00307835
F1LND7	Farnesyl pyrophosphate synthase OS=Rattus norvegicus GN=Fdps PE=1 SV=3 - [F1LND7_RAT]	37.39	14	14	68	353	40.7779	5.52881	0.85179	0.916595	0.845543	0.87131	1.01185	1.01705	1.02874	1.01921	1.16975	0.00313384
Q5XI73	Rho GDP-dissociation inhibitor 1 OS=Rattus norvegicus GN=Arhgdia PE=1 SV=1 - [GDIR1_RAT]	42.16	7	7	45	204	23.3928	5.19873	0.894463	0.884198	0.909044	0.895902	1.04507	0.984386	1.02135	1.01694	1.1351	0.00315801
P35565	Calnexin OS=Rattus norvegicus GN=Canx PE=1 SV=1 - [CALX_RAT]	37.23	26	26	116	591	67.2126	4.62744	0.882222	0.866621	0.909056	0.885966	1.0252	1.01677	1.08514	1.04237	1.17653	0.0032484
D3ZAP9	Glycerol-3-phosphate dehydrogenase [NAD(+)] OS=Rattus norvegicus GN=Gpd1l PE=1 SV=1 - [D3ZAP9_RAT]	16.24	4	6	38	351	38.0419	7.00537	0.945474	0.962889	0.943402	0.950588	1.10338	1.0423	1.06297	1.06955	1.12515	0.00329942
Q6P6R2	Dihydrolipoyl dehydrogenase, mitochondrial OS=Rattus norvegicus GN=Dld PE=1 SV=1 - [DLDH_RAT]	38.31	15	15	160	509	54.0041	7.86963	0.947058	0.919759	0.936159	0.934325	1.05105	1.05134	1.0081	1.03683	1.10971	0.00334727
B2GV14	Protein Txlna OS=Rattus norvegicus GN=Txlna PE=1 SV=1 - [B2GV14_RAT]	12.93	5	5	11	557	62.5287	6.58057	1.03292	1.03125	1.06859	1.04426	0.933657	0.952878	0.96405	0.950195	0.909924	0.00335703
Q5I0K3	Citrate lyase subunit beta-like protein, mitochondrial OS=Rattus norvegicus GN=Clybl PE=2 SV=2 - [CLYBL_RAT]	27.22	7	7	26	338	37.2976	7.97217	0.881079	0.920248	0.872838	0.891388	0.992712	0.987345	1.01719	0.999083	1.12082	0.00336945
P41034	Alpha-tocopherol transfer protein OS=Rattus norvegicus GN=Ttpa PE=1 SV=1 - [TTPA_RAT]	47.12	11	11	70	278	31.8255	7.02002	1.13571	1.1347	1.16654	1.14565	1.00516	1.04986	0.988391	1.01447	0.885497	0.00341366
Q6IRL2	Mitofusin 2 OS=Rattus norvegicus GN=LOC100911485 PE=1 SV=1 - [Q6IRL2_RAT]	14.8	8	8	21	757	86.1258	6.85889	1.0711	1.1257	1.04983	1.08221	0.917059	0.934309	0.946562	0.932643	0.861795	0.00346189
A0A0G2JTD9	Protein Rab17 OS=Rattus norvegicus GN=Rab17 PE=1 SV=1 - [A0A0G2JTD9_RAT]	33.96	5	5	18	212	23.3127	6.11279	0.902206	0.939176	0.874032	0.905138	1.06263	1.02122	1.04608	1.04331	1.15266	0.00349201
Q09073	ADP/ATP translocase 2 OS=Rattus norvegicus GN=Slc25a5 PE=1 SV=3 - [ADT2_RAT]	52.01	9	19	176	298	32.8801	9.72998	0.88658	0.863891	0.929969	0.89348	1.08587	1.06474	1.02316	1.05792	1.18405	0.00354667
B2RZD5	Protein Rpl22l1 OS=Rattus norvegicus GN=Rpl22l1 PE=2 SV=1 - [B2RZD5_RAT]	19.67	2	2	5	122	14.4586	9.45166	1.07981	1.08587	1.13658	1.10075	0.96445	0.96753	0.915246	0.949075	0.862204	0.0035727
P17764	Acetyl-CoA acetyltransferase, mitochondrial OS=Rattus norvegicus GN=Acat1 PE=1 SV=1 - [THIL_RAT]	55.19	24	24	233	424	44.6664	8.76318	0.9473	0.922028	0.914659	0.927996	1.03764	1.08447	1.02836	1.05015	1.13164	0.00362311
P46418	Glutathione S-transferase alpha-5 OS=Rattus norvegicus GN=Gsta5 PE=1 SV=2 - [GSTA5_RAT]	33.94	1	9	125	221	25.3312	8.42627		0.978031	0.973963	0.975997		0.875972	0.886692	0.881332	0.903007	0.00364761
Q5PQK5	Radixin OS=Rattus norvegicus GN=Rdx PE=2 SV=1 - [Q5PQK5_RAT]	49.06	19	32	183	583	68.5013	6.26514	0.909111	0.893925	0.860415	0.887817	0.981083	1.02457	1.01734	1.00766	1.13499	0.00368756
G3V8V4	Longevity assurance homolog 2 (S. cerevisiae) OS=Rattus norvegicus GN=Cers2 PE=1 SV=1 - [G3V8V4_RAT]	13.42	4	4	14	380	44.9222	8.74854	1.0921	1.13979	1.13755	1.12315	0.97353	1.01999	0.971804	0.988442	0.880062	0.0036926
A0A0G2KAY8	15 kDa selenoprotein OS=Rattus norvegicus GN=Sep15 PE=1 SV=1 - [A0A0G2KAY8_RAT]	25.47	3	3	13	161	17.6611	5.35107	0.91349	0.913276	0.922884	0.91655	1.08206	1.03149	1.01371	1.04242	1.13733	0.00370895
M0R919	Prefoldin subunit 3 OS=Rattus norvegicus GN=Vbp1 PE=1 SV=2 - [M0R919_RAT]	12.37	2	2	7	186	20.9157	5.73193	0.834193	0.863163	0.898101	0.865152	0.997972	0.970825	0.996075	0.988291	1.14233	0.00382716
A0A0G2K7X0	Protein LOC100909983 OS=Rattus norvegicus GN=LOC100909983 PE=1 SV=1 - [A0A0G2K7X0_RAT]	32.75	9	9	36	229	26.3001	4.00537	0.931896	0.949172	0.938409	0.939825	1.00927	1.02919	1.0594	1.03262	1.09873	0.00384045
D4A478	Protein Ntpcr OS=Rattus norvegicus GN=Ntpcr PE=1 SV=1 - [D4A478_RAT]	39.58	5	5	9	192	20.8002	9.83252	1.07682	1.13514	1.06391	1.09196	0.956225	0.919834	0.953277	0.943112	0.863689	0.00389324
G3V6R5	Sulfite oxidase OS=Rattus norvegicus GN=Suox PE=1 SV=1 - [G3V6R5_RAT]	53.85	20	20	102	546	60.7678	6.80029	1.09376	1.10612	1.06738	1.08909	0.979246	1.00149	0.95034	0.977025	0.897105	0.00390273
P86182	Coiled-coil domain-containing protein 22 OS=Rattus norvegicus GN=Ccdc22 PE=1 SV=2 - [CCD22_RAT]	27.75	12	12	23	627	70.8109	6.11279	0.964112	0.961751	0.964871	0.963578	0.991641	0.995611	0.981384	0.989546	1.02695	0.00392683
Q66HT1	Fructose-bisphosphate aldolase OS=Rattus norvegicus GN=Aldob PE=1 SV=1 - [Q66HT1_RAT]	68.68	23	24	524	364	39.5002	8.39697	1.10271	1.1254	1.12238	1.11683	1.036	1.0235	0.9842	1.01457	0.908434	0.00397354
Q5M9H2	Acyl-Coenzyme A dehydrogenase, very long chain OS=Rattus norvegicus GN=Acadvl PE=1 SV=1 - [Q5M9H2_RAT]	65.5	37	37	223	655	70.7767	8.80713	0.93513	0.902102	0.894156	0.910463	1.00285	1.03121	0.994992	1.00968	1.10898	0.00401065
P62944	AP-2 complex subunit beta OS=Rattus norvegicus GN=Ap2b1 PE=1 SV=1 - [AP2B1_RAT]	37.67	18	31	118	937	104.486	5.37646	0.910676	0.824562	0.864663	0.866633	1.00814	1.05058	1.0391	1.03261	1.19151	0.00401753
P27364	3 beta-hydroxysteroid dehydrogenase type 5 OS=Rattus norvegicus GN=Hsd3b5 PE=2 SV=3 - [3BHS5_RAT]	36.73	12	12	94	373	42.1797	8.26514	0.930587	0.878904	0.888503	0.899331	1.00179	1.05463	1.04025	1.03222	1.14777	0.0040306
Q68FU3	Electron transfer flavoprotein subunit beta OS=Rattus norvegicus GN=Etfb PE=2 SV=3 - [ETFB_RAT]	78.82	17	18	223	255	27.6701	7.75244	0.960364	0.956401	0.978141	0.964969	1.07055	1.07568	1.03034	1.05885	1.09729	0.00403885
Q9EQS0	Transaldolase OS=Rattus norvegicus GN=Taldo1 PE=1 SV=2 - [TALDO_RAT]	41.54	18	18	74	337	37.4365	7.03467	0.905951	0.927507	0.896997	0.910152	1.04287	1.01413	0.9898	1.0156	1.11586	0.00407737
Q68FR6	Elongation factor 1-gamma OS=Rattus norvegicus GN=Eef1g PE=2 SV=3 - [EF1G_RAT]	38.67	20	20	135	437	50.0292	6.7417	0.847964	0.924374	0.923122	0.898486	1.05502	1.06	1.03994	1.05165	1.17047	0.0041369
Q6AXV4	Sorting and assembly machinery component 50 homolog OS=Rattus norvegicus GN=Samm50 PE=1 SV=1 - [SAM50_RAT]	37.53	14	14	35	469	51.9274	6.80029	0.871876	0.901605	0.876972	0.883484	0.962136	1.01665	1.00157	0.993453	1.12447	0.0041502
Q6AY58	B-cell receptor-associated protein 31 OS=Rattus norvegicus GN=Bcap31 PE=1 SV=1 - [Q6AY58_RAT]	35.92	9	9	38	245	27.894	8.88037	0.929865	0.838611	0.85441	0.874295	1.03912	1.03791	1.06279	1.04661	1.19709	0.00417727
P63039	60 kDa heat shock protein, mitochondrial OS=Rattus norvegicus GN=Hspd1 PE=1 SV=1 - [CH60_RAT]	80.8	44	44	639	573	60.9174	6.17627	0.946381	0.937753	0.970405	0.951513	1.06717	1.03231	1.02932	1.04293	1.09608	0.00422325
P81155	Voltage-dependent anion-selective channel protein 2 OS=Rattus norvegicus GN=Vdac2 PE=1 SV=2 - [VDAC2_RAT]	54.24	10	12	86	295	31.7256	7.48877	0.814055	0.883249	0.833066	0.843457	0.99487	1.04121	0.979825	1.0053	1.19189	0.00427774
A1L108	Actin-related protein 2/3 complex subunit 5-like protein OS=Rattus norvegicus GN=Arpc5l PE=1 SV=2 - [ARP5L_RAT]	43.14	5	5	17	153	16.9998	6.80029	0.923258	0.941506	0.92283	0.929198	1.00029	1.05521	1.03037	1.02863	1.10701	0.00428913
B0K031	60S ribosomal protein L7 OS=Rattus norvegicus GN=Rpl7 PE=1 SV=1 - [B0K031_RAT]	49.23	16	16	90	260	30.294	10.8726	0.886731	0.890147	0.956897	0.911258	1.05631	1.0572	1.03578	1.04976	1.15199	0.00440046
P63326	40S ribosomal protein S10 OS=Rattus norvegicus GN=Rps10 PE=2 SV=1 - [RS10_RAT]	46.06	8	9	62	165	18.9038	10.1548	0.966081	0.970381	0.927276	0.95458	1.05923	1.04911	1.03167	1.04667	1.09647	0.00441337
Q499Q4	Phosphoglucomutase 1 OS=Rattus norvegicus GN=Pgm1 PE=1 SV=2 - [Q499Q4_RAT]	50.89	26	26	181	562	61.3516	6.56592	0.92435	0.962359	0.924358	0.937022	1.03905	1.04624	1.01157	1.03229	1.10167	0.00446363
B5DEM3	Tmed4 protein OS=Rattus norvegicus GN=Tmed4 PE=2 SV=1 - [B5DEM3_RAT]	26.87	3	5	25	227	26.1285	8.5874	1.14532	1.1493	1.07743	1.12402	0.929192	0.938207	0.989068	0.952156	0.847102	0.00451656
D3ZD31	Protein Mrc1 OS=Rattus norvegicus GN=Mrc1 PE=1 SV=3 - [D3ZD31_RAT]	16.76	21	21	53	1456	164.884	6.85889	0.852883	0.882466	0.813535	0.849628	0.972742	0.991068	1.02734	0.997049	1.17351	0.00451774
P84082	ADP-ribosylation factor 2 OS=Rattus norvegicus GN=Arf2 PE=2 SV=1 - [ARF2_RAT]	64.09	5	10	59	181	20.7328	6.58057	0.870835	0.8788	0.866003	0.87188	1.06794	0.978654	1.05743	1.03468	1.18672	0.00459905
Q75Q39	Mitochondrial import receptor subunit TOM70 OS=Rattus norvegicus GN=Tomm70 PE=1 SV=1 - [TOM70_RAT]	37.54	21	21	63	610	67.4019	7.50342	0.905383	0.814321	0.832589	0.850764	1.01087	1.00817	1.01118	1.01007	1.18725	0.00461031
D3ZVT3	Caspase recruitment domain family, member 6 (Predicted) OS=Rattus norvegicus GN=Card6 PE=1 SV=1 - [D3ZVT3_RAT]	3.01	3	3	8	1098	121.985	6.29053	0.944393	0.886679	0.970244	0.933772	1.10974	1.07085	1.1243	1.10163	1.17977	0.00465663
D3ZT71	Protein Bcl2l13 OS=Rattus norvegicus GN=Bcl2l13 PE=1 SV=3 - [D3ZT71_RAT]	11.06	4	4	11	434	46.7054	4.52588	0.945637	0.979765	0.972291	0.965898	1.03931	1.03392	1.02201	1.03175	1.06817	0.0046776
D0UFD0	Prostate leucine zipper variant 2 OS=Rattus norvegicus GN=PrLZ PE=2 SV=1 - [D0UFD0_RAT]	17.86	3	3	12	224	24.224	4.71631	0.839645	0.867261	0.832748	0.846551	0.962856	0.917805	0.95018	0.943614	1.11466	0.00471491
Q63524	Transmembrane emp24 domain-containing protein 2 OS=Rattus norvegicus GN=Tmed2 PE=1 SV=1 - [TMED2_RAT]	30.85	6	6	15	201	22.7183	5.17334	0.905939	0.885733	0.902008	0.897893	0.986763	1.04427	0.992337	1.00779	1.12239	0.00472337
Q641Y8	ATP-dependent RNA helicase DDX1 OS=Rattus norvegicus GN=Ddx1 PE=1 SV=1 - [DDX1_RAT]	42.16	25	25	90	740	82.4448	7.2251	0.905143	0.946926	0.881876	0.911315	1.02758	1.05011	1.01813	1.03194	1.13236	0.00476343
P46462	Transitional endoplasmic reticulum ATPase OS=Rattus norvegicus GN=Vcp PE=1 SV=3 - [TERA_RAT]	63.77	44	45	340	806	89.2927	5.26221	0.982267	0.972129	0.955812	0.970069	1.02293	1.05608	1.03992	1.03964	1.07172	0.00479684
Q8CF97	Deubiquitinating protein VCIP135 OS=Rattus norvegicus GN=Vcpip1 PE=1 SV=2 - [VCIP1_RAT]	10.24	9	9	21	1221	134.481	7.1958	1.12815	1.1076	1.06854	1.10143	0.968001	1.005	0.983141	0.985382	0.89464	0.00481726
P14942	Glutathione S-transferase alpha-4 OS=Rattus norvegicus GN=Gsta4 PE=1 SV=2 - [GSTA4_RAT]	42.34	8	11	76	222	25.4934	7.32764	0.96338	0.975751	0.929534	0.956221	1.0762	1.0429	1.04555	1.05488	1.10318	0.00483669
D3Z9E1	Elastin microfibril interfacer 1 (Predicted), isoform CRA_b OS=Rattus norvegicus GN=Emilin1 PE=1 SV=1 - [D3Z9E1_RAT]	23.89	17	17	44	900	94.4468	4.98291	1.06972	1.0629	1.13705	1.08989	0.903154	0.942719	0.951451	0.932441	0.855538	0.00487992
F1LW74	Protein Iqgap2 OS=Rattus norvegicus GN=Iqgap2 PE=1 SV=3 - [F1LW74_RAT]	44.42	55	57	289	1425	162.868	5.43994	0.924145	0.951117	0.891887	0.922383	1.01306	1.03698	1.03958	1.02987	1.11653	0.0048923
Q6UPE0	Choline dehydrogenase, mitochondrial OS=Rattus norvegicus GN=Chdh PE=1 SV=1 - [CHDH_RAT]	57.43	26	26	208	599	66.3464	8.47021	0.999939	0.97815	1.00257	0.993552	1.03438	1.04151	1.04157	1.03915	1.0459	0.00489305
Q63921	Prostaglandin G/H synthase 1 OS=Rattus norvegicus GN=Ptgs1 PE=2 SV=2 - [PGH1_RAT]	10.47	5	5	7	602	68.9878	6.69775	0.93423	0.898263	0.833513	0.888669	1.04419	1.06913	1.06994	1.06108	1.19401	0.00491475
Q4V892	Single Ig IL-1-related receptor OS=Rattus norvegicus GN=Sigirr PE=2 SV=1 - [SIGIR_RAT]	7.33	3	3	8	409	46.1416	6.46826	1.14722	1.15168	1.23586	1.17826	0.976378	1.02418	0.995092	0.99855	0.847482	0.00494821
P62718	60S ribosomal protein L18a OS=Rattus norvegicus GN=Rpl18a PE=2 SV=1 - [RL18A_RAT]	47.73	11	11	51	176	20.7189	10.7114	0.860719	0.830936	0.919177	0.870277	1.01138	1.03013	1.01539	1.01897	1.17085	0.00498215
D3ZFC5	Phospholipid-transporting ATPase OS=Rattus norvegicus GN=Atp11c PE=1 SV=3 - [D3ZFC5_RAT]	25.75	25	25	85	1130	129.072	6.87354	0.92515	0.882481	0.918383	0.908671	0.997127	1.0375	1.05664	1.03042	1.13399	0.00519069
Q4FZU0	Acid phosphatase 6, lysophosphatidic OS=Rattus norvegicus GN=Acp6 PE=1 SV=1 - [Q4FZU0_RAT]	34.87	12	12	51	413	47.2503	7.75244	1.07932	1.06538	1.14209	1.0956	0.971937	0.948184	0.933504	0.951208	0.86821	0.00522765
A0A0G2JXD0	RCG63708 OS=Rattus norvegicus GN=LOC103692829 PE=4 SV=1 - [A0A0G2JXD0_RAT]	53.19	8	8	49	188	21.4106	10.1108	0.947983	0.958478	0.916958	0.94114	1.02995	1.01476	1.00917	1.01796	1.08162	0.00526985
A0A0G2K3L8	Protein Wdfy1 OS=Rattus norvegicus GN=Wdfy1 PE=1 SV=1 - [A0A0G2K3L8_RAT]	11.46	4	4	10	410	46.1453	7.34229	1.11782	1.10055	1.05553	1.0913	0.969774	0.890628	0.926725	0.929043	0.851318	0.00530401
Q10758	Keratin, type II cytoskeletal 8 OS=Rattus norvegicus GN=Krt8 PE=1 SV=3 - [K2C8_RAT]	68.94	28	34	357	483	53.9853	5.99854	0.950876	0.933127	0.899653	0.927885	1.06592	1.01927	1.03377	1.03965	1.12046	0.00538725
Q4KLG9	AN1-type zinc finger protein 2B OS=Rattus norvegicus GN=Zfand2b PE=1 SV=1 - [ZFN2B_RAT]	2.72	1	1	3	257	27.9074	6.97607		0.89611	0.902361	0.899236		1.00828	1.02451	1.0164	1.13029	0.00546175
Q4AEF8	Coatomer subunit gamma-1 OS=Rattus norvegicus GN=Copg1 PE=2 SV=1 - [COPG1_RAT]	44.74	27	28	109	874	97.5515	5.38916	0.893536	0.949169	0.92597	0.922892	1.02103	1.01539	1.00602	1.01415	1.09888	0.0054737
A0A0G2JVK4	Neurolysin, mitochondrial OS=Rattus norvegicus GN=Nln PE=1 SV=1 - [A0A0G2JVK4_RAT]	34.95	20	21	80	681	77.7521	6.20166	0.923938	0.889351	0.914765	0.909351	1.04213	1.05301	0.990519	1.02855	1.13109	0.00551006
Q5EBA9	Succinate-CoA ligase subunit beta (Fragment) OS=Rattus norvegicus GN=Suclg2 PE=2 SV=1 - [Q5EBA9_RAT]	63.82	23	23	189	387	41.6948	5.84619	0.907035	0.884705	0.824594	0.872112	1.03594	1.02879	0.997455	1.02073	1.17041	0.00553454
Q62931	Golgi SNAP receptor complex member 1 OS=Rattus norvegicus GN=Gosr1 PE=1 SV=1 - [GOSR1_RAT]	5.2	1	1	2	250	28.5155	9.29053		1.06631	1.06058	1.06344		0.918612	0.938009	0.92831	0.87293	0.00555423
A0A0G2K1M8	Prolyl endopeptidase OS=Rattus norvegicus GN=Prep PE=1 SV=1 - [A0A0G2K1M8_RAT]	27.22	15	15	43	709	80.4407	5.87158	1.11398	1.09576	1.10165	1.10379	0.991075	1.00479	0.929596	0.975153	0.883456	0.00561773
P10860	Glutamate dehydrogenase 1, mitochondrial OS=Rattus norvegicus GN=Glud1 PE=1 SV=2 - [DHE3_RAT]	54.3	31	31	504	558	61.3773	8.00146	0.974855	1.01291	0.999758	0.995843	1.05716	1.07376	1.05803	1.06299	1.06742	0.00562945
P85834	Elongation factor Tu, mitochondrial OS=Rattus norvegicus GN=Tufm PE=1 SV=1 - [EFTU_RAT]	53.54	22	23	144	452	49.491	7.56201	0.934386	0.958446	0.95021	0.947681	1.02653	1.06213	1.01419	1.03428	1.09139	0.00565924
D4ADS9	Protein Efr3a OS=Rattus norvegicus GN=Efr3a PE=1 SV=1 - [D4ADS9_RAT]	11.72	7	7	12	819	92.4647	6.82959	0.913976	0.880185	0.874405	0.889522	0.980292	1.05202	1.03587	1.02273	1.14975	0.00595846
P84083	ADP-ribosylation factor 5 OS=Rattus norvegicus GN=Arf5 PE=1 SV=2 - [ARF5_RAT]	70	5	11	48	180	20.5166	6.78564	0.900824	0.884298	0.847769	0.87763	0.977854	1.00282	1.04252	1.00773	1.14824	0.00604399
P19945	60S acidic ribosomal protein P0 OS=Rattus norvegicus GN=Rplp0 PE=1 SV=2 - [RLA0_RAT]	57.73	14	14	108	317	34.1938	6.25244	0.852205	0.892366	0.929082	0.891218	1.055	1.06005	1.00596	1.04034	1.16732	0.0060697
Q6TEK4	Vitamin K epoxide reductase complex subunit 1 OS=Rattus norvegicus GN=Vkorc1 PE=1 SV=1 - [VKOR1_RAT]	8.07	1	1	9	161	17.7714	9.33447	1.106	1.05699	1.03308	1.06536	0.93337	0.957625	0.912576	0.934524	0.877193	0.00646199
Q3B7U9	Peptidyl-prolyl cis-trans isomerase FKBP8 OS=Rattus norvegicus GN=Fkbp8 PE=2 SV=1 - [FKBP8_RAT]	34.49	11	12	43	403	43.5283	5.21143	1.08037	1.06515	1.05469	1.06674	0.980247	0.947885	1.00175	0.976627	0.915528	0.00652946
Q66HG9	Mitochondrial antiviral-signaling protein OS=Rattus norvegicus GN=Mavs PE=1 SV=1 - [MAVS_RAT]	19.33	6	6	17	507	53.7712	6.45557	1.14884	1.16282	1.18032	1.16399	0.97863	0.927422	1.04357	0.983208	0.844686	0.00655185
A7BFV9	Epidermal growth factor receptor pathway substrate 15 OS=Rattus norvegicus PE=1 SV=1 - [A7BFV9_RAT]	19.29	14	14	29	897	98.5526	4.61475	0.924018	0.886323	0.913923	0.908088	1.05491	0.987534	1.03398	1.02547	1.12927	0.00683099
F1M0V4	Protein Thoc2 OS=Rattus norvegicus GN=Thoc2 PE=1 SV=2 - [F1M0V4_RAT]	3.01	4	4	6	1594	182.614	8.44092	1.0992	1.10762	1.13772	1.11485	0.990991	0.932901	1.01261	0.978835	0.878	0.00684261
D3ZFJ6	Lactamase, beta (Predicted) OS=Rattus norvegicus GN=Lactb PE=1 SV=1 - [D3ZFJ6_RAT]	40.91	20	20	98	550	60.382	8.82178	0.924349	0.869647	0.898807	0.897601	0.987101	1.04777	1.02108	1.01865	1.13486	0.00686386
F1MA54	[Pyruvate dehydrogenase (acetyl-transferring)] kinase isozyme 1, mitochondrial OS=Rattus norvegicus GN=Pdk1 PE=1 SV=2 - [F1MA54_RAT]	5.07	2	2	6	434	49.0678	8.00146	1.05681	1.12391	1.08786	1.08952	0.997044	0.975853	0.98436	0.985752	0.904755	0.0069758
D4A031	DEAD (Asp-Glu-Ala-Asp) box polypeptide 42 (Predicted) OS=Rattus norvegicus GN=Ddx42 PE=1 SV=1 - [D4A031_RAT]	7.1	5	5	6	929	102.005	7.03467	1.15016	1.20439	1.17121	1.17525	1.06073	0.969915	0.967557	0.999402	0.85037	0.00699298
D3ZCD7	Protein Tp53rk OS=Rattus norvegicus GN=Tp53rk PE=1 SV=1 - [D3ZCD7_RAT]	7.79	2	2	5	244	27.4104	8.82178	0.894459	0.923226		0.908842	1.09008	1.08222		1.08615	1.19509	0.00699798
D4AA31	Protein Prcp OS=Rattus norvegicus GN=Prcp PE=1 SV=1 - [D4AA31_RAT]	4.67	2	2	4	493	55.5263	7.06396	1.19099	1.15473	1.2376	1.19444	0.981174	0.956071	1.05687	0.998039	0.835573	0.0070671
A0A0G2K583	S-methyl-5'-thioadenosine phosphorylase OS=Rattus norvegicus GN=Mtap PE=1 SV=1 - [A0A0G2K583_RAT]	53.36	11	11	35	283	31.0687	7.18115	1.12578	1.07659	1.1671	1.12316	0.974115	1.00057	0.972178	0.982289	0.874579	0.00707046
Q5BJP3	Ubiquitin-fold modifier 1 OS=Rattus norvegicus GN=Ufm1 PE=3 SV=1 - [UFM1_RAT]	58.82	4	4	20	85	9.11187	9.30518	0.913844	0.965497	0.90104	0.926794	1.02089	1.03523	1.03069	1.02894	1.11021	0.00713612
P69897	Tubulin beta-5 chain OS=Rattus norvegicus GN=Tubb5 PE=1 SV=1 - [TBB5_RAT]	66.44	3	21	223	444	49.639	4.89404	0.888732	0.859979	0.8733	0.874003	1.03057	0.972182	1.07044	1.0244	1.17207	0.00717533
P46844	Biliverdin reductase A OS=Rattus norvegicus GN=Blvra PE=1 SV=1 - [BIEA_RAT]	35.25	9	9	45	295	33.5445	6.12549	0.893488	0.833757	0.838647	0.855297	0.956854	0.98755	1.01858	0.987662	1.15476	0.00717784
D3ZHW0	Protein Dhx29 OS=Rattus norvegicus GN=Dhx29 PE=1 SV=2 - [D3ZHW0_RAT]	7.47	9	9	17	1366	154.022	8.11865	1.07298	1.16286	1.18784	1.14123	0.960666	0.947876	0.97391	0.960817	0.841914	0.00719715
A1L134	Ancient ubiquitous protein 1 OS=Rattus norvegicus GN=Aup1 PE=2 SV=1 - [AUP1_RAT]	16.34	5	5	12	410	46.1704	8.39697	1.18348	1.0983	1.13572	1.13917	0.973291	0.997436	1.02075	0.997159	0.875339	0.00730375
Q6AYD3	Proliferation-associated protein 2G4 OS=Rattus norvegicus GN=Pa2g4 PE=1 SV=1 - [PA2G4_RAT]	33.25	12	12	58	394	43.6292	6.85889	0.883707	0.914374	0.85739	0.885157	0.981616	1.00319	1.04505	1.00995	1.14099	0.00738271
P21913	Succinate dehydrogenase [ubiquinone] iron-sulfur subunit, mitochondrial OS=Rattus norvegicus GN=Sdhb PE=2 SV=2 - [SDHB_RAT]	37.59	12	12	74	282	31.8089	8.67529	0.937146	0.930354	0.8696	0.912367	1.02144	1.02959	1.01537	1.02213	1.12031	0.00738426
Q6AXX6	Redox-regulatory protein FAM213A OS=Rattus norvegicus GN=Fam213a PE=1 SV=1 - [F213A_RAT]	28.82	6	6	42	229	25.7465	9.14404	0.910947	0.971505	0.90547	0.929307	1.03004	1.03907	1.04194	1.03701	1.1159	0.00739004
Q9JJ19	Na(+)/H(+) exchange regulatory cofactor NHE-RF1 OS=Rattus norvegicus GN=Slc9a3r1 PE=1 SV=3 - [NHRF1_RAT]	50.56	18	18	78	356	38.8066	5.99854	0.854433	0.925681	0.922954	0.901023	1.12523	1.03144	1.08338	1.08002	1.19866	0.0074647
Q5RK30	Ribosome maturation protein SBDS OS=Rattus norvegicus GN=Sbds PE=2 SV=1 - [SBDS_RAT]	32	7	7	23	250	28.7343	8.74854	0.921929	0.931214	0.956749	0.936631	1.00493	1.00091	1.03756	1.01447	1.0831	0.00752784
P56571	ES1 protein homolog, mitochondrial OS=Rattus norvegicus PE=1 SV=2 - [ES1_RAT]	56.02	11	11	69	266	28.1549	8.92432	0.898045	0.897873	0.958532	0.91815	1.03962	1.03914	1.0986	1.05912	1.15354	0.00753089
Q4KM65	Cleavage and polyadenylation specificity factor subunit 5 OS=Rattus norvegicus GN=Nudt21 PE=2 SV=1 - [CPSF5_RAT]	28.63	7	7	18	227	26.2237	8.82178	0.906617	0.819723	0.863726	0.863356	1.03991	1.03817	0.982271	1.02012	1.18157	0.00755276
D4AC93	Protein Tmem223 OS=Rattus norvegicus GN=Tmem223 PE=1 SV=1 - [D4AC93_RAT]	8.54	2	2	3	199	21.6595	10.6528	0.949132		0.956255	0.952694	1.0388		1.02672	1.03276	1.08404	0.00757692
F1LZJ4	Hydroxypyruvate isomerase OS=Rattus norvegicus GN=Hyi PE=1 SV=2 - [F1LZJ4_RAT]	59.21	12	12	77	277	30.5705	5.64307	1.07981	1.17369	1.13389	1.12913	0.953085	0.952222	1.0034	0.969568	0.858685	0.0075923
Q6PDW1	40S ribosomal protein S12 OS=Rattus norvegicus GN=Rps12 PE=1 SV=1 - [Q6PDW1_RAT]	53.79	6	6	63	132	14.5055	7.21045	0.947326	0.879356	0.901561	0.909414	1.05121	1.02537	1.00678	1.02779	1.13017	0.0076292
D3ZIY3	Protein Ythdf3 OS=Rattus norvegicus GN=Ythdf3 PE=1 SV=1 - [D3ZIY3_RAT]	2.22	2	2	6	585	63.8948	9.0415	0.937435	0.96933	0.894858	0.933874	1.09284	1.09472	1.03802	1.07519	1.15133	0.00769428
P18420	Proteasome subunit alpha type-1 OS=Rattus norvegicus GN=Psma1 PE=1 SV=2 - [PSA1_RAT]	49.05	13	13	66	263	29.4988	6.60986	0.983898	0.988699	0.957346	0.976648	1.05295	1.02512	1.03974	1.03927	1.06412	0.00772708
P97524	Very long-chain acyl-CoA synthetase OS=Rattus norvegicus GN=Slc27a2 PE=1 SV=1 - [S27A2_RAT]	44.52	25	25	138	620	70.6485	8.5874	0.856746	0.917505	0.93097	0.90174	1.01236	1.04903	1.02089	1.02743	1.13938	0.00774421
G3V936	Citrate synthase OS=Rattus norvegicus GN=Cs PE=1 SV=1 - [G3V936_RAT]	25.32	11	11	58	466	51.7975	8.41162	0.896396	0.94641	0.854682	0.899163	1.0705	1.02162	1.05006	1.04739	1.16485	0.00787191
Q6AXW2	Protein Tmod3 OS=Rattus norvegicus GN=Tmod3 PE=1 SV=1 - [Q6AXW2_RAT]	36.08	9	9	26	352	39.4471	4.89404	0.861416	0.874437	0.892979	0.876277	1.02547	0.962484	0.968	0.985318	1.12444	0.00788036
B0BN63	LOC681996 protein OS=Rattus norvegicus GN=Ahsa1 PE=1 SV=1 - [B0BN63_RAT]	39.94	12	12	51	338	38.0802	5.52881	0.9435	0.979777	1.00759	0.976956	1.07887	1.06585	1.0671	1.07061	1.09586	0.00789797
Q4KLK9	RNA polymerase II subunit A C-terminal domain phosphatase SSU72 OS=Rattus norvegicus GN=Ssu72 PE=2 SV=1 - [SSU72_RAT]	6.19	1	1	2	194	22.53	5.32568	1.1724		1.15239	1.1624	1.01337		0.992795	1.00308	0.862946	0.00801912
B2RZA9	Ube2l3 protein OS=Rattus norvegicus GN=Ube2l3 PE=2 SV=1 - [B2RZA9_RAT]	68.18	7	7	30	154	17.8502	8.51416	0.920691	0.81837	0.842259	0.86044	1.00788	1.01005	1.02258	1.0135	1.17789	0.00804891
G3V6H9	Nucleosome assembly protein 1-like 1 OS=Rattus norvegicus GN=Nap1l1 PE=1 SV=1 - [G3V6H9_RAT]	17.39	4	5	16	391	45.3449	4.4624	0.865349	0.917035	0.875194	0.885859	1.08659	0.99286	1.08108	1.05351	1.18925	0.00807474
B2RYN1	Fructosamine-3-kinase-related protein OS=Rattus norvegicus GN=Fn3krp PE=1 SV=1 - [B2RYN1_RAT]	15.21	4	4	15	309	34.1471	7.88428	0.941711	0.864037	0.890326	0.898691	1.01249	1.04851	1.08486	1.04862	1.16683	0.00835694
A0A096MK30	Moesin OS=Rattus norvegicus GN=Msn PE=1 SV=1 - [A0A096MK30_RAT]	48.7	19	31	120	577	67.7849	6.46826	0.92365	0.85391	0.819408	0.865656	1.04501	1.01453	1.01017	1.02324	1.18204	0.00840168
P11240	Cytochrome c oxidase subunit 5A, mitochondrial OS=Rattus norvegicus GN=Cox5a PE=1 SV=1 - [COX5A_RAT]	39.04	7	8	49	146	16.1193	6.53662	0.970418	0.93648	0.978754	0.961884	1.04567	1.1234	1.09591	1.08833	1.13145	0.00845342
P62268	40S ribosomal protein S23 OS=Rattus norvegicus GN=Rps23 PE=1 SV=3 - [RS23_RAT]	34.27	7	7	24	143	15.7977	10.4917	0.794438	0.867526	0.912607	0.858191	1.03286	1.01653	1.02935	1.02625	1.19582	0.00845475
D3Z9D2	FYVE and coiled-coil domain containing 1 (Predicted) OS=Rattus norvegicus GN=Fyco1 PE=1 SV=1 - [D3Z9D2_RAT]	15.16	18	18	40	1451	163.451	5.07178	1.19206	1.08134	1.20606	1.15982	0.961284	0.97834	0.963433	0.967686	0.834339	0.00848493
Q9JHL6	Carcinoembryonic antigen-related cell adhesion molecule 1 OS=Rattus norvegicus GN=Ceacam1 PE=1 SV=1 - [Q9JHL6_RAT]	23.09	9	9	27	459	51.3826	5.78271	1.0347	1.04872	1.09444	1.05929	0.964065	0.926877	0.966604	0.952515	0.899202	0.00850662
P25093	Fumarylacetoacetase OS=Rattus norvegicus GN=Fah PE=1 SV=1 - [FAAA_RAT]	59.9	16	16	257	419	45.946	7.1665	1.07481	1.09828	1.07451	1.08253	1.02889	1.0247	0.992436	1.01534	0.937933	0.00854803
Q6P6R6	Transglutaminase 2, C polypeptide OS=Rattus norvegicus GN=Tgm2 PE=2 SV=1 - [Q6P6R6_RAT]	40.96	22	22	130	686	76.8871	5.07178	0.933192	0.898484	0.939122	0.923599	1.01239	1.01129	0.98148	1.00172	1.08458	0.00854857
Q5U302	Catenin (Cadherin associated protein), alpha 1 OS=Rattus norvegicus GN=Ctnna1 PE=1 SV=1 - [Q5U302_RAT]	46.15	29	32	130	908	100.174	6.22705	0.900829	0.885878	0.942688	0.909799	1.00654	1.04127	0.996263	1.01469	1.11529	0.00855165
A0A0G2K0I3	Nicotinamide phosphoribosyltransferase OS=Rattus norvegicus GN=Nampt PE=1 SV=1 - [A0A0G2K0I3_RAT]	54.81	22	22	110	478	54.0579	8.00146	0.844507	0.881951	0.831715	0.852724	1.06214	1.02712	0.958672	1.01598	1.19145	0.00856503
F1M779	Clathrin heavy chain OS=Rattus norvegicus GN=Cltc PE=1 SV=1 - [F1M779_RAT]	48.06	70	70	330	1675	191.438	5.69385	0.930347	0.943656	0.963382	0.945795	1.01261	1.01083	0.989349	1.00426	1.06182	0.00860525
F1LQ48	Heterogeneous nuclear ribonucleoprotein L OS=Rattus norvegicus GN=Hnrnpl PE=1 SV=2 - [HNRPL_RAT]	27.29	12	12	48	623	67.8603	8.47021	0.944088	0.937595	0.951655	0.944446	1.0091	0.977093	0.992489	0.992895	1.0513	0.00865625
D3ZT90	Glutaryl-Coenzyme A dehydrogenase (Predicted) OS=Rattus norvegicus GN=Gcdh PE=1 SV=1 - [D3ZT90_RAT]	41.16	15	15	71	447	49.6815	8.71924	0.978149	0.92219	0.919395	0.939911	1.06598	1.09079	1.03175	1.06284	1.13078	0.00872416
A0A140TAC7	L-gulonolactone oxidase OS=Rattus norvegicus GN=Gulo PE=1 SV=1 - [A0A140TAC7_RAT]	45.23	19	19	102	440	50.5964	7.40088	1.1779	1.1651	1.22701	1.19	0.995589	1.06702	0.949877	1.00416	0.84383	0.00883933
G3V940	Coronin OS=Rattus norvegicus GN=Coro1b PE=1 SV=1 - [G3V940_RAT]	19.63	10	10	28	484	53.904	5.77002	0.892361	0.817006	0.927325	0.878897	1.03586	1.04143	1.02755	1.03494	1.17755	0.00892056
A0A0G2JSS8	Peroxiredoxin 5, isoform CRA_c OS=Rattus norvegicus GN=Prdx5 PE=1 SV=1 - [A0A0G2JSS8_RAT]	47.89	12	12	140	213	22.1926	8.66064	0.941404	0.920459	0.892611	0.918158	1.08701	1.0445	1.00695	1.04615	1.1394	0.00915391
P06214	Delta-aminolevulinic acid dehydratase OS=Rattus norvegicus GN=Alad PE=1 SV=1 - [HEM2_RAT]	47.88	10	11	105	330	36.0084	6.78564	1.12514	1.13771	1.07106	1.1113	0.969548	1.01592	1.00104	0.995503	0.895797	0.00925022
Q5M7T6	ATPase, H+ transporting, lysosomal 38kDa, V0 subunit d1 OS=Rattus norvegicus GN=Atp6v0d1 PE=1 SV=1 - [Q5M7T6_RAT]	33.9	9	9	29	351	40.2752	4.99561	0.860392	0.863388	0.941347	0.888376	1.00938	1.01325	1.03895	1.02053	1.14876	0.00926204
D3ZJD3	Protein LOC100362069 OS=Rattus norvegicus GN=RGD1565183 PE=4 SV=1 - [D3ZJD3_RAT]	44.53	8	8	41	137	15.5555	11.9272	0.897274	0.836414	0.917022	0.88357	1.02399	1.10698	1.02944	1.05347	1.19229	0.00930722
D3ZTW8	Mitochondrial ribosomal protein L27 (Predicted), isoform CRA_a OS=Rattus norvegicus GN=Mrpl27 PE=1 SV=2 - [D3ZTW8_RAT]	8.78	1	1	3	148	15.8135	10.1987		1.1792	1.17398	1.17659		1.05113	1.07282	1.06197	0.902586	0.00934102
D3ZT03	Protein Upf2 OS=Rattus norvegicus GN=Upf2 PE=1 SV=3 - [D3ZT03_RAT]	2.04	3	3	8	1272	148.497	6.20166	0.972966	0.880892	0.91718	0.92368	1.08871	1.08067	1.03822	1.0692	1.15754	0.00937142
Q5BJZ3	Nicotinamide nucleotide transhydrogenase OS=Rattus norvegicus GN=Nnt PE=1 SV=1 - [Q5BJZ3_RAT]	37.38	40	40	252	1086	113.796	7.88428	0.936122	0.886207	0.937195	0.919841	1.0581	1.00628	1.01842	1.0276	1.11715	0.00937373
P23358	60S ribosomal protein L12 OS=Rattus norvegicus GN=Rpl12 PE=2 SV=1 - [RL12_RAT]	54.55	7	7	50	165	17.8346	9.42236	0.936091	0.928196	0.904852	0.923046	1.03146	1.01653	0.978524	1.00884	1.09295	0.00945837
M0RCJ6	Calmodulin OS=Rattus norvegicus GN=Calm2 PE=4 SV=1 - [M0RCJ6_RAT]	14.97	1	1	3	147	16.5297	4.23389	0.928001	0.914272		0.921137	1.04809	1.07159		1.05984	1.15057	0.00948853
Q5EB77	Ras-related protein Rab-18 OS=Rattus norvegicus GN=Rab18 PE=2 SV=1 - [RAB18_RAT]	52.91	8	8	48	206	22.9616	5.23682	0.929356	0.898096	0.929194	0.918882	1.03796	0.980814	1.01136	1.01005	1.09921	0.00949852
M0R5J4	Uncharacterized protein OS=Rattus norvegicus PE=3 SV=1 - [M0R5J4_RAT]	70.28	18	26	349	434	47.0452	6.3667	0.957931	0.9479	0.964913	0.956915	1.06645	1.0449	1.00792	1.03976	1.08657	0.00961484
P14668	Annexin A5 OS=Rattus norvegicus GN=Anxa5 PE=1 SV=3 - [ANXA5_RAT]	58.93	16	17	59	319	35.7223	5.04639	0.905681	0.956361	0.869273	0.910438	1.02669	1.06924	1.03299	1.04297	1.14557	0.00968558
O35244	Peroxiredoxin-6 OS=Rattus norvegicus GN=Prdx6 PE=1 SV=3 - [PRDX6_RAT]	75.45	18	18	169	224	24.803	5.93506	0.973274	0.980229	0.97497	0.976158	1.04386	1.00724	1.03827	1.02979	1.05494	0.00979128
P22734	Catechol O-methyltransferase OS=Rattus norvegicus GN=Comt PE=1 SV=2 - [COMT_RAT]	69.7	16	16	220	264	29.5783	5.65576	0.911926	0.970988	0.919456	0.934123	1.01442	1.02563	1.04048	1.02684	1.09926	0.0098256
M0RDI0	Cytochrome P450 3A9 OS=Rattus norvegicus GN=Cyp3a9 PE=1 SV=2 - [M0RDI0_RAT]	24.65	7	12	44	503	57.8014	8.90967	0.897142	0.896032	0.890341	0.894505	0.95662	0.97296	1.02023	0.983269	1.09923	0.0098353
M0R9X8	Cytoplasmic dynein 1 heavy chain 1 OS=Rattus norvegicus GN=Dync1h1 PE=1 SV=2 - [M0R9X8_RAT]	26.4	101	101	314	4644	531.712	6.41748	0.957871	0.959416	0.926588	0.947958	1.00833	1.00677	0.992516	1.00254	1.05758	0.00989552
F1M4A0	Protein Tjp1 OS=Rattus norvegicus GN=Tjp1 PE=1 SV=2 - [F1M4A0_RAT]	20.31	24	24	68	1733	193.912	6.58057	1.06763	1.09278	1.03751	1.06597	0.996902	0.990267	0.982084	0.989751	0.928496	0.00997075
D4AB17	Protein LOC100912917 OS=Rattus norvegicus GN=LOC100912917 PE=1 SV=3 - [D4AB17_RAT]	10.31	9	9	20	1271	136.808	5.69385	1.07791	0.991283	1.0485	1.03923	0.853711	0.905518	0.916977	0.892069	0.858392	0.0100672
G3V679	Transferrin receptor protein 1 OS=Rattus norvegicus GN=Tfrc PE=1 SV=1 - [G3V679_RAT]	12.61	9	9	25	761	85.8223	6.17627	1.28524	1.37038	1.25122	1.30228	1.14704	1.05634	1.09592	1.09976	0.844491	0.0100931
G3V8C4	Chloride intracellular channel protein OS=Rattus norvegicus GN=Clic4 PE=1 SV=1 - [G3V8C4_RAT]	48.62	10	11	39	253	28.6507	5.59229	0.958166	0.940443	0.927931	0.94218	1.01197	1.05459	1.0048	1.02379	1.08662	0.010233
Q6AXT5	Ras-related protein Rab-21 OS=Rattus norvegicus GN=Rab21 PE=2 SV=1 - [RAB21_RAT]	21.52	4	4	14	223	24.1482	7.94287	0.934955	0.884193	0.892951	0.904033	1.0324	1.121	1.02745	1.06028	1.17284	0.0102615
P19643	Amine oxidase [flavin-containing] B OS=Rattus norvegicus GN=Maob PE=1 SV=3 - [AOFB_RAT]	40	15	19	133	520	58.4213	8.20654	0.969005	0.920573	0.944365	0.944648	1.04826	1.04926	1.00686	1.03479	1.09543	0.0103299
Q5U2V4	Phospholipase B-like 1 OS=Rattus norvegicus GN=Plbd1 PE=2 SV=1 - [PLBL1_RAT]	7.64	4	4	17	550	62.9867	8.60205	0.874225	0.891531	0.812724	0.859493	0.97145	0.994393	0.963346	0.976396	1.13601	0.0103664
O55215	Ribosomal protein S2 OS=Rattus norvegicus GN=Rps2-ps6 PE=2 SV=1 - [O55215_RAT]	59.2	16	16	109	250	27.2135	9.62744	0.859445	0.913885	0.872399	0.88191	1.0139	1.11334	1.01711	1.04812	1.18846	0.0104131
Q9Z1X1	Extended synaptotagmin-1 OS=Rattus norvegicus GN=Esyt1 PE=1 SV=1 - [ESYT1_RAT]	21.6	17	18	52	1088	121.084	5.69385	1.05394	1.03016	1.09143	1.05851	0.983483	0.966645	0.973393	0.974507	0.92064	0.0104741
P09118	Uricase OS=Rattus norvegicus GN=Uox PE=1 SV=3 - [URIC_RAT]	51.82	14	14	138	303	34.9119	8.1333	1.14903	1.07381	1.13776	1.1202	0.962983	0.981189	1.02111	0.988428	0.882368	0.0105167
D3ZU83	ERGIC and golgi 3 (Predicted) OS=Rattus norvegicus GN=Ergic3 PE=1 SV=1 - [D3ZU83_RAT]	11.75	4	4	6	383	43.1956	6.37939	1.07182	1.08034	1.06332	1.07183	1.01083	0.941032	0.980641	0.9775	0.911994	0.0105339
P07871	3-ketoacyl-CoA thiolase B, peroxisomal OS=Rattus norvegicus GN=Acaa1b PE=1 SV=2 - [THIKB_RAT]	58.49	1	20	161	424	43.7927	8.22119	1.06822	1.08528	0.988178	1.04723	0.925141	0.86997	0.876709	0.890607	0.850444	0.0106159
Q64428	Trifunctional enzyme subunit alpha, mitochondrial OS=Rattus norvegicus GN=Hadha PE=1 SV=2 - [ECHA_RAT]	66.71	42	42	398	763	82.6125	9.05615	0.914887	0.951323	0.945435	0.937215	1.03559	1.03421	0.991391	1.0204	1.08875	0.0106224
P62902	60S ribosomal protein L31 OS=Rattus norvegicus GN=Rpl31 PE=2 SV=1 - [RL31_RAT]	44	6	6	41	125	14.4539	10.5356	0.949372	0.876419	0.964064	0.929952	1.06953	1.04123	1.06622	1.05899	1.13876	0.010641
M0RDJ3	Interferon-induced, double-stranded RNA-activated protein kinase OS=Rattus norvegicus GN=Eif2ak2 PE=1 SV=2 - [M0RDJ3_RAT]	21.25	9	9	25	513	58.2086	7.44482	0.934129	0.843129	0.880095	0.885784	1.04002	1.0343	0.993303	1.02254	1.15439	0.0106422
Q5U211	Sorting nexin-3 OS=Rattus norvegicus GN=Snx3 PE=1 SV=1 - [SNX3_RAT]	44.44	7	8	35	162	18.7508	8.66064	0.906476	0.94019	0.939736	0.928801	1.01064	1.07197	1.01375	1.03212	1.11124	0.010658
Q9QZU7	Gamma-butyrobetaine dioxygenase OS=Rattus norvegicus GN=Bbox1 PE=1 SV=1 - [BODG_RAT]	34.88	13	13	52	387	44.5173	6.7124	1.05125	1.06447	1.11926	1.07833	0.9409	0.987881	0.924833	0.951205	0.882112	0.0106658
Q7TNX2	Liver regeneration-related protein LRRG01 OS=Rattus norvegicus GN=Pxmp2 PE=2 SV=1 - [Q7TNX2_RAT]	36.36	3	4	17	88	9.78853	10.2866	1.01021	1.03682	1.02472	1.02392	0.900992	0.838039	0.934741	0.891257	0.870438	0.0106744
A0A0G2JYA4	Serine/threonine-protein phosphatase OS=Rattus norvegicus GN=LOC100362453 PE=3 SV=1 - [A0A0G2JYA4_RAT]	41.42	2	10	38	309	35.5003	5.42725	0.867734	0.906202	0.943059	0.905665	1.06281	1.07718	1.00269	1.04756	1.15668	0.0108065
Q64560	Tripeptidyl-peptidase 2 OS=Rattus norvegicus GN=Tpp2 PE=2 SV=3 - [TPP2_RAT]	31.63	33	33	74	1249	138.206	6.37939	1.05756	1.05847	1.04788	1.05464	1.02898	1.00453	0.999383	1.01096	0.95859	0.0109472
D3ZPI8	Complement component 8, gamma polypeptide (Predicted), isoform CRA_a OS=Rattus norvegicus GN=C8g PE=1 SV=1 - [D3ZPI8_RAT]	37.2	4	4	15	164	18.4025	8.32373	1.21097	1.16612	1.24734	1.20815	0.973989	0.970474	1.08481	1.00976	0.835791	0.0109898
A0A0G2JYS4	Mitogen-activated protein kinase OS=Rattus norvegicus GN=Mapk9 PE=1 SV=1 - [A0A0G2JYS4_RAT]	25.69	8	9	29	397	45.1237	5.96045	0.93068	0.938703	0.877963	0.915782	1.04292	0.996012	1.04921	1.02938	1.12405	0.0110377
Q9JJ54	Heterogeneous nuclear ribonucleoprotein D0 OS=Rattus norvegicus GN=Hnrnpd PE=1 SV=2 - [HNRPD_RAT]	24.65	7	8	57	353	38.1942	7.81104	0.842657	0.919453	0.852839	0.87165	1.07524	1.01767	0.989408	1.02744	1.17873	0.0111216
Q3B8N9	Biphenyl hydrolase-like (Serine hydrolase) OS=Rattus norvegicus GN=Bphl PE=1 SV=1 - [Q3B8N9_RAT]	55.33	13	13	88	291	32.8021	8.79248	0.953891	0.886774	0.933184	0.924616	1.10778	1.12897	1.02736	1.08804	1.17674	0.0112896
P97536	Cullin-associated NEDD8-dissociated protein 1 OS=Rattus norvegicus GN=Cand1 PE=1 SV=1 - [CAND1_RAT]	34.15	35	36	131	1230	136.275	5.78271	0.940271	0.955045	0.97808	0.957799	1.01545	1.0017	1.02002	1.01239	1.057	0.0113526
G3V834	Protein PRRC1 OS=Rattus norvegicus GN=Prrc1 PE=1 SV=1 - [G3V834_RAT]	23.48	8	8	26	443	46.2496	6.07471	0.906267	0.964558	0.902024	0.924283	1.05234	1.02213	1.01171	1.02873	1.113	0.0114081
Q561S0	NADH dehydrogenase [ubiquinone] 1 alpha subcomplex subunit 10, mitochondrial OS=Rattus norvegicus GN=Ndufa10 PE=1 SV=1 - [NDUAA_RAT]	40.28	13	13	57	355	40.4676	7.79639	0.885783	0.885519	0.950139	0.907147	1.07714	1.00585	1.03501	1.03933	1.14571	0.0114212
P04903	Glutathione S-transferase alpha-2 OS=Rattus norvegicus GN=Gsta2 PE=1 SV=2 - [GSTA2_RAT]	47.3	3	13	298	222	25.5425	8.80713	1.02951	1.00707	1.02913	1.0219	1.14197	1.07727	1.1134	1.11088	1.08707	0.0115247
Q6P7A4	Prosaposin OS=Rattus norvegicus GN=Psap PE=2 SV=1 - [Q6P7A4_RAT]	22.78	11	11	72	553	60.9995	5.24951	0.858076	0.830812	0.759253	0.816047	1.01545	0.946742	0.963257	0.975151	1.19497	0.0115324
D3ZRM9	60S ribosomal protein L13 OS=Rattus norvegicus GN=LOC100360491 PE=3 SV=1 - [D3ZRM9_RAT]	36.02	8	8	45	211	24.1874	11.4146	1.03166	1.10727	1.1162	1.08504	0.963321	0.965659	0.970169	0.966383	0.890641	0.0115768
Q9JLA3	UDP-glucose:glycoprotein glucosyltransferase 1 OS=Rattus norvegicus GN=Uggt1 PE=1 SV=2 - [UGGG1_RAT]	37.27	43	44	168	1551	176.32	5.65576	0.894991	0.956647	0.927938	0.926525	1.01909	0.998531	1.00983	1.00915	1.08918	0.0116911
P16617	Phosphoglycerate kinase 1 OS=Rattus norvegicus GN=Pgk1 PE=1 SV=2 - [PGK1_RAT]	63.55	20	26	173	417	44.51	7.89893	0.973733	0.97565	0.991318	0.980234	1.09508	1.06199	1.03267	1.06325	1.08469	0.0116946
Q9JJ50	Hepatocyte growth factor-regulated tyrosine kinase substrate OS=Rattus norvegicus GN=Hgs PE=1 SV=1 - [HGS_RAT]	13.4	9	9	15	776	86.1916	6.25244	0.783503	0.907006	0.856564	0.849024	1.02953	0.995411	1.01236	1.01243	1.19247	0.0117347
X1WI37	40S ribosomal protein S4 OS=Rattus norvegicus GN=Rps4x PE=1 SV=1 - [X1WI37_RAT]	53.44	15	15	100	262	29.448	10.1548	0.904042	0.956033	0.922432	0.927502	0.99685	1.05845	1.0475	1.03427	1.11511	0.0117902
Q68FR9	Elongation factor 1-delta OS=Rattus norvegicus GN=Eef1d PE=1 SV=2 - [EF1D_RAT]	55.16	12	14	84	281	31.3109	5.05908	0.928576	0.882459	0.880732	0.897255	1.06544	1.00228	0.991237	1.01965	1.13641	0.0118468
Q5I0D7	Xaa-Pro dipeptidase OS=Rattus norvegicus GN=Pepd PE=2 SV=1 - [PEPD_RAT]	21.75	10	10	21	492	54.7149	5.94775	1.11147	1.15079	1.14999	1.13742	0.947286	0.987671	1.05002	0.994993	0.874784	0.0119527
D4ACN8	Plasminogen receptor (KT) OS=Rattus norvegicus GN=Plgrkt PE=1 SV=1 - [PLRKT_RAT]	7.48	1	1	3	147	17.301	9.49561	0.817341	0.857382	0.820408	0.83171	1.0503	0.945046	0.961082	0.985475	1.18488	0.0119578
Q5M7T9	Threonine synthase-like 2 OS=Rattus norvegicus GN=Thnsl2 PE=2 SV=1 - [THNS2_RAT]	31.55	11	11	32	485	54.1023	6.60986	1.14506	1.06496	1.08158	1.0972	1.00082	0.945278	0.950402	0.965499	0.879966	0.0120005
D3Z9I1	Protein Coa3 OS=Rattus norvegicus GN=Coa3 PE=1 SV=1 - [D3Z9I1_RAT]	17.59	2	2	12	108	11.9212	9.59814	0.856747	0.824767	0.911725	0.864413	0.984491	0.971168	1.01974	0.991799	1.14737	0.0120896
P08683	Cytochrome P450 2C11 OS=Rattus norvegicus GN=Cyp2c11 PE=1 SV=1 - [CP2CB_RAT]	55.8	23	31	349	500	57.1444	7.69385	1.11901	1.13329	1.12934	1.12721	0.964481	1.05797	0.98286	1.00177	0.888715	0.0122626
Q62785	28 kDa heat- and acid-stable phosphoprotein OS=Rattus norvegicus GN=Pdap1 PE=1 SV=1 - [HAP28_RAT]	33.15	6	6	24	181	20.5925	7.38623	0.97554	0.967688	0.906867	0.950032	1.04425	1.05657	1.03928	1.0467	1.10175	0.0123044
P13383	Nucleolin OS=Rattus norvegicus GN=Ncl PE=1 SV=3 - [NUCL_RAT]	36.89	27	27	102	713	77.101	4.7417	0.923202	0.914311	0.855853	0.897789	1.03877	1.00298	0.988307	1.01002	1.12501	0.0123188
Q4KM49	Tyrosine--tRNA ligase, cytoplasmic OS=Rattus norvegicus GN=Yars PE=2 SV=3 - [SYYC_RAT]	52.08	27	27	108	528	59.078	7.00537	0.932488	0.947931	0.865741	0.915387	1.05573	1.04591	1.01258	1.03807	1.13403	0.0124476
Q5PQR0	Protein Raly OS=Rattus norvegicus GN=Raly PE=1 SV=1 - [Q5PQR0_RAT]	14.92	5	5	11	295	31.0311	9.46631	0.895619	0.867574	0.900415	0.887869	0.996706	0.954794	1.03284	0.994781	1.12041	0.0124806
Q6NYB7	Ras-related protein Rab-1A OS=Rattus norvegicus GN=Rab1A PE=1 SV=3 - [RAB1A_RAT]	73.66	6	13	98	205	22.6634	6.21436	0.976193	0.945529	0.978687	0.966803	1.08001	1.02347	1.04924	1.05091	1.08699	0.012541
P40329	Arginine--tRNA ligase, cytoplasmic OS=Rattus norvegicus GN=Rars PE=1 SV=2 - [SYRC_RAT]	38.48	22	22	70	660	75.762	7.04932	0.938965	0.938173	0.876213	0.917784	1.02893	0.999045	1.04454	1.02417	1.11592	0.0125784
P32232	Cystathionine beta-synthase OS=Rattus norvegicus GN=Cbs PE=1 SV=3 - [CBS_RAT]	44.74	17	17	83	561	61.4153	6.48096	1.11044	1.05529	1.17516	1.11363	0.970518	0.963125	0.925808	0.95315	0.855897	0.012626
Q07205	Eukaryotic translation initiation factor 5 OS=Rattus norvegicus GN=Eif5 PE=1 SV=1 - [IF5_RAT]	38.23	14	14	58	429	48.9237	5.51611	0.956294	0.952875	0.967203	0.958791	1.08037	1.01092	1.07174	1.05434	1.09966	0.0127492
Q6DGG1	Protein ABHD14B OS=Rattus norvegicus GN=Abhd14b PE=2 SV=1 - [ABHEB_RAT]	49.52	10	10	69	210	22.6037	6.01123	1.09961	1.1366	1.14015	1.12545	0.994773	1.06145	1.0208	1.02568	0.911344	0.0128856
P19234	NADH dehydrogenase [ubiquinone] flavoprotein 2, mitochondrial OS=Rattus norvegicus GN=Ndufv2 PE=1 SV=2 - [NDUV2_RAT]	42.34	8	8	41	248	27.3609	6.68311	1.05395	1.15645	1.11443	1.10828	0.995361	0.938211	0.94639	0.959988	0.8662	0.0129029
P32089	Tricarboxylate transport protein, mitochondrial OS=Rattus norvegicus GN=Slc25a1 PE=1 SV=1 - [TXTP_RAT]	45.34	13	13	53	311	33.8138	9.86182	0.96066	0.933009	0.904316	0.932662	1.05965	1.07332	1.00477	1.04591	1.12143	0.0129444
A0A023ILN9	Proteasome subunit beta type OS=Rattus norvegicus GN=Psmb9 PE=2 SV=1 - [A0A023ILN9_RAT]	37.44	6	6	29	219	23.3286	5.12256	1.08342	1.1765	1.1301	1.13001	0.943739	0.907577	1.01321	0.954842	0.844988	0.0129495
P70645	Bleomycin hydrolase OS=Rattus norvegicus GN=Blmh PE=1 SV=1 - [BLMH_RAT]	16.3	7	7	24	454	52.2888	6.48096	0.945437	0.853693	0.948884	0.916005	1.05287	1.04102	1.08053	1.05814	1.15517	0.0129642
P21588	5'-nucleotidase OS=Rattus norvegicus GN=Nt5e PE=1 SV=1 - [5NTD_RAT]	26.91	12	12	50	576	63.9281	6.97607	0.925901	0.953287	0.922962	0.93405	0.981774	1.03322	1.02086	1.01195	1.0834	0.0130029
Q68FX0	Isocitrate dehydrogenase [NAD] subunit beta, mitochondrial OS=Rattus norvegicus GN=Idh3B PE=2 SV=1 - [IDH3B_RAT]	29.35	9	9	29	385	42.3268	8.74854	0.844702	0.945028	0.909477	0.899736	1.05432	1.04783	1.01079	1.03765	1.15328	0.0130168
Q5FVQ2	Peter pan homolog (Drosophila) OS=Rattus norvegicus GN=Ppan PE=1 SV=1 - [Q5FVQ2_RAT]	2.55	1	1	4	470	52.5067	10.1987	0.874294	0.847965	0.798979	0.840412	1.06164	0.972806	0.967371	1.0006	1.19061	0.0131569
Q5M949	Nipsnap homolog 3A (C. elegans) OS=Rattus norvegicus GN=Nipsnap3b PE=1 SV=1 - [Q5M949_RAT]	38.06	7	7	31	247	28.3224	9.23193	0.874219	0.927461	0.909105	0.903595	1.04076	1.05762	0.97837	1.02558	1.135	0.013183
Q6IN10	Endothelin converting enzyme 1 OS=Rattus norvegicus GN=Ece1 PE=1 SV=1 - [Q6IN10_RAT]	8.75	6	6	11	754	85.5383	5.93506	0.892965	0.911937	1.02263	0.942512	1.1018	1.14514	1.1196	1.12218	1.19063	0.0132324
P48508	Glutamate--cysteine ligase regulatory subunit OS=Rattus norvegicus GN=Gclm PE=1 SV=1 - [GSH0_RAT]	38.69	9	9	45	274	30.5286	5.51611	1.1682	1.1205	1.08465	1.12445	1.0211	0.950626	0.925898	0.965873	0.858975	0.0132658
F1LMV6	Protein Dsp OS=Rattus norvegicus GN=Dsp PE=1 SV=1 - [F1LMV6_RAT]	19.81	49	49	108	2877	332.187	6.82959	1.03852	1.0209	1.02612	1.02852	1.00442	1.00846	1.00319	1.00536	0.977486	0.0132715
B2RYQ2	Protein phosphatase 2A activator, regulatory subunit 4 OS=Rattus norvegicus GN=Ptpa PE=1 SV=1 - [B2RYQ2_RAT]	18.89	6	6	18	323	36.5937	6.29053	1.06357	0.967597	1.03975	1.02364	0.873115	0.915996	0.879355	0.889489	0.868946	0.0134966
P07340	Sodium/potassium-transporting ATPase subunit beta-1 OS=Rattus norvegicus GN=Atp1b1 PE=1 SV=1 - [AT1B1_RAT]	23.68	6	6	37	304	35.179	8.646	0.899195	0.932037	0.91821	0.916481	0.985724	1.04281	0.987232	1.00525	1.09686	0.0135201
Q5M9G3	Caprin-1 OS=Rattus norvegicus GN=Caprin1 PE=1 SV=2 - [CAPR1_RAT]	10.33	7	7	32	707	78.0729	5.24951	0.911525	0.937653	0.95493	0.934703	1.0359	1.00434	0.992386	1.01087	1.08149	0.0136061
B5DES0	Protein Snrpd2 OS=Rattus norvegicus GN=Snrpd2 PE=1 SV=1 - [B5DES0_RAT]	61.86	7	7	29	118	13.5182	9.90576	0.91905	0.851705	0.903568	0.891441	1.04839	1.01265	0.977411	1.01282	1.13616	0.0136792
A0A0G2JYC7	Hepatoma-derived growth factor-related protein 2 OS=Rattus norvegicus GN=Hdgfrp2 PE=1 SV=1 - [A0A0G2JYC7_RAT]	12.75	7	7	18	651	71.8505	8.98291	1.11515	1.20298	1.07973	1.13262	0.91746	0.996694	0.928565	0.947573	0.83662	0.0138697
D4A8A0	DNA fragmentation factor subunit beta OS=Rattus norvegicus GN=Cad PE=1 SV=2 - [D4A8A0_RAT]	16.32	22	26	171	2224	243.217	6.53662	1.08215	1.09512	1.13869	1.10532	1.03395	0.968167	0.974741	0.992287	0.897737	0.0138793
A0A0G2K261	Protein Iars2 OS=Rattus norvegicus GN=Iars2 PE=1 SV=1 - [A0A0G2K261_RAT]	30.76	25	25	88	1011	112.605	6.7417	0.912238	0.957014	0.964738	0.944663	1.01276	1.0463	1.01821	1.02576	1.08584	0.0138838
B2RYX0	Naca protein OS=Rattus norvegicus GN=Naca PE=1 SV=1 - [B2RYX0_RAT]	25.58	4	4	25	215	23.3697	4.56396	0.931466	0.832294	0.851946	0.871902	1.01659	1.03472	0.985445	1.01225	1.16097	0.0138938
M0R7I0	Importin subunit alpha OS=Rattus norvegicus GN=LOC100359600 PE=3 SV=1 - [M0R7I0_RAT]	25.71	9	9	21	529	57.815	5.57959	1.13823	1.12186	1.15869	1.13959	0.957501	1.008	1.05988	1.00846	0.884933	0.0139868
D3ZX38	Prefoldin 1 (Predicted) OS=Rattus norvegicus GN=Pfdn1 PE=1 SV=1 - [D3ZX38_RAT]	49.18	6	7	18	122	14.2465	6.81494	0.923976	0.977642	0.951646	0.951088	1.02031	1.05316	1.01844	1.03064	1.08364	0.0142432
P83941	Transcription elongation factor B polypeptide 1 OS=Rattus norvegicus GN=Tceb1 PE=1 SV=1 - [ELOC_RAT]	45.54	4	4	18	112	12.465	4.77979	1.0461	1.09152	1.04274	1.06012	0.990927	0.954237	0.923313	0.956159	0.901934	0.0143253
A0A0G2JYI0	Protein Lrba OS=Rattus norvegicus GN=Lrba PE=1 SV=1 - [A0A0G2JYI0_RAT]	10.42	25	25	62	2783	309.261	5.74463	1.11046	1.07353	1.17656	1.12019	0.985822	0.881071	0.955411	0.940768	0.839832	0.0143511
F1LTD0	Protein Gpr89b OS=Rattus norvegicus GN=Gpr89b PE=1 SV=2 - [F1LTD0_RAT]	5.27	2	2	7	455	52.7479	9.21729	0.910149	0.961457	0.931723	0.934443	1.02458	1.05205	1.11821	1.06495	1.13966	0.0143697
A2VCW9	Alpha-aminoadipic semialdehyde synthase, mitochondrial OS=Rattus norvegicus GN=Aass PE=2 SV=1 - [AASS_RAT]	39.31	31	31	158	926	102.842	6.91748	0.859107	0.940818	0.896448	0.898791	1.01346	0.985001	1.01832	1.0056	1.11883	0.0143841
Q5U362	Annexin OS=Rattus norvegicus GN=Anxa4 PE=1 SV=1 - [Q5U362_RAT]	55.49	16	16	55	319	35.8711	5.56689	1.13742	1.07269	1.1301	1.1134	1.00181	1.01026	0.933381	0.981817	0.881818	0.0144038
P15650	Long-chain specific acyl-CoA dehydrogenase, mitochondrial OS=Rattus norvegicus GN=Acadl PE=1 SV=1 - [ACADL_RAT]	43.95	17	17	189	430	47.8424	7.73779	0.954292	0.901627	0.967699	0.941206	1.06485	1.03682	1.01991	1.04053	1.10552	0.0144938
Q6TUD4	Protein YIPF3 OS=Rattus norvegicus GN=Yipf3 PE=2 SV=1 - [YIPF3_RAT]	12.68	3	3	9	347	37.9485	5.93506	0.967795	0.853996	0.857751	0.893181	1.03504	1.05691	1.05857	1.05018	1.17577	0.0145856
P07824	Arginase-1 OS=Rattus norvegicus GN=Arg1 PE=1 SV=2 - [ARGI1_RAT]	56.04	18	18	283	323	34.9513	7.25439	0.9471	0.948052	0.94339	0.946181	1.06926	1.05761	0.995453	1.04077	1.09997	0.0145987
F1M0U5	Protein Nbas OS=Rattus norvegicus GN=Nbas PE=1 SV=2 - [F1M0U5_RAT]	5.47	10	10	27	2357	265.634	5.85889	1.03391	1.0547	1.06175	1.05012	1.01918	0.997086	1.00236	1.00621	0.958182	0.0147499
Q5M897	Otc protein OS=Rattus norvegicus GN=Otc PE=2 SV=1 - [Q5M897_RAT]	60.29	20	20	325	350	39.5486	9.21729	0.99048	0.97404	0.963672	0.976064	1.01884	1.07039	1.06954	1.05292	1.07874	0.0148558
Q5U2U0	ATP-dependent Clp protease ATP-binding subunit clpX-like, mitochondrial OS=Rattus norvegicus GN=Clpx PE=2 SV=1 - [CLPX_RAT]	39.49	21	21	55	633	69.1647	7.72314	0.891985	0.953079	0.907059	0.917375	0.993698	0.993337	0.991106	0.992714	1.08212	0.0149008
D3ZRX9	Calponin OS=Rattus norvegicus GN=Cnn2 PE=1 SV=2 - [D3ZRX9_RAT]	12.73	2	2	6	220	24.111	8.68994	0.883565	0.896447	0.8006	0.860204	1.0273	0.96865	1.0121	1.00268	1.16563	0.0149188
Q5I0H9	Protein disulfide-isomerase A5 OS=Rattus norvegicus GN=Pdia5 PE=2 SV=1 - [PDIA5_RAT]	31.72	17	17	83	517	59.361	7.37158	0.874737	0.95224	0.902076	0.909684	0.991347	1.04133	1.04192	1.02487	1.12662	0.0150652
Q5RLM2	Solute carrier family 22 member 7 OS=Rattus norvegicus GN=Slc22a7 PE=1 SV=1 - [S22A7_RAT]	15.14	8	8	26	535	58.6159	6.84424	0.881661	0.871459	0.890727	0.881283	0.973633	1.01036	0.934914	0.972969	1.10404	0.0151205
A0A0G2K3Z9	Uncharacterized protein OS=Rattus norvegicus PE=4 SV=1 - [A0A0G2K3Z9_RAT]	60.8	10	12	244	199	22.1504	8.39697	0.911714	0.945248	1.01409	0.957018	1.07504	1.09836	1.07682	1.08341	1.13207	0.0152186
P97532	3-mercaptopyruvate sulfurtransferase OS=Rattus norvegicus GN=Mpst PE=1 SV=3 - [THTM_RAT]	46.8	11	12	79	297	32.9194	6.31592	0.926598	0.926747	0.949861	0.934402	1.08397	1.00091	1.03002	1.0383	1.11119	0.0152303
P62804	Histone H4 OS=Rattus norvegicus GN=Hist1h4b PE=1 SV=2 - [H4_RAT]	58.25	7	7	164	103	11.3604	11.356	0.939857	0.91823	0.896353	0.918147	1.01785	1.0728	0.99195	1.02753	1.11914	0.0153473
Q6IMZ3	Annexin OS=Rattus norvegicus GN=Anxa6 PE=1 SV=1 - [Q6IMZ3_RAT]	67.76	43	44	227	673	75.7085	5.56689	0.907499	0.946213	0.873477	0.909063	1.02739	1.02402	0.983381	1.0116	1.11279	0.0154968
Q6PCT9	Proteasome (Prosome, macropain) 26S subunit, non-ATPase, 6 OS=Rattus norvegicus GN=Psmd6 PE=1 SV=1 - [Q6PCT9_RAT]	35.99	15	15	49	389	45.5692	5.51611	0.958481	0.945659	0.908258	0.937466	0.995907	1.01915	0.99933	1.00479	1.07182	0.0157642
P45592	Cofilin-1 OS=Rattus norvegicus GN=Cfl1 PE=1 SV=3 - [COF1_RAT]	69.88	8	12	61	166	18.5207	8.08936	0.892727	0.878223	0.889895	0.886948	0.953904	0.988139	1.04531	0.995785	1.12271	0.0157775
D3ZXK4	Protein Abhd11 OS=Rattus norvegicus GN=Abhd11 PE=1 SV=1 - [D3ZXK4_RAT]	18.89	5	5	18	307	33.1953	9.30518	0.959576	0.955649	0.954718	0.956648	1.04784	1.08446	1.0073	1.04653	1.09396	0.0158014
Q5XIH3	NADH dehydrogenase (Ubiquinone) flavoprotein 1 OS=Rattus norvegicus GN=Ndufv1 PE=1 SV=1 - [Q5XIH3_RAT]	48.92	15	15	89	464	50.6986	8.07471	0.926225	0.91291	0.958555	0.932564	1.0217	0.993099	0.988555	1.00112	1.07351	0.0159071
P02692	Fatty acid-binding protein, liver OS=Rattus norvegicus GN=Fabp1 PE=1 SV=1 - [FABPL_RAT]	78.74	10	10	555	127	14.2633	8.07471	0.904214	0.930871	0.981731	0.938939	1.06858	1.02561	1.03716	1.04378	1.11166	0.0159278
A3KN98	Bco2 protein OS=Rattus norvegicus GN=Bco2 PE=1 SV=1 - [A3KN98_RAT]	27.26	9	9	17	532	60.152	6.59521	1.22269	1.14036	1.14924	1.17076	1.03455	0.940411	1.03893	1.00463	0.858101	0.0159489
G3V6W2	Prolactin regulatory element-binding protein OS=Rattus norvegicus GN=Preb PE=1 SV=1 - [G3V6W2_RAT]	27.1	8	8	29	417	45.3428	8.54346	0.961176	0.957066	0.998506	0.972249	1.02968	1.03096	1.06416	1.0416	1.07133	0.0161783
A0A0G2K5L2	Protein LOC100911440 OS=Rattus norvegicus GN=LOC100911440 PE=1 SV=1 - [A0A0G2K5L2_RAT]	39.32	9	9	29	323	34.6401	9.08545	0.932976	0.898127	0.97826	0.936454	1.05156	1.06736	1.01817	1.0457	1.11666	0.0162171
Q63276	Bile acid-CoA:amino acid N-acyltransferase OS=Rattus norvegicus GN=Baat PE=1 SV=2 - [BAAT_RAT]	59.05	22	22	192	420	46.435	7.41553	1.05186	1.08627	1.03693	1.05835	0.981187	0.957082	1.00244	0.980236	0.92619	0.0163902
Q5FVQ4	Malectin OS=Rattus norvegicus GN=Mlec PE=2 SV=1 - [MLEC_RAT]	34.71	10	10	33	291	32.3978	5.5542	0.841589	0.91255	0.912866	0.889001	1.01065	1.0037	0.970977	0.995109	1.11936	0.0164335
A0A0G2K0X9	Protein transport protein Sec31A OS=Rattus norvegicus GN=Sec31a PE=1 SV=1 - [A0A0G2K0X9_RAT]	33.22	37	37	133	1216	131.887	6.7124	0.942517	0.975146	0.926079	0.947914	1.01736	1.00201	1.00513	1.00817	1.06356	0.01648
Q66HF3	Electron transfer flavoprotein-ubiquinone oxidoreductase, mitochondrial OS=Rattus norvegicus GN=Etfdh PE=1 SV=1 - [Q66HF3_RAT]	49.03	25	25	190	616	68.1207	7.56201	0.980541	0.909754	0.95664	0.948978	1.03947	1.04629	1.02231	1.03602	1.09173	0.0166742
D3ZZR9	FK506 binding protein 2 (Predicted), isoform CRA_g OS=Rattus norvegicus GN=Fkbp2 PE=1 SV=1 - [D3ZZR9_RAT]	55	7	7	36	140	15.3782	8.88037	0.810296	0.896928	0.916776	0.874667	0.991265	1.0263	1.01286	1.01014	1.15488	0.0167367
Q5HZV9	Protein phosphatase 1 regulatory subunit 7 OS=Rattus norvegicus GN=Ppp1r7 PE=1 SV=1 - [PP1R7_RAT]	43.06	12	12	34	360	41.2714	4.91943	1.08574	1.17104	1.0853	1.11403	0.963474	1.01135	0.991191	0.98867	0.887472	0.0167638
D4AEP0	Adenylosuccinate synthetase isozyme 2 OS=Rattus norvegicus GN=Adss PE=1 SV=1 - [D4AEP0_RAT]	38.38	12	13	44	456	50.0537	6.37939	1.04633	1.1027	1.06013	1.06972	1.00496	0.955656	0.985309	0.981975	0.917974	0.0168005
Q4FZV0	Beta-mannosidase OS=Rattus norvegicus GN=Manba PE=2 SV=1 - [MANBA_RAT]	4.77	4	4	8	881	101.157	7.23975	0.942877	0.945717	0.848543	0.912379	1.04444	1.06878	1.14536	1.08619	1.19051	0.0169265
M0RAK4	Frataxin, mitochondrial OS=Rattus norvegicus GN=Fxn PE=1 SV=2 - [M0RAK4_RAT]	20.87	4	4	12	206	22.8687	8.26514	0.85518	0.849632	0.878803	0.861205	1.03162	0.928773	1.01774	0.992709	1.1527	0.0170606
A0A0G2K3V7	DNA topoisomerase 1 OS=Rattus norvegicus GN=Top1 PE=1 SV=1 - [A0A0G2K3V7_RAT]	13.64	10	10	24	748	88.5229	9.37842	0.827259	0.882631	0.933151	0.881013	1.04076	0.986179	1.02352	1.01682	1.15415	0.0171129
Q6AXS5	Plasminogen activator inhibitor 1 RNA-binding protein OS=Rattus norvegicus GN=Serbp1 PE=1 SV=2 - [PAIRB_RAT]	29.48	11	11	47	407	44.7273	8.54346	0.876485	0.845823	0.903046	0.875118	1.06068	0.991034	0.96419	1.0053	1.14876	0.017175
D4A269	Uncharacterized protein OS=Rattus norvegicus PE=4 SV=1 - [D4A269_RAT]	33.33	3	3	24	126	13.7672	7.59131	0.979527	0.965865	1.03284	0.992744	1.06442	1.09245	1.07983	1.0789	1.08678	0.0172559
A0A0H2UHU0	40S ribosomal protein S25 OS=Rattus norvegicus GN=Rps25 PE=4 SV=1 - [A0A0H2UHU0_RAT]	38.71	6	6	33	124	13.6027	10.1108	0.822819	0.908407	0.962184	0.897803	1.05741	1.0523	1.06004	1.05658	1.17685	0.0174414
Q07803	Elongation factor G, mitochondrial OS=Rattus norvegicus GN=Gfm1 PE=1 SV=2 - [EFGM_RAT]	21.04	12	12	40	751	83.4044	6.80029	0.975592	0.92456	0.960997	0.953716	1.01901	1.01583	1.00782	1.01422	1.06344	0.0176225
P17178	Sterol 26-hydroxylase, mitochondrial OS=Rattus norvegicus GN=Cyp27a1 PE=1 SV=1 - [CP27A_RAT]	43.9	20	20	94	533	60.6947	9.12939	0.992853	0.963918	0.972959	0.976577	1.01374	1.04225	1.01786	1.02461	1.04919	0.0176285
Q58FK9	Kynurenine--oxoglutarate transaminase 3 OS=Rattus norvegicus GN=Kyat3 PE=2 SV=1 - [KAT3_RAT]	46.48	19	20	140	454	51.0113	8.35303	0.931285	0.948756	0.900513	0.926851	1.01503	1.06849	0.997017	1.02685	1.10789	0.0176307
P06685	Sodium/potassium-transporting ATPase subunit alpha-1 OS=Rattus norvegicus GN=Atp1a1 PE=1 SV=1 - [AT1A1_RAT]	35.39	17	30	195	1023	112.982	5.45264	0.94909	0.924787	0.96019	0.944689	0.981744	0.98906	0.999952	0.990252	1.04823	0.0177076
D3ZXY4	Protein Aldh8a1 OS=Rattus norvegicus GN=Aldh8a1 PE=1 SV=2 - [D3ZXY4_RAT]	54.21	22	22	297	487	53.4644	7.34229	0.99914	0.960598	0.967268	0.975669	1.05192	1.03709	1.01796	1.03566	1.06148	0.0177254
P85845	Fascin OS=Rattus norvegicus GN=Fscn1 PE=1 SV=2 - [FSCN1_RAT]	7.3	3	3	8	493	54.4569	6.7417	1.08079	1.08159	1.09835	1.08691	0.970911	0.995303	0.880004	0.948739	0.872878	0.0177338
P49242	40S ribosomal protein S3a OS=Rattus norvegicus GN=Rps3a PE=1 SV=2 - [RS3A_RAT]	52.27	16	16	109	264	29.9257	9.72998	0.956907	0.904548	0.939362	0.933606	0.992139	1.044	1.01518	1.0171	1.08944	0.0177566
P06757	Alcohol dehydrogenase 1 OS=Rattus norvegicus GN=Adh1 PE=1 SV=3 - [ADH1_RAT]	46.01	15	16	379	376	39.6195	8.17725	0.95999	0.900726	0.859424	0.906713	1.11352	1.13073	1.01526	1.0865	1.19829	0.0178176
Q63798	Proteasome activator complex subunit 2 OS=Rattus norvegicus GN=Psme2 PE=2 SV=3 - [PSME2_RAT]	43.28	8	8	39	238	26.84	5.71924	0.954758	1.00657	0.92576	0.962361	1.04507	1.06561	1.09051	1.06707	1.1088	0.0179611
Q5RKI5	Flightless I homolog (Drosophila) OS=Rattus norvegicus GN=Flii PE=1 SV=1 - [Q5RKI5_RAT]	8.58	9	10	19	1270	144.766	5.99854	1.17306	1.07805	1.10911	1.12007	1.02496	0.967496	0.989324	0.993927	0.887377	0.0180024
A0A0S2EF23	Glutaminase variant 2 OS=Rattus norvegicus PE=2 SV=1 - [A0A0S2EF23_RAT]	47.15	20	20	86	543	60.1252	8.00146	0.890401	0.888502	0.98157	0.920158	1.02349	1.06252	1.05858	1.0482	1.13915	0.0180586
Q9WUW3	Complement factor I OS=Rattus norvegicus GN=Cfi PE=2 SV=1 - [CFAI_RAT]	9.6	5	5	11	604	67.2536	7.41553	0.789806	0.861101	0.854313	0.835073	0.931907	0.96801	1.03061	0.976843	1.16977	0.0181167
D3ZVQ0	Protein Usp5 OS=Rattus norvegicus GN=Usp5 PE=1 SV=1 - [D3ZVQ0_RAT]	27.62	21	21	60	858	95.7183	5.0083	1.08608	1.1019	1.05489	1.08096	0.973534	0.928166	1.01361	0.971769	0.898987	0.0181343
A0A0G2JSK5	Integrin beta 1 (Fibronectin receptor beta) OS=Rattus norvegicus GN=Itgb1 PE=1 SV=1 - [A0A0G2JSK5_RAT]	22.56	14	14	46	798	88.2864	6.01123	0.886221	0.846185	0.949213	0.893873	1.05153	1.0115	1.11777	1.06027	1.18615	0.0181651
F1MA36	Spectrin beta 3 OS=Rattus norvegicus GN=Sptbn2 PE=1 SV=2 - [F1MA36_RAT]	29.94	48	54	142	2388	270.849	5.8335	1.07227	1.07624	1.04034	1.06295	0.968019	0.937861	1.00951	0.971796	0.914245	0.0182971
A0A0G2JSM2	60 kDa lysophospholipase OS=Rattus norvegicus GN=Aspg PE=1 SV=1 - [A0A0G2JSM2_RAT]	29.61	12	12	44	564	60.7561	5.77002	1.15613	1.05987	1.10434	1.10678	0.926389	0.94298	1.01148	0.960282	0.867635	0.0183826
D4A4K4	Protein Vps13c OS=Rattus norvegicus GN=Vps13c PE=1 SV=2 - [D4A4K4_RAT]	6.53	20	21	31	3739	418.359	6.84424	0.876793	0.966852	0.959692	0.934446	1.03216	1.09938	1.07471	1.06875	1.14372	0.0183947
D4A4T9	Cysteine and histidine-rich domain-containing protein 1 OS=Rattus norvegicus GN=Chordc1 PE=3 SV=1 - [CHRD1_RAT]	18.43	5	5	15	331	37.3377	7.89893	1.10841	1.04156	1.03683	1.06227	0.946591	0.979563	0.971218	0.965791	0.90918	0.0185023
P09895	60S ribosomal protein L5 OS=Rattus norvegicus GN=Rpl5 PE=1 SV=3 - [RL5_RAT]	38.38	12	12	70	297	34.4367	9.74463	0.941863	0.837396	0.906181	0.895147	1.0023	1.01997	1.02353	1.01526	1.13419	0.0185984
G3V9J7	Rab GTPase-binding effector protein 1 OS=Rattus norvegicus GN=Rabep1 PE=1 SV=1 - [G3V9J7_RAT]	2.67	2	2	3	862	99.3234	4.98291	1.15935	1.12534		1.14235	0.974962	0.935324		0.955143	0.836125	0.0189065
Q4QQS7	Protein Umps OS=Rattus norvegicus GN=Umps PE=1 SV=1 - [Q4QQS7_RAT]	31.6	13	13	35	481	52.3454	6.48096	1.07756	1.05298	1.02958	1.05337	1.00045	1.00294	0.983009	0.995465	0.945025	0.0189544
Q5RJQ7	Succinate dehydrogenase assembly factor 2, mitochondrial OS=Rattus norvegicus GN=Sdhaf2 PE=2 SV=1 - [SDHF2_RAT]	7.32	1	1	2	164	19.5121	6.59521		0.945529	0.955378	0.950453		1.06888	1.10586	1.08737	1.14406	0.0189716
D4A3T3	Protein Cbx1 OS=Rattus norvegicus GN=Cbx1 PE=1 SV=1 - [D4A3T3_RAT]	23.78	3	4	9	185	21.3906	4.93213	0.939848	0.905651	0.920035	0.921845	0.973309	1.03633	0.995071	1.00157	1.08649	0.0190803
Q5XFW4	Mitochondrial ribosomal protein L13 OS=Rattus norvegicus GN=Mrpl13 PE=1 SV=1 - [Q5XFW4_RAT]	31.46	5	5	7	178	20.5276	9.15869	1.11686	1.05041	1.06215	1.07647	0.913319	0.965848	0.993945	0.957704	0.889668	0.0191282
P82995	Heat shock protein HSP 90-alpha OS=Rattus norvegicus GN=Hsp90aa1 PE=1 SV=3 - [HS90A_RAT]	52.39	26	41	307	733	84.7618	5.0083	0.917282	0.965697	0.998747	0.960575	1.04031	1.0584	1.06807	1.0556	1.09892	0.01913
A0A0G2K7W6	Protein RGD1562402 OS=Rattus norvegicus GN=RGD1562402 PE=3 SV=1 - [A0A0G2K7W6_RAT]	31.76	5	5	25	148	16.5771	10.9897	0.900779	0.836798	0.958659	0.898745	1.01999	1.06419	1.10997	1.06471	1.18467	0.0191972
P0DN35	NADH dehydrogenase [ubiquinone] 1 beta subcomplex subunit 1 OS=Rattus norvegicus GN=Ndufb1 PE=3 SV=1 - [NDUB1_RAT]	19.3	1	1	3	57	6.99362	8.5874		0.940242	0.916568	0.928405		1.03132	1.0529	1.04211	1.12248	0.0192689
P67874	Casein kinase II subunit beta OS=Rattus norvegicus GN=Csnk2b PE=1 SV=1 - [CSK2B_RAT]	19.07	3	3	12	215	24.926	5.5542	0.85524	0.873722	0.786929	0.838631	0.941566	1.00431	1.05981	1.0019	1.19468	0.0193979
D3Z8I7	Protein Gstt3 OS=Rattus norvegicus GN=Gstt3 PE=1 SV=1 - [D3Z8I7_RAT]	29.52	3	6	42	210	23.3661	9.08545	1.16128	1.13743	1.0623	1.12034	0.927698	1.01663	0.907247	0.950524	0.848426	0.0194123
B0BN46	Grhpr protein OS=Rattus norvegicus GN=Grhpr PE=1 SV=1 - [B0BN46_RAT]	53.43	13	13	99	335	35.9148	7.92822	1.09756	1.05175	1.08974	1.07969	0.972746	0.971215	1.02855	0.990836	0.917709	0.0196361
G3V8R1	Nucleobindin 2, isoform CRA_b OS=Rattus norvegicus GN=Nucb2 PE=1 SV=1 - [G3V8R1_RAT]	46.43	16	16	72	420	50.0862	5.10986	0.91456	0.865243	0.910631	0.896811	1.04471	1.01726	0.960585	1.00752	1.12344	0.0196635
B2RYF8	Cnpy3 protein OS=Rattus norvegicus GN=Cnpy3 PE=2 SV=1 - [B2RYF8_RAT]	13.41	4	4	12	276	30.5977	6.12549	0.943905	0.990094	1.03842	0.990807	1.08146	1.16629	1.15482	1.13419	1.14471	0.0196991
P97584	Prostaglandin reductase 1 OS=Rattus norvegicus GN=Ptgr1 PE=2 SV=3 - [PTGR1_RAT]	37.08	10	10	64	329	35.6954	8.01611	1.06487	1.08561	1.083	1.07783	0.969866	0.975238	0.860599	0.935234	0.867704	0.0197611
Q8R431	Monoglyceride lipase OS=Rattus norvegicus GN=Mgll PE=1 SV=1 - [MGLL_RAT]	36.3	7	7	21	303	33.4782	7.37158	1.06395	1.13887	1.18067	1.12783	0.987195	0.984805	1.01306	0.995019	0.882241	0.019771
Q9R1T1	Barrier-to-autointegration factor OS=Rattus norvegicus GN=Banf1 PE=1 SV=1 - [BAF_RAT]	49.44	3	3	20	89	10.038	6.0874	0.910909	0.897334	0.799006	0.869083	1.06682	1.04006	0.983833	1.03024	1.18543	0.0198472
D4AE03	Protein Engase OS=Rattus norvegicus GN=Engase PE=1 SV=1 - [D4AE03_RAT]	2.73	2	2	4	732	83.0148	6.78564	1.11527	1.04212	1.11547	1.09095	0.90175	0.993018	0.967063	0.953944	0.874414	0.0199124
Q3V5X8	Endonuclease G OS=Rattus norvegicus GN=Endog PE=1 SV=1 - [Q3V5X8_RAT]	24.83	6	6	10	294	32.2478	9.51025	1.15734	1.12134	1.10623	1.12831	0.967947	0.882147	1.02832	0.959472	0.850365	0.019969
Q5XIG8	Serine-threonine kinase receptor-associated protein OS=Rattus norvegicus GN=Strap PE=1 SV=1 - [STRAP_RAT]	38.29	10	10	43	350	38.432	5.12256	0.864881	0.951245	0.920722	0.912283	1.09147	1.0037	1.04433	1.0465	1.14712	0.0199851
Q6AYG3	Protein prune homolog OS=Rattus norvegicus GN=Prune PE=1 SV=1 - [PRUNE_RAT]	9.69	4	4	11	454	49.9665	5.07178	0.879514	0.870865	0.902561	0.884313	1.06694	1.00756	0.955506	1.01	1.14213	0.0200176
A0A0G2K781	Protein Ppfibp1 OS=Rattus norvegicus GN=Ppfibp1 PE=1 SV=1 - [A0A0G2K781_RAT]	7.85	5	7	9	1032	116.03	5.70654	1.10197	1.00054	1.09171	1.06474	0.958467	0.85878	0.866899	0.894715	0.840311	0.0200263
F1LNF1	Heterogeneous nuclear ribonucleoproteins A2/B1 OS=Rattus norvegicus GN=Hnrnpa2b1 PE=1 SV=1 - [F1LNF1_RAT]	53.41	16	20	127	352	37.2747	9.0708	0.93337	0.952572	0.974093	0.953345	1.0283	1.04852	0.996935	1.02459	1.07473	0.0201835
Q5I0N0	Arylacetamide deacetylase OS=Rattus norvegicus GN=Aadac PE=1 SV=1 - [Q5I0N0_RAT]	25.88	9	9	56	398	45.6336	7.69385	0.980129	0.963691	0.995238	0.979686	1.01117	1.04621	1.04211	1.03316	1.05459	0.0202634
O88269	Multidrug resistance-associated protein 6 OS=Rattus norvegicus GN=Abcc6 PE=1 SV=1 - [MRP6_RAT]	10.92	10	10	41	1502	164.89	7.07861	1.12465	1.03846	1.1405	1.1012	0.989382	0.908302	0.962704	0.953463	0.865839	0.0204145
D4A5K6	Protein Zmpste24 OS=Rattus norvegicus GN=Zmpste24 PE=1 SV=1 - [D4A5K6_RAT]	15.58	6	6	20	475	54.8125	7.2251	0.91571	0.82381	0.968193	0.902571	1.04204	1.07231	1.09759	1.07065	1.18622	0.0204209
D3ZV91	Protein L3hypdh OS=Rattus norvegicus GN=L3hypdh PE=1 SV=1 - [D3ZV91_RAT]	41.53	10	10	30	354	37.8902	6.52197	1.11869	1.12924	1.23193	1.15996	1.04064	0.990064	0.948869	0.993192	0.856232	0.0204592
B0K008	Eukaryotic translation initiation factor 1 OS=Rattus norvegicus GN=Eif1 PE=1 SV=1 - [B0K008_RAT]	13.27	2	2	6	113	12.7386	7.44482	0.959607	0.947154	0.876891	0.927884	1.04287	1.0108	1.03732	1.03033	1.11041	0.0205817
P68136	Actin, alpha skeletal muscle OS=Rattus norvegicus GN=Acta1 PE=1 SV=1 - [ACTS_RAT]	56.5	8	19	272	377	42.0239	5.38916	0.951208	0.955347	0.865174	0.92391	1.04322	1.07073	1.02156	1.04517	1.13125	0.0205936
Q4QQV4	Dead end homolog 1 (Zebrafish) OS=Rattus norvegicus GN=Hars PE=1 SV=1 - [Q4QQV4_RAT]	26.77	12	12	52	508	57.3241	6.11279	0.884226	0.937995	0.899469	0.90723	0.992071	0.980562	1.0514	1.00801	1.11109	0.0206444
F1LN42	Protein Tns1 OS=Rattus norvegicus GN=Tns1 PE=1 SV=2 - [F1LN42_RAT]	12.99	17	19	49	1909	203.784	7.76709	1.17272	1.14604	1.03928	1.11935	0.948293	0.924379	0.988064	0.953578	0.851905	0.0208335
P25409	Alanine aminotransferase 1 OS=Rattus norvegicus GN=Gpt PE=1 SV=2 - [ALAT1_RAT]	39.11	16	16	70	496	55.0739	6.45557	1.07531	1.07834	1.10771	1.08712	0.99375	1.01738	1.0463	1.01914	0.93747	0.0208507
D3ZZA8	Protein Sec24a OS=Rattus norvegicus GN=Sec24a PE=1 SV=1 - [D3ZZA8_RAT]	20.29	17	17	61	1089	118.792	7.59131	1.04365	1.08307	1.05958	1.0621	1.00783	1.02576	0.999702	1.0111	0.951981	0.0208873
A0A0G2K4T8	Mitochondrial intermediate peptidase OS=Rattus norvegicus GN=Mipep PE=1 SV=1 - [A0A0G2K4T8_RAT]	6.89	4	4	11	711	80.8234	6.56592	0.917058	0.860766	0.92799	0.901938	1.08781	0.981128	1.05653	1.04182	1.15509	0.0209979
M0R961	Far upstream element-binding protein 2 OS=Rattus norvegicus GN=Khsrp PE=1 SV=1 - [M0R961_RAT]	39.94	19	22	74	721	74.1665	6.96143	1.12044	1.13363	1.0465	1.10019	1.01221	0.959823	0.984756	0.985597	0.895844	0.0210074
Q6TEK3	Vitamin K epoxide reductase complex subunit 1-like protein 1 OS=Rattus norvegicus GN=Vkorc1l1 PE=1 SV=1 - [VKORL_RAT]	21.02	4	4	14	176	19.7656	8.95361	0.89243	0.877115	0.937183	0.902243	0.982994	1.03419	1.09247	1.03655	1.14886	0.0210209
P62243	40S ribosomal protein S8 OS=Rattus norvegicus GN=Rps8 PE=1 SV=2 - [RS8_RAT]	45.67	8	8	45	208	24.1902	10.3159	0.891763	0.959427	0.933058	0.928083	1.0396	0.999787	1.00388	1.01442	1.09303	0.0210241
Q8VD45	UDP-glucuronosyltransferase OS=Rattus norvegicus GN=Ugt1a5 PE=2 SV=1 - [Q8VD45_RAT]	32.2	8	15	72	531	59.974	8.68994	1.03368	1.17442	1.07638	1.09482	0.923193	0.961328	0.901693	0.928738	0.848299	0.021252
F1LS86	Isoleucine-tRNA synthetase (Predicted) OS=Rattus norvegicus GN=Iars PE=1 SV=2 - [F1LS86_RAT]	22.82	26	26	104	1262	144.194	6.30322	0.867536	0.974212	0.907444	0.916397	1.02911	1.04686	1.02419	1.03339	1.12766	0.0213784
F1M4I4	Protein Vps51 OS=Rattus norvegicus GN=Vps51 PE=1 SV=2 - [F1M4I4_RAT]	3.33	2	2	4	781	85.9882	6.23975	1.10457	1.03841	1.03955	1.06084	0.967157	0.976434	0.988755	0.977449	0.92139	0.0214529
Q6AY09	Heterogeneous nuclear ribonucleoprotein H2 OS=Rattus norvegicus GN=Hnrnph2 PE=1 SV=1 - [HNRH2_RAT]	30.29	4	10	72	449	49.2623	6.30322	1.03193	1.09741	1.05547	1.0616	0.943131	0.963571	0.999921	0.968874	0.912653	0.0216159
Q5I0L8	Angiopoietin-like 3 OS=Rattus norvegicus GN=Angptl3 PE=2 SV=1 - [Q5I0L8_RAT]	16.46	4	4	10	322	36.906	6.60986	1.08867	1.15897	1.05352	1.10039	1.00097	0.909824	0.941855	0.950883	0.864133	0.0216841
A0A0G2K2Z2	Protein Inpp5k OS=Rattus norvegicus GN=Inpp5k PE=1 SV=1 - [A0A0G2K2Z2_RAT]	2.84	1	1	6	388	45.443	6.1001	0.94872	0.893961	0.864989	0.902557	0.992346	1.00951	1.0638	1.02188	1.13221	0.0216941
F1LPL6	Tyrosine-protein kinase receptor OS=Rattus norvegicus GN=Insr PE=1 SV=3 - [F1LPL6_RAT]	3.11	3	3	6	1383	156.626	5.97314	1.18855	1.11916	1.09087	1.13286	0.92404	1.03285	0.973106	0.976667	0.862125	0.0217829
A0A0G2K0Q7	Protein Mylk OS=Rattus norvegicus GN=Mylk PE=1 SV=1 - [A0A0G2K0Q7_RAT]	14.09	20	21	49	1952	213.869	5.99854	1.11484	1.17636	1.03829	1.10983	0.979829	0.951724	0.914184	0.948579	0.854707	0.0218539
F1LU27	Protein Focad OS=Rattus norvegicus GN=Focad PE=1 SV=2 - [F1LU27_RAT]	2.78	4	4	7	1798	198.311	6.7417	1.10062	1.07627	1.03549	1.0708	0.917283	0.956947	1.00128	0.958502	0.895131	0.0218834
D4A1W8	Microsomal triglyceride transfer protein OS=Rattus norvegicus GN=Mttp PE=1 SV=1 - [D4A1W8_RAT]	42.41	39	39	267	896	99.1246	7.6499	0.910586	0.931713	0.963503	0.935267	0.989449	1.00483	0.988901	0.994395	1.06322	0.0219541
B5DFK1	Coatomer subunit alpha OS=Rattus norvegicus GN=Copa PE=2 SV=1 - [B5DFK1_RAT]	41.58	41	41	166	1224	138.273	7.57666	0.966321	0.928692	0.97488	0.956631	1.00916	1.00468	1.01324	1.00903	1.05477	0.0219943
Q6P762	Alpha-mannosidase OS=Rattus norvegicus GN=Man2b1 PE=1 SV=1 - [Q6P762_RAT]	17.44	12	12	32	1009	114.255	8.66064	1.10049	1.02867	1.04945	1.05954	0.992033	0.930894	0.951114	0.958014	0.904182	0.0219958
Q9Z0V5	Peroxiredoxin-4 OS=Rattus norvegicus GN=Prdx4 PE=2 SV=1 - [PRDX4_RAT]	52.01	7	9	103	273	30.9881	6.65381	1.07149	1.17139	1.11572	1.11953	0.994272	1.02613	0.957432	0.992612	0.886631	0.0223583
P54311	Guanine nucleotide-binding protein G(I)/G(S)/G(T) subunit beta-1 OS=Rattus norvegicus GN=Gnb1 PE=1 SV=4 - [GBB1_RAT]	28.82	5	8	20	340	37.353	5.99854	0.861258	0.874005	0.865131	0.866798	1.01813	1.00863	0.918997	0.981919	1.13281	0.0223658
P11730	Calcium/calmodulin-dependent protein kinase type II subunit gamma OS=Rattus norvegicus GN=Camk2g PE=1 SV=1 - [KCC2G_RAT]	8.92	2	4	9	527	59.0011	7.7085	0.925838	0.854713	0.823731	0.868094	0.96699	1.01681	1.06164	1.01515	1.1694	0.0225889
F1LSP9	Protein Fggy OS=Rattus norvegicus GN=Fggy PE=1 SV=1 - [F1LSP9_RAT]	27.36	14	14	51	552	60.2144	6.44287	1.10469	1.06982	1.05652	1.07701	0.988268	1.02875	0.969872	0.995631	0.924441	0.0225947
P35286	Ras-related protein Rab-13 OS=Rattus norvegicus GN=Rab13 PE=1 SV=2 - [RAB13_RAT]	16.75	2	4	25	203	22.8869	9.43701	0.858652	0.835702	0.789091	0.827815	0.919014	1.02901	0.95125	0.966424	1.16744	0.0228102
F1LQQ8	Beta-glucuronidase OS=Rattus norvegicus GN=Gusb PE=1 SV=2 - [F1LQQ8_RAT]	15.59	10	10	30	648	74.7417	6.7417	0.972382	0.930262	0.88284	0.928495	1.01167	1.03621	1.02665	1.02485	1.10377	0.0229413
A0A0G2QC06	Serotransferrin OS=Rattus norvegicus GN=Tf PE=1 SV=1 - [A0A0G2QC06_RAT]	48.52	10	45	334	979	107.34	8.04541	0.950163	0.905024	0.826363	0.89385	1.03213	1.04002	1.01045	1.02753	1.14956	0.0229611
Q641W2	UPF0160 protein MYG1, mitochondrial OS=Rattus norvegicus GN=Myg1 PE=1 SV=1 - [MYG1_RAT]	14.44	4	4	8	381	42.8617	6.46826	1.17003	1.10677	1.07254	1.11645	0.961958	0.987314	1.02874	0.992672	0.889135	0.0231375
A0A0G2KB55	SUMO-conjugating enzyme OS=Rattus norvegicus GN=LOC102553386 PE=3 SV=1 - [A0A0G2KB55_RAT]	35.76	6	6	24	151	17.3359	8.66064	0.97987	0.933844	0.960948	0.958221	1.00121	1.04922	1.05174	1.03406	1.07915	0.0231609
F1LNC4	Vesicle transport through interaction with t-SNAREs homolog 1B OS=Rattus norvegicus GN=Vti1b PE=1 SV=2 - [F1LNC4_RAT]	25.37	4	4	8	201	23.082	8.36768	1.26906	1.09615	1.18025	1.18182	1.01806	0.971604	1.00068	0.996781	0.843429	0.0232249
P61751	ADP-ribosylation factor 4 OS=Rattus norvegicus GN=Arf4 PE=2 SV=2 - [ARF4_RAT]	70	4	10	37	180	20.3836	7.13721	0.83859	0.848515	0.921637	0.86958	0.947711	0.988867	0.993801	0.976793	1.12329	0.0232616
Q63081	Protein disulfide-isomerase A6 OS=Rattus norvegicus GN=Pdia6 PE=1 SV=2 - [PDIA6_RAT]	50.68	18	18	104	440	48.1433	5.13525	0.9104	0.863606	0.829804	0.867936	0.962196	0.984403	0.941198	0.962599	1.10907	0.0232954
A0A0G2JU66	Nuclear protein localization protein 4 homolog OS=Rattus norvegicus GN=Nploc4 PE=1 SV=1 - [A0A0G2JU66_RAT]	21.05	11	11	22	608	67.9709	6.49365	0.94894	0.957779	0.936965	0.947895	0.999448	0.971084	1.00699	0.992508	1.04707	0.0233043
Q5XIE0	Acidic leucine-rich nuclear phosphoprotein 32 family member E OS=Rattus norvegicus GN=Anp32e PE=2 SV=1 - [AN32E_RAT]	12.79	3	3	6	258	29.4003	3.89111		0.920603	0.926989	0.923796		1.05398	1.10146	1.07772	1.16662	0.0233793
Q4KM62	Palmdelphin OS=Rattus norvegicus GN=Palmd PE=1 SV=1 - [PALMD_RAT]	18.51	8	8	20	551	62.3804	5.59229	1.0066	1.02758	1.03158	1.02192	0.908775	0.882548	0.973578	0.921634	0.901863	0.0235066
Q4KLM4	Kelch-like protein 25 OS=Rattus norvegicus GN=Klhl25 PE=2 SV=1 - [KLH25_RAT]	1.36	1	1	2	589	65.7977	6.78564	1.15469	1.21344		1.18406	0.996625	0.996416		0.996521	0.841612	0.0236692
P28480	T-complex protein 1 subunit alpha OS=Rattus norvegicus GN=Tcp1 PE=1 SV=1 - [TCPA_RAT]	47.12	21	21	95	556	60.3217	6.21436	0.93954	0.942153	0.945885	0.942526	1.01654	1.00478	0.96686	0.996062	1.0568	0.0239124
B2RYP8	Gamma-tubulin complex component OS=Rattus norvegicus GN=Tubgcp2 PE=1 SV=1 - [B2RYP8_RAT]	1.22	1	1	3	905	102.995	6.63916	0.870966	0.966618	1.02735	0.954977	1.10494	1.1671	1.11623	1.12942	1.18267	0.0241543
P28037	Cytosolic 10-formyltetrahydrofolate dehydrogenase OS=Rattus norvegicus GN=Aldh1l1 PE=1 SV=3 - [AL1L1_RAT]	75.17	54	61	506	902	98.8115	5.90967	1.15397	1.1185	1.0518	1.10809	0.99166	1.01617	0.975085	0.994305	0.897315	0.024247
F1M853	Protein Rrbp1 OS=Rattus norvegicus GN=Rrbp1 PE=1 SV=3 - [F1M853_RAT]	43.43	60	61	300	1453	157.409	9.0708	0.944296	0.938103	0.911134	0.931177	1.04147	0.975708	1.05296	1.02338	1.09902	0.0242612
Q66H80	Coatomer subunit delta OS=Rattus norvegicus GN=Arcn1 PE=2 SV=1 - [COPD_RAT]	46.97	22	22	77	511	57.1632	6.21436	0.89592	0.890192	0.977439	0.921184	1.02298	1.01343	1.05914	1.03185	1.12014	0.0244203
P29419	ATP synthase subunit e, mitochondrial OS=Rattus norvegicus GN=Atp5i PE=1 SV=3 - [ATP5I_RAT]	69.01	5	5	51	71	8.24948	9.34912	0.87504	0.952407	0.880773	0.90274	1.00223	0.977854	1.01167	0.997251	1.10469	0.0244523
B0BN99	Hmgb3 protein OS=Rattus norvegicus GN=Hmgb3 PE=1 SV=1 - [B0BN99_RAT]	20	3	3	6	200	22.9704	8.36768	0.894062	0.828531	0.802413	0.841668	0.993872	0.942556	0.935559	0.957329	1.13742	0.0244999
A0A0G2JT51	Platelet-activating factor acetylhydrolase 2, cytoplasmic OS=Rattus norvegicus GN=Pafah2 PE=1 SV=1 - [A0A0G2JT51_RAT]	2.09	1	1	4	383	42.3681	6.78564	0.85258	0.772117	0.793806	0.806167	0.968914	0.88631	0.998083	0.951102	1.17978	0.0245138
P62815	V-type proton ATPase subunit B, brain isoform OS=Rattus norvegicus GN=Atp6v1b2 PE=1 SV=1 - [VATB2_RAT]	35.81	12	12	30	511	56.5149	5.80811	1.05043	1.09063	1.0381	1.05972	1.00872	0.994118	0.968873	0.99057	0.934746	0.0245543
Q63108	Carboxylesterase 1E OS=Rattus norvegicus GN=Ces1e PE=2 SV=1 - [EST1E_RAT]	37.79	5	19	136	561	61.6755	5.98584	0.958192	1.02141	0.957987	0.979195	1.04633	1.06991	1.05503	1.05709	1.07955	0.024701
F1LP50	17-beta-hydroxysteroid dehydrogenase type 6 OS=Rattus norvegicus GN=LOC100362350 PE=1 SV=3 - [F1LP50_RAT]	49.84	1	13	66	317	36.0956	8.73389	0.95443	0.837773	0.878817	0.89034	0.991999	1.1009	1.09085	1.06125	1.19196	0.0247329
B2RYG6	Ubiquitin thioesterase OTUB1 OS=Rattus norvegicus GN=Otub1 PE=1 SV=1 - [OTUB1_RAT]	28.78	6	6	28	271	31.2504	4.94482	0.953065	0.984857	0.940691	0.959538	1.03515	0.99963	1.01925	1.01801	1.06094	0.0248185
A0A0G2K9A2	Actin related protein 2/3 complex, subunit 2 (Predicted), isoform CRA_a OS=Rattus norvegicus GN=Arpc2 PE=1 SV=1 - [A0A0G2K9A2_RAT]	42	12	12	61	300	34.3255	7.35693	0.931818	0.996793	0.929119	0.952577	1.04375	1.01945	1.03943	1.03421	1.0857	0.0249998
G3V6G7	Polyribonucleotide nucleotidyltransferase 1 OS=Rattus norvegicus GN=Pnpt1 PE=1 SV=1 - [G3V6G7_RAT]	20.15	12	12	30	784	85.8435	8.1333	0.95084	0.997903	0.930947	0.959897	1.06339	1.01944	1.04392	1.04225	1.0858	0.0250438
P38983	40S ribosomal protein SA OS=Rattus norvegicus GN=Rpsa PE=1 SV=3 - [RSSA_RAT]	44.41	11	11	75	295	32.8034	4.86865	1.00109	0.927035	0.929011	0.95238	1.0525	1.02626	1.04682	1.04186	1.09395	0.0251066
A0A0G2JV31	X-prolyl aminopeptidase (Aminopeptidase P) 1, soluble, isoform CRA_a OS=Rattus norvegicus GN=Xpnpep1 PE=1 SV=1 - [A0A0G2JV31_RAT]	29.73	17	17	53	666	74.6207	5.89697	0.936124	0.946423	0.890164	0.924237	0.986114	0.989751	0.980189	0.985351	1.06612	0.0251485
Q9ET64	Sphingomyelin phosphodiesterase 2 OS=Rattus norvegicus GN=Smpd2 PE=1 SV=1 - [NSMA_RAT]	4.5	2	2	6	422	47.6139	7.07861	1.07316	1.10762	1.20388	1.12822	0.879216	0.994901	0.964434	0.946183	0.838649	0.0252372
Q62636	Ras-related protein Rap-1b OS=Rattus norvegicus GN=Rap1b PE=1 SV=2 - [RAP1B_RAT]	49.46	4	9	50	184	20.7846	5.78271	0.813078	0.908657	0.871017	0.864251	1.09042	0.959911	1.03148	1.02727	1.18863	0.0253895
Q62703	Reticulocalbin-2 OS=Rattus norvegicus GN=Rcn2 PE=1 SV=2 - [RCN2_RAT]	5	1	1	2	320	37.4099	4.41162	0.976165	0.997263		0.986714	1.06082	1.07731		1.06906	1.08346	0.0254356
Q99MI7	NEDD8-activating enzyme E1 catalytic subunit OS=Rattus norvegicus GN=Uba3 PE=1 SV=1 - [UBA3_RAT]	32.03	8	8	11	462	51.6903	5.45264	1.11344	1.25032	1.10938	1.15771	0.97371	0.969627	1.01941	0.987583	0.853046	0.0255196
Q68FT3	Pyridine nucleotide-disulfide oxidoreductase domain-containing protein 2 OS=Rattus norvegicus GN=Pyroxd2 PE=2 SV=1 - [PYRD2_RAT]	30.46	13	13	60	581	62.8394	8.17725	0.931341	0.823128	0.931218	0.895229	1.08509	1.0246	1.01522	1.04163	1.16354	0.025559
O88350	Putative hydrolase RBBP9 OS=Rattus norvegicus GN=Rbbp9 PE=1 SV=2 - [RBBP9_RAT]	43.01	5	5	14	186	20.9814	6.20166	0.966674	0.940409	0.957895	0.954992	1.02419	1.08833	1.01188	1.04147	1.09055	0.0255976
Q5PPL3	Sterol-4-alpha-carboxylate 3-dehydrogenase, decarboxylating OS=Rattus norvegicus GN=Nsdhl PE=2 SV=1 - [NSDHL_RAT]	50.55	15	15	56	362	40.386	8.85107	1.00564	1.14511	1.12847	1.09307	0.924679	0.934005	0.954554	0.937746	0.857899	0.0257523
Q62894	Extracellular matrix protein 1 OS=Rattus norvegicus GN=Ecm1 PE=1 SV=2 - [ECM1_RAT]	11.21	5	5	11	562	63.208	6.87354	1.11012	1.118	1.07149	1.09987	0.987332	0.880876	1.00449	0.957567	0.870619	0.0260574
Q68FU4	Succinate--hydroxymethylglutarate CoA-transferase OS=Rattus norvegicus GN=Sugct PE=2 SV=1 - [SUCHY_RAT]	5.73	2	2	8	436	47.5185	8.63135	0.913862	0.887565	0.889883	0.897103	1.00001	0.966747	1.07867	1.01514	1.13158	0.0260949
Q6TUF8	LRRGT00086 OS=Rattus norvegicus GN=F11 PE=1 SV=1 - [Q6TUF8_RAT]	7.37	4	4	6	556	62.9488	8.32373	0.942275	0.939347		0.940811	1.0131	1.04144		1.02727	1.0919	0.0261027
A0A0G2K9H3	Oxysterol-binding protein OS=Rattus norvegicus GN=Osbpl9 PE=1 SV=1 - [A0A0G2K9H3_RAT]	1.75	1	1	3	571	63.8437	6.22705	1.06721	1.19438	1.12597	1.12919	0.988778	1.01334	0.998897	1.00034	0.885893	0.0262416
Q4KLJ1	RCG61762, isoform CRA_a OS=Rattus norvegicus GN=Srsf7 PE=2 SV=1 - [Q4KLJ1_RAT]	36.94	5	5	13	157	17.8799	9.30518	0.938322	0.954879	0.925582	0.939594	1.05652	1.05202	1.19182	1.10012	1.17085	0.0262645
B2RYL4	Armc6 protein OS=Rattus norvegicus GN=Armc6 PE=1 SV=1 - [B2RYL4_RAT]	3.85	1	1	2	468	50.6152	6.21436	0.920693	0.924134		0.922413	1.07162	1.02932		1.05047	1.13883	0.0263756
Q641Y0	Dolichyl-diphosphooligosaccharide--protein glycosyltransferase 48 kDa subunit OS=Rattus norvegicus GN=Ddost PE=2 SV=1 - [OST48_RAT]	28.12	12	12	74	441	48.865	5.97314	0.926833	0.896035	0.933142	0.91867	1.01869	1.03772	0.962027	1.00615	1.09522	0.0263932
A0A096MKC0	Protein Gigyf2 (Fragment) OS=Rattus norvegicus GN=Gigyf2 PE=1 SV=1 - [A0A096MKC0_RAT]	7.97	3	3	5	740	83.3818	5.04639	1.19781	1.37574	1.23783	1.27046	1.05374	1.05453	1.11258	1.07362	0.845062	0.0264184
Q99PV2	Protein Stxbp3 OS=Rattus norvegicus GN=Stxbp3 PE=1 SV=1 - [Q99PV2_RAT]	12.48	6	6	12	593	67.9769	8.01611	1.03259	1.11767	1.05565	1.06864	0.996586	0.926321	0.922226	0.948377	0.887464	0.0264839
Q99NA5	Isocitrate dehydrogenase [NAD] subunit alpha, mitochondrial OS=Rattus norvegicus GN=Idh3a PE=1 SV=1 - [IDH3A_RAT]	34.97	11	11	27	366	39.588	6.91748	0.920637	0.911092	0.886897	0.906209	1.0249	1.00543	0.94786	0.992731	1.09548	0.0264994
P10634	Cytochrome P450 2D26 OS=Rattus norvegicus GN=Cyp2d26 PE=1 SV=2 - [CP2DQ_RAT]	52.4	14	25	222	500	56.6475	7.43018	0.980222	0.991203	0.999741	0.990389	1.00714	1.01921	1.02588	1.01741	1.02728	0.0265043
Q64303	Serine/threonine-protein kinase PAK 2 OS=Rattus norvegicus GN=Pak2 PE=1 SV=1 - [PAK2_RAT]	18.89	7	8	24	524	57.9238	5.77002	0.925774	0.93403	0.867221	0.909008	1.06863	1.0167	0.980747	1.02203	1.12433	0.0268136
D3ZXF9	Protein Mrpl12 OS=Rattus norvegicus GN=Mrpl12 PE=1 SV=1 - [D3ZXF9_RAT]	17.03	6	6	19	276	29.4229	9.65674	0.9176	0.823372	0.932385	0.891119	1.07109	0.995421	1.12269	1.06307	1.19296	0.0268406
D3ZD09	Cytochrome c oxidase subunit 6B1 OS=Rattus norvegicus GN=Cox6b1 PE=1 SV=1 - [D3ZD09_RAT]	61.63	6	6	36	86	10.0649	8.71924	0.995057	0.963856	0.946592	0.968501	1.00998	1.03236	1.04928	1.03054	1.06405	0.0269869
P04636	Malate dehydrogenase, mitochondrial OS=Rattus norvegicus GN=Mdh2 PE=1 SV=2 - [MDHM_RAT]	71.01	20	21	280	338	35.6608	8.67529	0.936207	0.950112	0.974	0.95344	1.03686	1.10857	1.01826	1.05457	1.10606	0.0270394
Q2A121	Alpha-ketoglutarate-dependent dioxygenase FTO OS=Rattus norvegicus GN=Fto PE=2 SV=1 - [FTO_RAT]	4.38	2	2	2	502	57.9347	5.10986	1.20457	1.15884		1.18171	1.04321	1.02343		1.03332	0.874428	0.0270495
B0BNB2	Density-regulated protein OS=Rattus norvegicus GN=Denr PE=2 SV=1 - [B0BNB2_RAT]	21.65	3	3	6	194	21.735	5.2876	0.949864	0.890173	0.829143	0.889727	1.01562	0.995591	1.05291	1.02137	1.14796	0.0272016
F1LMZ8	26S proteasome non-ATPase regulatory subunit 11 OS=Rattus norvegicus GN=Psmd11 PE=1 SV=2 - [PSD11_RAT]	48.1	17	17	67	422	47.434	6.48096	0.918923	0.907944	0.965519	0.930795	1.00937	0.989122	1.0502	1.01623	1.09179	0.0274605
Q63555	SP120 OS=Rattus norvegicus PE=2 SV=1 - [Q63555_RAT]	30.95	24	25	115	798	87.6936	6.23975	0.97198	0.966598	0.925653	0.954744	1.0584	1.04323	0.998417	1.03335	1.08233	0.0275764
P11507	Sarcoplasmic/endoplasmic reticulum calcium ATPase 2 OS=Rattus norvegicus GN=Atp2a2 PE=1 SV=1 - [AT2A2_RAT]	39.02	25	35	159	1043	114.694	5.33838	0.936487	0.94141	0.974826	0.950908	0.993412	0.987223	0.99918	0.993272	1.04455	0.02775
P02761	Major urinary protein OS=Rattus norvegicus PE=1 SV=1 - [MUP_RAT]	51.38	3	8	76	181	20.7235	6.21436	1.31896	1.29989	1.25438	1.29107	1.14597	1.00393	1.16765	1.10585	0.856535	0.0277856
P50475	Alanine--tRNA ligase, cytoplasmic OS=Rattus norvegicus GN=Aars PE=1 SV=3 - [SYAC_RAT]	44.11	32	32	159	968	106.723	5.61768	0.929554	0.961075	0.897841	0.92949	1.04156	1.06273	0.984505	1.0296	1.1077	0.0278693
P47942	Dihydropyrimidinase-related protein 2 OS=Rattus norvegicus GN=Dpysl2 PE=1 SV=1 - [DPYL2_RAT]	29.72	11	12	42	572	62.2386	6.37939	0.999688	0.967767	0.982548	0.983334	1.0284	1.01935	1.06128	1.03634	1.05391	0.0280399
G3V6W5	Protein Ifih1 OS=Rattus norvegicus GN=Ifih1 PE=1 SV=1 - [G3V6W5_RAT]	6.52	4	4	6	1027	115.995	6.37939	1.02281	1.17024	1.15727	1.11677	0.968005	0.960904	0.933007	0.953972	0.854222	0.0280762
D3ZA84	Protein Tln2 OS=Rattus norvegicus GN=Tln2 PE=1 SV=3 - [D3ZA84_RAT]	22.82	33	45	125	2542	271.514	5.5542	1.03448	1.02853	1.07387	1.04562	0.999545	0.933811	0.963951	0.965769	0.923631	0.0281841
B2RYM8	Protein Fam210b OS=Rattus norvegicus GN=Fam210b PE=1 SV=1 - [B2RYM8_RAT]	13.16	2	2	15	190	20.1441	10.6968	0.923999	0.81092	0.855679	0.863533	1.03676	1.00856	0.955101	1.00014	1.1582	0.0283432
G3V7I7	Protein Lrrc40 OS=Rattus norvegicus GN=Lrrc40 PE=1 SV=3 - [G3V7I7_RAT]	17.11	7	7	13	602	67.8981	6.94678	1.10762	1.02194	1.15115	1.09357	0.934131	0.954536	0.983481	0.957383	0.875465	0.0283797
Q5FWY5	AH receptor-interacting protein OS=Rattus norvegicus GN=Aip PE=1 SV=1 - [AIP_RAT]	21.21	6	6	18	330	37.5752	6.53662	1.06678	1.09447	1.10911	1.09012	0.972928	1.03293	0.924114	0.976656	0.895917	0.0284536
Q08013	Translocon-associated protein subunit gamma OS=Rattus norvegicus GN=Ssr3 PE=1 SV=2 - [SSRG_RAT]	7.57	1	1	6	185	21.0512	9.61279	0.827541	0.803833	0.911174	0.847516	0.985362	0.942899	0.964234	0.964165	1.13764	0.0284846
A0A0G2JTM1	Protein Diaph2 OS=Rattus norvegicus GN=Diaph2 PE=1 SV=1 - [A0A0G2JTM1_RAT]	11.61	7	9	28	706	80.2326	5.96045	0.893903	0.917957	0.830016	0.880625	1.01752	0.990855	0.954532	0.987637	1.12152	0.0286298
A1L1L2	Transmembrane protein 214 OS=Rattus norvegicus GN=Tmem214 PE=2 SV=1 - [TM214_RAT]	16.64	10	10	33	685	76.5168	9.02686	0.903412	0.840777	0.849372	0.86452	1.1113	0.959096	1.01205	1.02748	1.1885	0.0287185
Q5PQT3	Glycine N-acyltransferase OS=Rattus norvegicus GN=Glyat PE=2 SV=1 - [GLYAT_RAT]	54.05	14	16	125	296	33.877	8.63135	0.947878	0.969658	0.941565	0.953033	1.05531	1.08537	0.995758	1.04548	1.097	0.0288179
A0A0G2K890	Ezrin OS=Rattus norvegicus GN=Ezr PE=1 SV=1 - [A0A0G2K890_RAT]	22.05	4	14	69	585	69.2446	6.1001	0.803077	0.822082	0.878633	0.834597	0.99314	0.900285	0.973504	0.955643	1.14503	0.0288267
Q9WVK7	Hydroxyacyl-coenzyme A dehydrogenase, mitochondrial OS=Rattus norvegicus GN=Hadh PE=2 SV=1 - [HCDH_RAT]	58.28	17	17	219	314	34.4259	8.76318	0.889662	0.906302	0.946074	0.914013	1.09703	1.08391	0.977064	1.05267	1.1517	0.0288368
M0R757	Elongation factor 1-alpha OS=Rattus norvegicus GN=LOC100360413 PE=3 SV=1 - [M0R757_RAT]	60.39	13	22	341	462	50.0761	9.01221	0.978711	0.865459	0.958124	0.934098	1.04025	1.09939	1.05427	1.06464	1.13975	0.0289519
Q5FVC4	DnaJ (Hsp40) homolog, subfamily B, member 12 OS=Rattus norvegicus GN=Dnajb12 PE=1 SV=1 - [Q5FVC4_RAT]	14.81	5	5	14	378	42.495	8.49951	0.912418	0.762366	0.881819	0.852201	1.01521	0.993063	1.01128	1.00652	1.18108	0.0289933
A0A0G2JZF0	Protein Sec24c OS=Rattus norvegicus GN=Sec24c PE=1 SV=1 - [A0A0G2JZF0_RAT]	25.47	19	20	64	1056	114.624	6.80029	1.0186	1.09469	1.05598	1.05643	0.973754	0.967111	0.994969	0.978611	0.926341	0.0296915
Q1KQ07	Signal transducer and activator of transcription OS=Rattus norvegicus GN=Stat6 PE=1 SV=1 - [Q1KQ07_RAT]	2.73	2	2	8	841	93.8099	6.43018	0.95839	1.01132	0.936533	0.968749	1.05573	1.1132	1.0436	1.07084	1.10539	0.0297655
Q5XIB4	Ufm1-specific protease 2 OS=Rattus norvegicus GN=Ufsp2 PE=2 SV=1 - [UFSP2_RAT]	21.26	6	6	19	461	52.2737	6.53662	1.19474	1.07457	1.05447	1.10793	0.935825	0.967604	0.972339	0.958589	0.86521	0.0299621
I6L9G6	Protein Tardbp OS=Rattus norvegicus GN=Tardbp PE=1 SV=1 - [I6L9G6_RAT]	22.81	7	7	23	285	32.1271	6.99072	0.920576	0.922609	0.795194	0.87946	1.0285	1.01434	1.01483	1.01923	1.15892	0.0300171
Q63584	Transmembrane emp24 domain-containing protein 10 OS=Rattus norvegicus GN=Tmed10 PE=1 SV=2 - [TMEDA_RAT]	39.27	8	8	61	219	24.8418	6.41748	0.963022	0.869531	0.936182	0.922912	1.00666	1.07039	1.02397	1.03368	1.12002	0.0302538
Q64602	Kynurenine/alpha-aminoadipate aminotransferase, mitochondrial OS=Rattus norvegicus GN=Aadat PE=1 SV=1 - [AADAT_RAT]	47.06	16	16	66	425	47.7537	7.95752	0.939742	0.919996	0.954721	0.938153	0.98318	1.04414	1.07791	1.03508	1.10331	0.0302979
G3V9E5	Steroid sulfatase OS=Rattus norvegicus GN=Sts PE=1 SV=1 - [G3V9E5_RAT]	7.97	5	5	9	577	62.7213	7.40088	1.2096	1.14766	1.09982	1.15236	0.967473	1.05969	0.921338	0.982833	0.852887	0.030368
F1LPK7	Plastin 3 (T-isoform), isoform CRA_a OS=Rattus norvegicus GN=Pls3 PE=1 SV=2 - [F1LPK7_RAT]	54.13	24	31	143	630	70.7042	5.5415	0.92186	0.946814	0.885105	0.917926	0.986875	0.991879	0.966839	0.981864	1.06965	0.0304691
D4A3P1	Protein Ubqln4 OS=Rattus norvegicus GN=Ubqln4 PE=1 SV=1 - [D4A3P1_RAT]	7.23	1	3	15	595	63.5102	5.03369	0.905812	0.940888	0.889192	0.911964	1.00257	0.954804	1.01747	0.991613	1.08734	0.0304776
Q6PDV7	60S ribosomal protein L10 OS=Rattus norvegicus GN=Rpl10 PE=1 SV=3 - [RL10_RAT]	48.13	1	9	69	214	24.5879	10.0815	0.850104	0.891851	0.904599	0.882184	1.04574	0.948036	1.08498	1.02625	1.16331	0.0304842
Q6P7Q4	Lactoylglutathione lyase OS=Rattus norvegicus GN=Glo1 PE=1 SV=3 - [LGUL_RAT]	54.89	11	11	47	184	20.8063	5.31299	0.962818	0.936432	0.91954	0.939597	1.0543	0.980219	1.03605	1.02352	1.08932	0.0305345
Q6P502	T-complex protein 1 subunit gamma OS=Rattus norvegicus GN=Cct3 PE=1 SV=1 - [TCPG_RAT]	53.39	27	28	129	545	60.6084	6.63916	1.11052	1.04634	1.09747	1.08477	1.02516	0.984245	1.01666	1.00869	0.92986	0.0305684
Q5M9G8	DDB1- and CUL4-associated factor 11 OS=Rattus norvegicus GN=Dcaf11 PE=1 SV=1 - [DCA11_RAT]	22.04	9	9	17	549	61.8383	6.49365	1.05023	1.0226	1.02905	1.03396	0.874059	0.934874	0.980071	0.929668	0.899134	0.0305947
F7FM32	Protein RGD1311345 OS=Rattus norvegicus GN=RGD1311345 PE=1 SV=1 - [F7FM32_RAT]	26.39	8	8	28	341	39.0348	5.77002	1.00808	1.08721	1.10394	1.06641	0.967411	0.970748	0.90777	0.948643	0.889567	0.0306214
G3V7L6	26S protease regulatory subunit 7 OS=Rattus norvegicus GN=Psmc2 PE=1 SV=1 - [G3V7L6_RAT]	65.82	25	25	119	433	48.6031	5.94775	1.05442	1.01456	1.0334	1.03412	0.996328	0.952925	0.983512	0.977588	0.945329	0.0306938
P97576	GrpE protein homolog 1, mitochondrial OS=Rattus norvegicus GN=Grpel1 PE=1 SV=2 - [GRPE1_RAT]	41.01	8	8	32	217	24.2819	8.38232	0.924426	0.931626	0.920886	0.925646	1.0772	1.07288	0.970353	1.04014	1.12369	0.0309129
A0A0G2JWR5	Protein LOC103694865 OS=Rattus norvegicus GN=LOC103694865 PE=4 SV=1 - [A0A0G2JWR5_RAT]	21.79	5	8	23	560	58.4407	8.23584	0.947798	0.945688	0.991685	0.961724	1.02292	1.02781	1.00117	1.0173	1.05779	0.031275
Q60587	Trifunctional enzyme subunit beta, mitochondrial OS=Rattus norvegicus GN=Hadhb PE=1 SV=1 - [ECHB_RAT]	51.37	19	20	179	475	51.3815	9.46631	0.980895	0.981511	0.932203	0.964869	1.01459	1.06297	1.02892	1.03549	1.0732	0.031421
Q4KM07	Integral membrane transport protein UST5r OS=Rattus norvegicus GN=Ust5r PE=1 SV=1 - [Q4KM07_RAT]	9.06	2	4	26	552	62.3622	8.63135	1.05313	1.00771	1.09513	1.05199	0.94402	0.969435	0.977784	0.963746	0.91612	0.0315762
Q5FWT1	Protein FAM98A OS=Rattus norvegicus GN=Fam98a PE=2 SV=1 - [FA98A_RAT]	15.15	5	5	12	515	55.0362	8.90967	1.1051	1.19227	1.08954	1.12897	1.00582	1.04394	0.995711	1.01516	0.899187	0.0318077
M0R4P9	Protein Ube2h OS=Rattus norvegicus GN=Ube2h PE=1 SV=2 - [M0R4P9_RAT]	13.11	2	2	7	183	20.5981	4.70361	1.1678	1.06796	1.22148	1.15241	0.927124	1.00155	1.01672	0.981798	0.851948	0.03197
F1LPS8	Transcriptional activator protein Pur-alpha OS=Rattus norvegicus GN=Pura PE=1 SV=3 - [F1LPS8_RAT]	38.75	7	7	23	289	31.884	8.5874	0.923536	0.840882	0.867457	0.877292	0.958191	0.976374	0.947232	0.960599	1.09496	0.0320125
B0BNG0	ER membrane protein complex subunit 2 OS=Rattus norvegicus GN=Emc2 PE=2 SV=1 - [EMC2_RAT]	22.56	6	6	15	297	34.8474	6.81494	0.981291	1.0808	1.00611	1.02273	0.945604	0.896979	0.891549	0.911377	0.891119	0.0320194
P63102	14-3-3 protein zeta/delta OS=Rattus norvegicus GN=Ywhaz PE=1 SV=1 - [1433Z_RAT]	49.8	9	11	121	245	27.7537	4.79248	0.961796	0.915164	0.916186	0.931049	1.00617	0.970573	1.01505	0.997263	1.07112	0.0320763
A0JPJ3	Arsb protein (Fragment) OS=Rattus norvegicus GN=Arsb PE=2 SV=1 - [A0JPJ3_RAT]	7.07	3	3	10	523	57.749	8.57275	0.941972	0.873343	0.920333	0.911883	1.08638	1.11859	0.980249	1.06174	1.16434	0.0320781
Q3MIE0	Enoyl-CoA hydratase domain-containing protein 3, mitochondrial OS=Rattus norvegicus GN=Echdc3 PE=2 SV=1 - [ECHD3_RAT]	49	11	11	54	300	32.3649	8.57275	1.0161	1.03708	1.02773	1.02697	0.958399	1.00419	0.977073	0.979886	0.954154	0.0322148
Q6P6U0	Tyrosine-protein kinase Fgr OS=Rattus norvegicus GN=Fgr PE=1 SV=1 - [FGR_RAT]	4.84	2	2	2	517	58.7831	5.43994	0.99138		0.993994	0.992687	0.938107		0.95491	0.946508	0.953481	0.0322704
B0BN55	Uroporphyrinogen decarboxylase OS=Rattus norvegicus GN=Urod PE=1 SV=1 - [B0BN55_RAT]	25.89	7	7	21	367	40.5569	6.53662	1.04007	1.22998	1.14592	1.13865	0.978936	0.940223	0.954978	0.958046	0.841384	0.0322816
B2RZ37	Receptor expression-enhancing protein 5 OS=Rattus norvegicus GN=Reep5 PE=1 SV=1 - [REEP5_RAT]	19.05	4	5	16	189	21.417	8.11865	0.899174	0.778124	0.769198	0.815499	1.00249	0.981923	0.924766	0.969727	1.18912	0.0323563
O88900	Growth factor receptor-bound protein 14 OS=Rattus norvegicus GN=Grb14 PE=1 SV=1 - [GRB14_RAT]	20.07	9	9	12	538	60.5542	8.54346	1.06921	1.12602	1.10293	1.09939	1.00409	1.04262	0.951897	0.999536	0.909177	0.0323629
Q99ND9	RWD domain-containing protein 1 OS=Rattus norvegicus GN=Rwdd1 PE=2 SV=1 - [RWDD1_RAT]	7.41	2	2	6	243	27.7654	4.25928	1.11561	1.05232	1.03452	1.06748	0.838366	0.922066	0.979874	0.913436	0.855691	0.0323699
Q07523	Hydroxyacid oxidase 2 OS=Rattus norvegicus GN=Hao2 PE=1 SV=2 - [HAOX2_RAT]	57.79	18	18	104	353	39.1764	7.63525	1.09525	1.20245	1.06242	1.12004	0.937934	1.00105	0.976382	0.971789	0.867639	0.0324009
D3ZUM4	Beta-galactosidase OS=Rattus norvegicus GN=Glb1 PE=1 SV=1 - [D3ZUM4_RAT]	12.83	9	9	24	647	73.1813	7.48877	0.943171	0.92455	0.841424	0.903048	1.0688	0.984044	1.04249	1.03178	1.14255	0.0325089
M0RC47	Phosphatidylinositol 3-kinase regulatory subunit alpha OS=Rattus norvegicus GN=Pik3r1 PE=1 SV=1 - [M0RC47_RAT]	1.54	1	1	2	454	53.3976	6.44287	0.958279	0.957653		0.957966	1.18296	1.11268		1.14782	1.19818	0.0325992
D4A2H8	Nudix (Nucleoside diphosphate linked moiety X)-type motif 12 (Predicted) OS=Rattus norvegicus GN=Nudt12 PE=1 SV=2 - [D4A2H8_RAT]	7.58	3	3	11	462	51.329	7.34229	1.26233	1.1721	1.10314	1.17919	0.984977	1.05495	0.924349	0.988092	0.837943	0.0326488
Q4QQW3	Hydroxyacid-oxoacid transhydrogenase, mitochondrial OS=Rattus norvegicus GN=Adhfe1 PE=1 SV=1 - [HOT_RAT]	37.47	14	14	87	467	50.1935	7.54736	1.00519	1.02367	1.02513	1.018	0.996159	0.988279	0.968058	0.984165	0.966766	0.0326574
P25113	Phosphoglycerate mutase 1 OS=Rattus norvegicus GN=Pgam1 PE=1 SV=4 - [PGAM1_RAT]	61.42	9	12	105	254	28.8139	7.18115	0.953924	0.905821	0.984243	0.947996	1.02576	1.03454	1.01206	1.02412	1.0803	0.0327379
D3ZMR9	Mitochondrial ribosomal protein L21 (Predicted), isoform CRA_a OS=Rattus norvegicus GN=Mrpl21 PE=1 SV=1 - [D3ZMR9_RAT]	25.36	4	4	10	209	23.3758	9.94971	1.17623	1.12252	1.05544	1.11807	0.919	0.979139	1.01943	0.972524	0.869826	0.0329897
D3Z9L5	Protein Wdr11 OS=Rattus norvegicus GN=Wdr11 PE=1 SV=2 - [D3Z9L5_RAT]	7.52	7	7	14	1224	135.698	7.12256	1.08468	1.05431	1.02848	1.05582	0.981599	1.00903	1.00224	0.997622	0.944874	0.0330471
P62250	40S ribosomal protein S16 OS=Rattus norvegicus GN=Rps16 PE=1 SV=2 - [RS16_RAT]	65.75	11	11	41	146	16.435	10.2134	0.881525	0.899892	0.981053	0.920823	1.00675	1.05091	1.02186	1.02651	1.11477	0.0334637
P19814	Trans-Golgi network integral membrane protein TGN38 OS=Rattus norvegicus GN=Ttgn1 PE=1 SV=1 - [TGON3_RAT]	9.8	3	3	11	357	38.2821	5.14795	0.86099	0.942385	0.846173	0.883183	0.959495	1.05991	1.06841	1.02927	1.16541	0.0337103
F1LP57	Protein Map2k4 OS=Rattus norvegicus GN=Map2k4 PE=1 SV=3 - [F1LP57_RAT]	20.43	6	6	17	372	42.3706	8.01611	0.969959	0.974613	0.973901	0.972824	1.04961	1.01733	0.997258	1.0214	1.04993	0.0338218
P60123	RuvB-like 1 OS=Rattus norvegicus GN=Ruvbl1 PE=1 SV=1 - [RUVB1_RAT]	30.48	10	10	32	456	50.1823	6.41748	0.998821	0.891217	0.944571	0.94487	1.06684	1.03925	1.03724	1.04777	1.10891	0.0339687
B0BNM7	Sco1 protein (Fragment) OS=Rattus norvegicus GN=Sco1 PE=2 SV=1 - [B0BNM7_RAT]	8.76	3	3	8	274	30.7248	8.57275	0.987575	0.837231	0.859927	0.894911	1.08563	1.01435	1.07752	1.05916	1.18354	0.0340962
G3V734	2,4-dienoyl CoA reductase 1, mitochondrial, isoform CRA_a OS=Rattus norvegicus GN=Decr1 PE=1 SV=1 - [G3V734_RAT]	52.24	15	15	178	335	36.1097	8.93896	0.897614	0.853469	0.848639	0.866574	1.01186	1.06377	0.927811	1.00115	1.15529	0.0341355
A0A0G2JVM2	Protein Mia3 OS=Rattus norvegicus GN=Mia3 PE=1 SV=1 - [A0A0G2JVM2_RAT]	27.74	34	34	85	1377	153.375	5.21143	0.946736	0.907558	0.903138	0.919144	1.03168	0.964075	0.98989	0.995214	1.08276	0.0342182
D3ZI16	COP9 (Constitutive photomorphogenic) homolog, subunit 6 (Arabidopsis thaliana) (Predicted), isoform CRA_a OS=Rattus norvegicus GN=Cops6 PE=1 SV=1 - [D3ZI16_RAT]	25.87	6	6	13	344	37.678	6.13818	0.977761	0.91068	0.981418	0.956619	1.03301	1.02138	1.0384	1.03093	1.07768	0.034276
P0C089	Phosphatidylglycerophosphatase and protein-tyrosine phosphatase 1 OS=Rattus norvegicus GN=Ptpmt1 PE=2 SV=1 - [PTPM1_RAT]	29.53	5	5	18	193	21.8725	9.5835	1.13954	1.00306	1.13769	1.09343	0.970131	0.94257	0.915955	0.942885	0.862319	0.0345671
Q9Z2L0	Voltage-dependent anion-selective channel protein 1 OS=Rattus norvegicus GN=Vdac1 PE=1 SV=4 - [VDAC1_RAT]	69.96	15	16	159	283	30.7366	8.54346	0.925536	0.893468	0.986603	0.935202	1.01102	1.03576	1.02557	1.02412	1.09508	0.0345781
O35165	Golgi SNAP receptor complex member 2 OS=Rattus norvegicus GN=Gosr2 PE=1 SV=2 - [GOSR2_RAT]	26.42	4	4	18	212	24.5916	7.72314	1.13854	1.09423	1.1902	1.14099	0.897458	1.05865	0.901514	0.952542	0.83484	0.0346081
A1L1J8	Protein Rab5b OS=Rattus norvegicus GN=Rab5b PE=1 SV=1 - [A1L1J8_RAT]	48.84	5	7	28	215	23.6599	8.1333	1.18755	1.1408	1.33428	1.22088	1.05801	1.03054	1.00745	1.032	0.845293	0.0347374
A0A0G2K1W9	Lactate dehydrogenase D, isoform CRA_d OS=Rattus norvegicus GN=Ldhd PE=1 SV=1 - [A0A0G2K1W9_RAT]	30.29	10	10	46	482	51.8103	7.10791	1.0744	1.01764	1.0442	1.04541	0.952736	0.999011	0.921154	0.957634	0.916034	0.034746
Q5U300	Ubiquitin-like modifier-activating enzyme 1 OS=Rattus norvegicus GN=Uba1 PE=1 SV=1 - [UBA1_RAT]	48.2	40	41	167	1058	117.713	5.56689	1.0696	1.01718	1.04201	1.04293	1.00227	0.981519	0.991592	0.991792	0.950967	0.0348212
D3ZTX0	Transmembrane emp24 domain-containing protein 7 OS=Rattus norvegicus GN=Tmed7 PE=1 SV=1 - [TMED7_RAT]	28.76	5	5	17	226	25.4627	6.88818	0.841102	0.892205	0.982962	0.905423	1.02069	1.04018	1.0601	1.04032	1.14899	0.0349751
A0A0A0MY48	Dynamin-2 OS=Rattus norvegicus GN=Dnm2 PE=1 SV=2 - [A0A0A0MY48_RAT]	32.21	22	22	56	860	97.1935	7.62061	1.04185	1.08966	1.11406	1.08186	0.982905	1.02235	1.01201	1.00575	0.929654	0.034998
E2RUH2	Ribonuclease inhibitor OS=Rattus norvegicus GN=Rnh1 PE=1 SV=1 - [E2RUH2_RAT]	63.6	18	18	69	456	49.8871	4.79248	1.01669	1.03217	1.0738	1.04089	0.997199	0.952747	0.933349	0.961098	0.923344	0.0350326
M0R7E6	Uncharacterized protein OS=Rattus norvegicus PE=1 SV=2 - [M0R7E6_RAT]	10.22	5	5	16	489	54.9503	6.55127	0.950923	0.902792	0.842677	0.898797	1.01222	1.00807	1.11361	1.04463	1.16225	0.0351961
B0BNM3	Sorting nexin OS=Rattus norvegicus GN=Snx9 PE=2 SV=1 - [B0BNM3_RAT]	14.45	8	8	21	595	66.3855	5.57959	1.01084	1.05499	1.09309	1.05297	0.917513	0.892549	0.991601	0.933888	0.886905	0.0352508
P61459	Pterin-4-alpha-carbinolamine dehydratase OS=Rattus norvegicus GN=Pcbd1 PE=1 SV=2 - [PHS_RAT]	53.85	6	7	30	104	11.992	6.80029	0.958075	0.974857	0.866781	0.933237	1.05785	1.0342	1.03207	1.04137	1.11587	0.035286
G3V7T3	Pantothenate kinase 4 OS=Rattus norvegicus GN=Pank4 PE=1 SV=1 - [G3V7T3_RAT]	3.62	2	2	7	773	86.1341	6.31592	1.12477	1.13043	1.18206	1.14575	0.933755	1.08192	0.950711	0.988794	0.863009	0.0353857
Q62651	Delta(3,5)-Delta(2,4)-dienoyl-CoA isomerase, mitochondrial OS=Rattus norvegicus GN=Ech1 PE=1 SV=2 - [ECH1_RAT]	41.9	12	12	85	327	36.1484	7.98682	0.968225	0.91383	0.966092	0.949383	1.0328	1.06692	0.998039	1.03259	1.08764	0.0355706
A0A0G2JU89	E3 ubiquitin-protein ligase UBR4 OS=Rattus norvegicus GN=Ubr4 PE=1 SV=1 - [A0A0G2JU89_RAT]	7.97	33	34	60	5193	573.511	6.02393	1.01405	1.10465	1.11877	1.07916	0.996921	0.953033	0.947592	0.965849	0.895003	0.0355773
P62912	60S ribosomal protein L32 OS=Rattus norvegicus GN=Rpl32 PE=1 SV=2 - [RL32_RAT]	48.89	9	9	39	135	15.8498	11.3267	0.847226	0.885338	0.927197	0.886587	1.01405	1.02126	0.942719	0.992677	1.11966	0.0357767
P70584	Short/branched chain specific acyl-CoA dehydrogenase, mitochondrial OS=Rattus norvegicus GN=Acadsb PE=1 SV=1 - [ACDSB_RAT]	53.7	17	18	82	432	47.7933	8.06006	0.882626	0.899815	0.949665	0.910702	1.05672	0.998242	0.973782	1.00958	1.10858	0.0358026
A0A0G2QC53	Epidermal growth factor receptor pathway substrate 15-like 1 OS=Rattus norvegicus GN=Eps15l1 PE=2 SV=1 - [A0A0G2QC53_RAT]	19.02	13	13	27	878	96.3871	5.07178	1.00848	1.00651	1.04792	1.02097	0.97185	0.9822	0.944017	0.966022	0.946182	0.0358189
P62963	Profilin-1 OS=Rattus norvegicus GN=Pfn1 PE=1 SV=2 - [PROF1_RAT]	71.43	8	8	129	140	14.9475	8.27979	0.919977	0.953588	0.978261	0.950609	1.026	0.993388	1.01326	1.01088	1.06341	0.0358357
D3ZRA3	Acetyl-CoA carboxylase 1 OS=Rattus norvegicus GN=Acaca PE=1 SV=3 - [D3ZRA3_RAT]	26.21	2	46	143	2083	236.413	6.39209		1.16164	1.09767	1.12965		0.959506	0.923262	0.941384	0.833338	0.0360749
A0A0G2JT93	Catenin (Cadherin associated protein), beta 1, isoform CRA_a OS=Rattus norvegicus GN=Ctnnb1 PE=1 SV=1 - [A0A0G2JT93_RAT]	38.03	18	24	109	781	85.4162	5.85889	0.982712	1.00174	0.962655	0.98237	1.0521	1.01009	1.05075	1.03765	1.05627	0.0361208
D4A4S5	Folate receptor 2 (Fetal) (Predicted), isoform CRA_a OS=Rattus norvegicus GN=Folr2 PE=1 SV=1 - [D4A4S5_RAT]	7.14	2	2	4	252	29.1497	7.31299		0.837308	0.860098	0.848703		0.925283	0.910649	0.917966	1.08161	0.0361659
P19139	Casein kinase II subunit alpha OS=Rattus norvegicus GN=Csnk2a1 PE=1 SV=2 - [CSK21_RAT]	17.65	5	6	27	391	45.0448	7.73779	0.937195	0.907651	0.861162	0.902002	1.0209	0.954974	1.01018	0.99535	1.10349	0.0362273
Q4KM74	Vesicle-trafficking protein SEC22b OS=Rattus norvegicus GN=Sec22b PE=1 SV=3 - [SC22B_RAT]	51.16	10	10	51	215	24.7248	8.51416	1.01721	1.08648	1.0641	1.05593	0.959078	0.963656	1.00743	0.976722	0.924989	0.0363225
A0A0H2UHH9	40S ribosomal protein S24 OS=Rattus norvegicus GN=Rps24 PE=3 SV=1 - [A0A0H2UHH9_RAT]	25.95	4	4	44	131	15.1873	10.8872	0.917809	0.942993	0.840053	0.900285	1.07365	0.986003	1.01541	1.02502	1.13855	0.0363562
B5DEP5	Protein Trip4 OS=Rattus norvegicus GN=Trip4 PE=1 SV=1 - [B5DEP5_RAT]	1.38	1	1	2	581	65.8105	7.69385	1.08959	1.08522		1.08741	0.960947	1.00237		0.981658	0.90275	0.0366629
Q8VHK7	Hepatoma-derived growth factor OS=Rattus norvegicus GN=Hdgf PE=1 SV=2 - [HDGF_RAT]	45.99	9	9	34	237	26.4716	4.80518	0.855437	0.840945	0.806374	0.834252	1.02321	0.901785	0.937527	0.954174	1.14375	0.0367034
G3V8C3	Vimentin OS=Rattus norvegicus GN=Vim PE=1 SV=1 - [G3V8C3_RAT]	63.09	25	28	128	466	53.6681	5.12256	0.938839	0.906046	0.831629	0.892171	1.01953	0.970628	1.05065	1.0136	1.13611	0.0367155
Q7M0E3	Destrin OS=Rattus norvegicus GN=Dstn PE=1 SV=3 - [DEST_RAT]	56.36	9	10	45	165	18.5215	8.03076	0.893568	0.962651	0.979583	0.945267	1.07103	1.00951	1.05005	1.04353	1.10395	0.0369472
A0A0H2UHM7	Tubulin alpha chain OS=Rattus norvegicus GN=LOC100909441 PE=3 SV=1 - [A0A0H2UHM7_RAT]	62.95	4	20	167	448	49.7744	5.09717	1.01748	1.07215	1.14687	1.07883	0.978907	0.948942	0.95099	0.959613	0.889491	0.0369806
Q9JHW0	Proteasome subunit beta type-7 OS=Rattus norvegicus GN=Psmb7 PE=1 SV=1 - [PSB7_RAT]	25.99	6	6	22	277	29.9083	7.97217	0.947649	0.962583	0.951661	0.953964	1.12589	1.01067	1.04361	1.06006	1.11121	0.0372743
P62907	60S ribosomal protein L10a OS=Rattus norvegicus GN=Rpl10a PE=1 SV=2 - [RL10A_RAT]	39.17	9	9	72	217	24.8155	9.93506	0.883191	0.874908	0.962757	0.906952	1.06309	1.01169	0.982697	1.01916	1.12372	0.0373288
P32198	Carnitine O-palmitoyltransferase 1, liver isoform OS=Rattus norvegicus GN=Cpt1a PE=1 SV=2 - [CPT1A_RAT]	30.14	19	19	79	773	88.0687	8.54346	0.870811	0.876468	0.939412	0.895564	0.964198	0.996364	1.06389	1.00815	1.12571	0.0373466
Q5BJY9	Keratin, type I cytoskeletal 18 OS=Rattus norvegicus GN=Krt18 PE=1 SV=3 - [K1C18_RAT]	80.38	30	33	253	423	47.7323	5.26221	0.986491	0.94672	0.933537	0.955583	1.07298	0.996425	1.05748	1.04229	1.09074	0.0374032
Q5I0N5	Agxt protein (Fragment) OS=Rattus norvegicus GN=Agxt PE=2 SV=1 - [Q5I0N5_RAT]	25.89	8	8	31	394	43.6419	8.33838	0.842307	1.01574	0.938102	0.932049	1.06779	1.09374	1.10942	1.09032	1.16981	0.0374057
F1M8H2	Protein Wars2 OS=Rattus norvegicus GN=Wars2 PE=1 SV=2 - [F1M8H2_RAT]	14.72	6	6	18	360	40.1162	8.54346	1.15885	1.12413	1.16833	1.15044	0.97859	1.0835	0.910299	0.990796	0.861235	0.0375725
Q8R491	EH domain-containing protein 3 OS=Rattus norvegicus GN=Ehd3 PE=1 SV=2 - [EHD3_RAT]	46.17	8	19	82	535	60.7527	6.45557	0.924844	0.935513	0.987066	0.949141	1.01437	1.04151	1.00017	1.01868	1.07327	0.0376174
Q99MZ8	LIM and SH3 domain protein 1 OS=Rattus norvegicus GN=Lasp1 PE=1 SV=1 - [LASP1_RAT]	39.92	12	12	75	263	29.9514	7.04932	1.14443	1.05231	1.0196	1.07211	0.972317	0.94426	0.947318	0.954632	0.890422	0.0377158
F2Z3Q8	Importin subunit beta-1 OS=Rattus norvegicus GN=Kpnb1 PE=1 SV=1 - [F2Z3Q8_RAT]	34.47	23	23	80	876	97.1221	4.77979	1.15976	1.13121	1.04533	1.1121	0.976728	0.9589	1.02974	0.988455	0.888817	0.0377387
A0A0G2JU12	Protein Mgst2 OS=Rattus norvegicus GN=Mgst2 PE=1 SV=1 - [A0A0G2JU12_RAT]	19.53	2	2	7	128	14.819	9.77393	1.19427	1.01174	1.09464	1.10022	0.864334	0.944529	0.947691	0.918851	0.835156	0.0379058
D3ZHV7	Protein Sdsl OS=Rattus norvegicus GN=Sdsl PE=1 SV=3 - [D3ZHV7_RAT]	34.95	8	8	21	329	34.9312	6.53662	0.987321	1.04564	1.02481	1.01926	0.957164	0.972015	0.96742	0.965533	0.94729	0.0380504
D4ACQ9	GA repeat binding protein, alpha (Predicted) OS=Rattus norvegicus GN=Gabpa PE=1 SV=1 - [D4ACQ9_RAT]	1.76	1	1	4	454	51.2321	4.97021	0.872443	0.889284		0.880863	1.08648	1.01933		1.0529	1.19531	0.0381786
A0A0G2JX77	WD repeat-containing protein 44 OS=Rattus norvegicus GN=Wdr44 PE=1 SV=1 - [A0A0G2JX77_RAT]	3.96	2	2	3	783	86.8123	5.65576		1.10741	1.15139	1.1294		0.963952	1.00291	0.98343	0.870753	0.0382
D3ZRE7	Protein Swap70 OS=Rattus norvegicus GN=Swap70 PE=1 SV=1 - [D3ZRE7_RAT]	24.62	14	14	29	585	68.7304	6.03662	1.01425	0.974743	1.01255	1.00051	0.922906	0.961239	0.956407	0.94685	0.946366	0.0383936
B5DEY1	Afg3l1 protein (Fragment) OS=Rattus norvegicus GN=Afg3l1 PE=2 SV=1 - [B5DEY1_RAT]	9.59	4	7	15	761	84.1303	8.42627	1.17972	1.06476	1.23116	1.15854	0.955585	0.933878	1.04346	0.97764	0.843851	0.0384123
B2GV55	Protein Ube2q1 OS=Rattus norvegicus GN=Ube2q1 PE=1 SV=1 - [B2GV55_RAT]	4.5	1	1	2	422	46.1441	5.09717	1.08749		1.02865	1.05807	0.910807		0.914051	0.912429	0.862349	0.0385729
P62074	Mitochondrial import inner membrane translocase subunit Tim10 OS=Rattus norvegicus GN=Timm10 PE=3 SV=1 - [TIM10_RAT]	42.22	5	5	12	90	10.3259	6.29053	0.961011	0.945202	0.867995	0.924736	1.03221	0.9954	1.02956	1.01906	1.102	0.0386141
Q3ZAU6	Protein Rnf14 OS=Rattus norvegicus GN=Rnf14 PE=1 SV=1 - [Q3ZAU6_RAT]	4.59	2	2	5	479	54.0708	4.88135	1.06001	1.21029	1.13535	1.13522	1.01325	0.953102	1.00761	0.991322	0.873245	0.0386456
G3V640	Mitochondrial import inner membrane translocase subunit TIM44 OS=Rattus norvegicus GN=Timm44 PE=1 SV=1 - [G3V640_RAT]	28.04	13	13	46	453	51.0284	8.30908	0.944187	0.979675	0.857411	0.927091	1.07243	1.02742	1.03461	1.04482	1.12699	0.0389316
Q920L2	Succinate dehydrogenase [ubiquinone] flavoprotein subunit, mitochondrial OS=Rattus norvegicus GN=Sdha PE=1 SV=1 - [SDHA_RAT]	44.82	22	22	160	656	71.5697	7.1665	0.996248	1.00835	0.987683	0.997426	1.01825	1.02234	1.01224	1.01761	1.02024	0.0389857
B0BNG3	Lman2 protein OS=Rattus norvegicus GN=Lman2 PE=1 SV=1 - [B0BNG3_RAT]	37.71	11	11	42	358	40.3672	6.94678	0.878729	0.994969	0.906044	0.926581	1.05081	1.03094	1.0244	1.03538	1.11742	0.0390088
F1LZX9	Protein Itgav OS=Rattus norvegicus GN=Itgav PE=1 SV=3 - [F1LZX9_RAT]	4.78	4	4	7	1047	115.507	5.80811	1.08773	1.01011	1.02587	1.04124	0.965293	0.963465	0.976964	0.968574	0.930216	0.039183
Q3MIB4	Lon protease homolog 2, peroxisomal OS=Rattus norvegicus GN=Lonp2 PE=1 SV=2 - [LONP2_RAT]	31.1	19	19	46	852	94.3342	7.2251	1.04514	1.07184	1.06486	1.06061	1.03006	1.01538	0.977628	1.00769	0.950104	0.0392969
Q63356	Unconventional myosin-Ie OS=Rattus norvegicus GN=Myo1e PE=1 SV=1 - [MYO1E_RAT]	12.38	13	13	24	1107	126.747	9.0708	0.935068	0.937188	0.989143	0.9538	1.06001	0.999617	1.08983	1.04982	1.10067	0.039504
G3V9I9	Splicing regulatory glutamine/lysine-rich protein 1 OS=Rattus norvegicus GN=Srek1 PE=1 SV=2 - [G3V9I9_RAT]	3.44	1	2	3	610	69.1941	10.228	0.911648	0.914605		0.913127	1.0041	0.973271		0.988687	1.08275	0.0395334
F1LP59	Rab3 GTPase-activating protein catalytic subunit OS=Rattus norvegicus GN=Rab3gap1 PE=1 SV=3 - [F1LP59_RAT]	8.6	5	5	8	767	85.8269	6.30322	1.11382	1.05663	1.14777	1.10608	0.999253	1.03236	0.935023	0.988879	0.894043	0.0398462
Q4KLK1	Similar to splicing factor p54, isoform CRA_b OS=Rattus norvegicus GN=Srsf11 PE=2 SV=1 - [Q4KLK1_RAT]	5.25	2	2	5	476	53.0681	10.5796	0.912535	0.902399	0.879685	0.898206	1.00823	1.03115	0.933727	0.991036	1.10335	0.0400481
P11608	ATP synthase protein 8 OS=Rattus norvegicus GN=Mt-atp8 PE=1 SV=2 - [ATP8_RAT]	20.9	2	2	13	67	7.62494	9.31982	0.958747	0.953249	1.03031	0.980768	1.04668	1.09267	1.14812	1.09582	1.11731	0.0401528
F1LZW6	Protein Slc25a13 OS=Rattus norvegicus GN=Slc25a13 PE=1 SV=2 - [F1LZW6_RAT]	60.95	23	28	177	484	54.0651	7.25439	0.943976	0.985989	0.977763	0.969242	1.03384	1.08048	1.01072	1.04168	1.07474	0.0402586
Q3MID3	ADP-ribosylation factor GTPase-activating protein 2 OS=Rattus norvegicus GN=Arfgap2 PE=1 SV=1 - [ARFG2_RAT]	20.77	11	11	20	520	56.5212	7.97217	0.766649	0.936878	0.857068	0.853532	1.04974	1.02255	0.973107	1.01513	1.18933	0.0403393
Q62780	Probable ATP-dependent RNA helicase DDX46 OS=Rattus norvegicus GN=Ddx46 PE=1 SV=1 - [DDX46_RAT]	12.11	10	10	20	1032	117.313	9.26123	1.11281	1.09678	1.03984	1.08314	0.933474	1.00525	1.01133	0.98335	0.907867	0.0404025
M0R660	Glyceraldehyde-3-phosphate dehydrogenase OS=Rattus norvegicus PE=1 SV=1 - [M0R660_RAT]	59.46	2	19	395	333	35.7601	8.25049	0.943472	0.891366	0.854619	0.896486	1.04947	1.01709	0.957135	1.0079	1.12428	0.040666
A0A0G2K3G9	Serine/threonine-protein phosphatase 1 regulatory subunit 10 OS=Rattus norvegicus GN=Ppp1r10 PE=1 SV=1 - [A0A0G2K3G9_RAT]	1.15	1	1	2	867	92.429	8.92432	1.00231	1.00966		1.00599	1.12747	1.08616		1.10681	1.10023	0.0406735
P08661	Mannose-binding protein C OS=Rattus norvegicus GN=Mbl2 PE=1 SV=2 - [MBL2_RAT]	15.16	3	3	13	244	25.9978	5.32568	1.09429	1.13247	0.993655	1.07347	0.858636	0.963495	0.934422	0.918851	0.855961	0.0407142
F1LN92	Protein Afg3l2 OS=Rattus norvegicus GN=Afg3l2 PE=1 SV=1 - [F1LN92_RAT]	24.69	14	17	47	802	89.2955	8.60205	0.935331	0.885946	0.976862	0.932713	1.04076	1.04549	0.991758	1.026	1.10002	0.0410783
M0R5Y7	Olfactory receptor OS=Rattus norvegicus GN=Olr1588 PE=3 SV=1 - [M0R5Y7_RAT]	2.21	1	1	2	317	35.5578	8.74854		0.939706	0.893569	0.916638		1.09865	1.05115	1.0749	1.17266	0.0410929
B2GV24	E3 UFM1-protein ligase 1 OS=Rattus norvegicus GN=Ufl1 PE=1 SV=1 - [UFL1_RAT]	31.78	23	23	66	793	89.5294	6.99072	0.909308	0.956372	0.867648	0.911109	1.00141	0.972703	1.00469	0.992935	1.08981	0.0412229
D3ZUX5	MICOS complex subunit OS=Rattus norvegicus GN=Chchd3 PE=1 SV=1 - [D3ZUX5_RAT]	22.03	5	5	9	227	26.4182	8.1333	0.94781	0.950764	0.956583	0.951719	1.12757	1.01037	1.03509	1.05768	1.11133	0.0414366
D3ZD73	Protein Ddx6 OS=Rattus norvegicus GN=Ddx6 PE=1 SV=1 - [D3ZD73_RAT]	26.29	10	11	26	483	54.2102	8.66064	1.16228	1.05681	1.20278	1.14062	0.991222	0.96167	1.03664	0.99651	0.873653	0.0414961
O35791	RhoA (Fragment) OS=Rattus norvegicus GN=Rhoa PE=2 SV=1 - [O35791_RAT]	49.43	6	7	40	174	19.6738	5.021	0.992469	0.894597	0.961189	0.949418	1.08114	1.01282	1.09248	1.06215	1.11874	0.0416154
P62775	Myotrophin OS=Rattus norvegicus GN=Mtpn PE=1 SV=2 - [MTPN_RAT]	52.54	5	5	30	118	12.8526	5.51611	0.977941	0.90687	0.971086	0.951966	1.02587	1.0105	1.06296	1.03311	1.08524	0.0418217
Q5RKH0	Putative oxidoreductase GLYR1 OS=Rattus norvegicus GN=Glyr1 PE=1 SV=1 - [GLYR1_RAT]	7.97	4	4	8	552	60.3829	9.12939	1.02095	1.17475	1.06065	1.08545	0.935646	0.963397	0.942567	0.947203	0.872637	0.0419204
Q3ZAV8	Enhancer of mRNA-decapping protein 4 OS=Rattus norvegicus GN=Edc4 PE=1 SV=1 - [EDC4_RAT]	7.46	6	6	16	1407	152.501	5.78271	1.07013	1.18894	1.03838	1.09915	0.90524	0.995504	0.923486	0.94141	0.856491	0.041963
B0BN81	40S ribosomal protein S5 OS=Rattus norvegicus GN=Rps5 PE=1 SV=1 - [B0BN81_RAT]	41.18	9	9	57	204	22.8921	9.71533	0.933094	0.982259	0.955659	0.957004	1.02194	0.997867	0.996593	1.00547	1.05064	0.041967
A0A0G2K2T6	Interleukin enhancer-binding factor 3 OS=Rattus norvegicus GN=Ilf3 PE=1 SV=1 - [A0A0G2K2T6_RAT]	11.71	8	9	34	897	95.7993	8.76318	0.978939	0.980865	0.938291	0.966032	1.01227	1.00139	1.03489	1.01619	1.05192	0.042176
A0A0G2JW28	Gamma-adducin OS=Rattus norvegicus GN=Add3 PE=1 SV=1 - [A0A0G2JW28_RAT]	4.93	2	2	3	670	74.917	6.34131		1.0552	1.07591	1.06556		0.893093	0.950488	0.921791	0.86508	0.0422063
Q9JMJ4	Pre-mRNA-processing factor 19 OS=Rattus norvegicus GN=Prpf19 PE=1 SV=2 - [PRP19_RAT]	17.46	6	6	14	504	55.2044	6.60986	0.99477	0.871381	0.840541	0.902231	1.05535	1.02562	1.04916	1.04338	1.15644	0.0423159
A0A0G2K093	Heat shock 70 kDa protein 13 OS=Rattus norvegicus GN=Hspa13 PE=1 SV=1 - [A0A0G2K093_RAT]	19.44	8	8	20	432	47.731	6.04932	0.778172	0.887261	0.928682	0.864705	0.975585	1.09406	1.02317	1.03094	1.19224	0.0424418
O70127	Bile salt export pump OS=Rattus norvegicus GN=Abcb11 PE=1 SV=1 - [ABCBB_RAT]	25.21	27	28	101	1321	146.165	7.40088	1.00214	1.04038	1.02541	1.02264	0.985137	0.981371	0.939444	0.96865	0.947201	0.0425558
D3ZUL1	Protein Ccdc124 OS=Rattus norvegicus GN=Ccdc124 PE=1 SV=1 - [D3ZUL1_RAT]	26.27	4	4	9	217	25.3024	9.61279	1.21393	1.29288	1.1385	1.2151	0.977745	1.07539	1.09125	1.04813	0.862584	0.0427831
F1M013	60S ribosomal protein L7a OS=Rattus norvegicus GN=Rpl7a PE=4 SV=2 - [F1M013_RAT]	33.58	13	13	68	265	29.846	10.6089	0.884517	0.863807	1.00531	0.917879	1.05753	1.03282	1.05707	1.04914	1.14301	0.0430172
F1M4J0	Protein Rictor OS=Rattus norvegicus GN=Rictor PE=1 SV=3 - [F1M4J0_RAT]	1.59	2	2	4	1697	190.97	7.28369	0.888997	0.972544	0.907558	0.923033	0.999162	1.07131	1.00208	1.02418	1.10959	0.0431154
O35077	Glycerol-3-phosphate dehydrogenase [NAD(+)], cytoplasmic OS=Rattus norvegicus GN=Gpd1 PE=1 SV=4 - [GPDA_RAT]	74.5	22	24	254	349	37.4282	6.59521	1.05355	1.03528	1.05128	1.04671	1.01997	0.984787	0.949153	0.984636	0.9407	0.0431204
Q5RK09	Eukaryotic translation initiation factor 3 subunit G OS=Rattus norvegicus GN=Eif3g PE=1 SV=1 - [EIF3G_RAT]	22.81	7	7	21	320	35.6289	5.89697	1.145	1.07518	1.12813	1.11611	0.966385	1.00944	1.0639	1.01324	0.907838	0.0431219
F1LYX9	Protein Dsg2 OS=Rattus norvegicus GN=Dsg2 PE=1 SV=2 - [F1LYX9_RAT]	10.02	8	8	20	1128	122.214	5.23682	1.24005	1.04969	1.15231	1.14735	0.91395	0.997043	0.993502	0.968165	0.843826	0.0431773
P18422	Proteasome subunit alpha type-3 OS=Rattus norvegicus GN=Psma3 PE=1 SV=3 - [PSA3_RAT]	30.98	8	8	46	255	28.4011	5.43994	0.93088	0.857089	0.96125	0.916406	1.01667	0.994242	1.01729	1.0094	1.10148	0.0432263
A0A0G2JZH0	Protein Cab39 OS=Rattus norvegicus GN=Cab39 PE=1 SV=1 - [A0A0G2JZH0_RAT]	17.89	7	7	27	341	39.8477	6.88818	0.922671	0.96664	0.962791	0.950701	0.983616	1.05596	1.0492	1.02959	1.08298	0.0432382
Q5U2T9	FK506 binding protein 5 OS=Rattus norvegicus GN=Fkbp5 PE=1 SV=1 - [Q5U2T9_RAT]	18.86	6	7	13	456	50.9326	6.16357	0.92577	0.89198	0.849964	0.889238	0.946371	0.960094	1.00113	0.969199	1.08992	0.0433685
P70552	GTP cyclohydrolase 1 feedback regulatory protein OS=Rattus norvegicus GN=Gchfr PE=1 SV=3 - [GFRP_RAT]	69.05	3	3	22	84	9.66585	6.52197	1.22624	1.17134	1.30778	1.23512	1.11943	1.13051	1.06206	1.104	0.89384	0.0433835
P50503	Hsc70-interacting protein OS=Rattus norvegicus GN=St13 PE=1 SV=1 - [F10A1_RAT]	30.16	12	12	76	368	41.2534	5.38916	1.03127	1.04567	1.08985	1.0556	1.00897	1.00352	0.975623	0.996039	0.943577	0.0434276
Q6MGC4	H2-K region expressed gene 2, rat orthologue OS=Rattus norvegicus GN=Pfdn6 PE=1 SV=1 - [Q6MGC4_RAT]	40.94	5	5	17	127	14.4888	8.88037	0.931971	0.857938	0.952678	0.914195	1.05638	0.982437	1.01705	1.01862	1.11423	0.0434515
G3V845	Phosphoinositide phospholipase C OS=Rattus norvegicus GN=Plcg1 PE=1 SV=1 - [G3V845_RAT]	5.5	4	4	8	1290	148.42	5.96045	1.11989	1.03263	1.08682	1.07978	0.950891	1.02272	0.920951	0.964853	0.893564	0.0436336
D4A4Z9	Protein Ktn1 OS=Rattus norvegicus GN=Ktn1 PE=1 SV=2 - [D4A4Z9_RAT]	19.62	19	20	52	1325	151.702	6.01123	0.984265	0.985156	1.03906	1.00283	1.09926	1.10203	1.04136	1.08089	1.07784	0.0436723
D3ZFY0	Protein Sephs1 OS=Rattus norvegicus GN=Sephs1 PE=1 SV=1 - [D3ZFY0_RAT]	14.8	5	5	24	392	42.8647	5.97314	0.915388	0.85903	0.981732	0.918717	1.08256	1.04009	1.00258	1.04174	1.13391	0.0438152
G3V913	Heat shock 27kDa protein 1 OS=Rattus norvegicus GN=Hspb1 PE=1 SV=1 - [G3V913_RAT]	7.77	1	1	2	206	22.7935	6.21436		1.01091	0.956066	0.98349		1.14936	1.11534	1.13235	1.15136	0.0439182
D3ZPF2	Protein Mcat OS=Rattus norvegicus GN=Mcat PE=1 SV=1 - [D3ZPF2_RAT]	25	7	7	20	380	41.8051	8.08936	1.08184	1.19012	1.05559	1.10919	0.996918	0.997218	0.952335	0.982157	0.885476	0.0440729
O35889	Afadin OS=Rattus norvegicus GN=Afdn PE=1 SV=1 - [AFAD_RAT]	13.4	18	18	41	1829	207.549	6.16357	1.01833	1.00083	0.992035	1.00373	0.945928	0.973373	0.979589	0.966296	0.962705	0.0441394
Q63448	Peroxisomal acyl-coenzyme A oxidase 3 OS=Rattus norvegicus GN=Acox3 PE=1 SV=1 - [ACOX3_RAT]	33.71	19	19	102	700	78.3959	8.19189	0.972942	1.05895	1.04081	1.02423	0.919879	0.907486	0.967614	0.93166	0.909616	0.0442497
Q5RKI1	Eukaryotic initiation factor 4A-II OS=Rattus norvegicus GN=Eif4a2 PE=1 SV=1 - [IF4A2_RAT]	42.75	5	16	83	407	46.3728	5.47803	1.10057	1.20242	1.12865	1.14388	0.999211	1.07412	0.951627	1.00832	0.881489	0.0443597
A0A0G2K3U1	AMP deaminase 2 OS=Rattus norvegicus GN=Ampd2 PE=1 SV=1 - [A0A0G2K3U1_RAT]	9.4	7	8	19	798	92.0264	6.22705	1.12679	1.00212	1.01789	1.04893	0.896038	0.963703	0.869616	0.909786	0.867345	0.0446441
O88763	Phosphatidylinositol 3-kinase catalytic subunit type 3 OS=Rattus norvegicus GN=Pik3c3 PE=1 SV=1 - [PK3C3_RAT]	6.99	5	5	11	887	101.47	6.81494	0.919592	0.937339	0.965196	0.940709	0.998782	0.981779	1.0478	1.00945	1.07308	0.0447939
D3ZFR9	Protein Rdh13 OS=Rattus norvegicus GN=Rdh13 PE=1 SV=1 - [D3ZFR9_RAT]	13.17	5	5	14	334	36.385	8.86572	1.02388	0.998425	1.02551	1.01594	0.98132	0.886035	0.930482	0.932613	0.917981	0.0448208
Q63203	Low affinity immunoglobulin gamma Fc region receptor II OS=Rattus norvegicus GN=Fcgr2 PE=1 SV=1 - [FCGR2_RAT]	13.33	3	3	14	285	32.0273	7.06396	0.919372	0.939959	1.00275	0.954026	1.0706	1.06055	1.00688	1.04601	1.09642	0.0450021
F7EMB2	Protein RGD1304704 OS=Rattus norvegicus GN=RGD1304704 PE=1 SV=1 - [F7EMB2_RAT]	52.87	11	11	45	244	28.1527	6.88818	0.991934	0.912071	0.943681	0.949229	1.07589	1.00153	1.04383	1.04041	1.09606	0.0450373
Q5I0J9	Putative L-aspartate dehydrogenase OS=Rattus norvegicus GN=Aspdh PE=2 SV=1 - [ASPD_RAT]	45.79	11	11	59	297	31.2402	5.87158	1.10702	1.06875	1.25801	1.14459	0.983431	0.991702	0.944144	0.973092	0.850163	0.0451383
Q4G069	Regulator of microtubule dynamics protein 1 OS=Rattus norvegicus GN=Rmdn1 PE=2 SV=1 - [RMD1_RAT]	34.19	9	9	28	310	35.3782	7.73779	0.929264	0.848605	0.860877	0.879582	0.990161	1.04511	0.941073	0.992116	1.12794	0.0452613
A0A0G2K1U4	Protein Ubr2 OS=Rattus norvegicus GN=Ubr2 PE=1 SV=1 - [A0A0G2K1U4_RAT]	2.57	4	4	5	1595	181.319	6.12549	1.06943	1.24716	1.11566	1.14408	0.946096	0.952047	1.02532	0.974487	0.851761	0.0453035
D3ZIC2	Protein Uroc1 OS=Rattus norvegicus GN=Uroc1 PE=1 SV=2 - [D3ZIC2_RAT]	43.34	24	24	154	676	74.6445	7.02002	1.03465	1.02194	1.052	1.0362	0.975213	1.01296	0.999255	0.995808	0.961023	0.0453052
G3V8U4	Sorting nexin family member 27, isoform CRA_b OS=Rattus norvegicus GN=Snx27 PE=1 SV=3 - [G3V8U4_RAT]	15.4	7	7	11	526	59.4925	6.17627	1.15547	1.09982	0.99639	1.08389	0.876162	0.954783	0.957941	0.929629	0.857676	0.045439
D3ZZC1	Protein Txndc5 OS=Rattus norvegicus GN=Txndc5 PE=1 SV=1 - [D3ZZC1_RAT]	30.94	11	11	65	417	46.324	5.88428	0.896545	0.801252	0.837747	0.845181	0.986567	0.902651	0.976692	0.955303	1.13029	0.0454458
Q5XIC0	Enoyl-CoA delta isomerase 2, mitochondrial OS=Rattus norvegicus GN=Eci2 PE=1 SV=1 - [ECI2_RAT]	28.9	5	9	106	391	42.994	8.98291	0.932198	0.922954	1.01267	0.955942	1.02511	1.07212	1.04284	1.04669	1.09493	0.0454524
A0A0G2JU25	Polypeptide N-acetylgalactosaminyltransferase OS=Rattus norvegicus GN=Galnt2 PE=1 SV=1 - [A0A0G2JU25_RAT]	12.55	6	6	12	542	61.815	7.94287	0.92766	0.878408	0.771942	0.859337	1.00116	0.978765	0.997431	0.992451	1.1549	0.0457247
F1LP30	Methylcrotonoyl-CoA carboxylase subunit alpha, mitochondrial OS=Rattus norvegicus GN=Mccc1 PE=1 SV=1 - [F1LP30_RAT]	35.8	20	20	89	715	79.2454	7.13721	1.05493	0.989776	1.03645	1.02705	0.965161	0.9614	0.980861	0.969141	0.943615	0.0461443
G3V637	Syntaxin binding protein 2, isoform CRA_b OS=Rattus norvegicus GN=Stxbp2 PE=1 SV=1 - [G3V637_RAT]	16.5	6	6	11	594	66.6117	6.771	1.01644	1.21621	1.12533	1.11933	0.977036	0.885734	0.949194	0.937321	0.837397	0.0461734
D4A0U0	Protein kinase C OS=Rattus norvegicus GN=Prkcd PE=1 SV=3 - [D4A0U0_RAT]	1.34	1	1	2	672	77.2216	7.72314		0.910367	0.895968	0.903167		0.954002	0.97801	0.966006	1.06958	0.0462076
F1MA98	Nucleoprotein TPR OS=Rattus norvegicus GN=Tpr PE=1 SV=1 - [TPR_RAT]	14.58	24	24	52	2360	267.144	4.99561	1.07706	1.01368	1.09617	1.06231	0.990682	0.98458	0.996279	0.990514	0.932419	0.0462283
G3V619	Activating signal cointegrator 1 complex subunit 1, isoform CRA_b OS=Rattus norvegicus GN=Ascc1 PE=1 SV=1 - [G3V619_RAT]	3.09	1	1	2	356	41.1537	6.41748	0.969613	1.00349		0.986551	1.09636	1.06949		1.08293	1.09769	0.0468147
D3ZS52	Protein Tmem258b OS=Rattus norvegicus GN=Tmem258b PE=1 SV=1 - [D3ZS52_RAT]	10.13	1	1	4	79	9.05878	5.8335	1.19242	1.08157	1.08262	1.11887	0.976695	1.04061	0.944923	0.987408	0.882505	0.0469094
F1LQ55	Protein Podn OS=Rattus norvegicus GN=Scp2 PE=1 SV=3 - [F1LQ55_RAT]	55.03	31	31	260	547	58.7494	7.03467	0.973455	0.950999	0.94407	0.956175	1.0001	0.985778	1.04002	1.00863	1.05486	0.0470255
D3ZCA0	Proline synthetase co-transcribed (Predicted) OS=Rattus norvegicus GN=Prosc PE=1 SV=1 - [D3ZCA0_RAT]	29.45	7	7	25	275	30.0856	7.92822	0.904769	0.914886	0.926146	0.915267	0.983969	0.970202	0.932552	0.962241	1.05132	0.0470404
B5DEJ5	Eefsec protein OS=Rattus norvegicus GN=Eefsec PE=1 SV=1 - [B5DEJ5_RAT]	25.56	10	10	21	583	63.6192	8.29443	0.914742	0.849151	0.979653	0.914515	1.03936	1.00453	1.03245	1.02545	1.1213	0.0471738
O88618	Formimidoyltransferase-cyclodeaminase OS=Rattus norvegicus GN=Ftcd PE=1 SV=4 - [FTCD_RAT]	54.34	24	24	221	541	58.8765	6.0874	1.02701	1.0322	1.08857	1.04926	0.995179	0.998356	0.968269	0.987268	0.940916	0.0473184
Q3KRC3	Protein Srpra OS=Rattus norvegicus GN=Srpra PE=1 SV=1 - [Q3KRC3_RAT]	32.39	19	19	74	636	69.6132	8.95361	0.935851	0.904419	0.976819	0.93903	1.0164	1.01803	0.983882	1.0061	1.07143	0.0474989
Q3KRD8	Eukaryotic translation initiation factor 6 OS=Rattus norvegicus GN=Eif6 PE=1 SV=1 - [IF6_RAT]	36.73	5	5	10	245	26.5542	4.7417	1.21073	1.07162	1.10694	1.12976	0.929774	1.0422	0.965908	0.979295	0.866814	0.0476812
Q5I0E7	Transmembrane emp24 domain-containing protein 9 OS=Rattus norvegicus GN=Tmed9 PE=1 SV=1 - [TMED9_RAT]	36.17	7	9	38	235	27.011	8.26514	0.91441	0.953128	0.876654	0.914731	1.06232	1.04741	0.960918	1.02355	1.11896	0.0477142
Q6P790	60S ribosomal protein L6 (Fragment) OS=Rattus norvegicus GN=Rpl6 PE=2 SV=1 - [Q6P790_RAT]	39.39	12	12	56	297	33.4529	10.7847	0.914123	0.996188	0.84367	0.917993	1.02668	1.09198	1.04308	1.05391	1.14806	0.0479408
Q642G4	Peroxisomal membrane protein PEX14 OS=Rattus norvegicus GN=Pex14 PE=1 SV=1 - [PEX14_RAT]	19.95	6	6	18	376	40.9116	5.0083	1.09961	1.09827	1.02732	1.07506	0.999849	0.919672	1.00178	0.973768	0.905776	0.0484446
B3DMA2	Acyl-CoA dehydrogenase family member 11 OS=Rattus norvegicus GN=Acad11 PE=1 SV=1 - [ACD11_RAT]	32.73	22	23	84	779	87.3156	8.17725	1.05002	1.03876	1.16442	1.0844	0.980363	0.876418	0.963577	0.940119	0.866949	0.0486594
P20816	Cytochrome P450 4A2 OS=Rattus norvegicus GN=Cyp4a2 PE=1 SV=2 - [CP4A2_RAT]	51.59	8	24	180	504	57.9319	9.1001	0.907322	0.789082	0.96421	0.886871	1.05636	1.03758	1.01299	1.03564	1.16775	0.0486865
Q6AY20	Cation-dependent mannose-6-phosphate receptor OS=Rattus norvegicus GN=M6pr PE=1 SV=1 - [MPRD_RAT]	18.71	5	5	20	278	31.0754	5.38916	1.04536	1.06079	1.0804	1.06218	0.886831	0.87771	1.02164	0.928727	0.874357	0.0486965
H2BF30	Fatty acid desaturase 1 OS=Rattus norvegicus GN=Fads1 PE=2 SV=1 - [H2BF30_RAT]	17	6	6	22	447	52.4469	9.29053	0.978805	0.990419	1.03523	1.00149	0.937522	0.892294	0.957733	0.929183	0.927805	0.0491655
D3ZBT9	Protein Ppp6r3 OS=Rattus norvegicus GN=Ppp6r3 PE=1 SV=2 - [D3ZBT9_RAT]	14.32	12	12	31	873	97.4526	4.60205	0.951337	0.845616	0.957288	0.91808	1.01405	1.02161	1.10024	1.0453	1.13857	0.0491756
Q5XII4	Protein Fam207a OS=Rattus norvegicus GN=Fam207a PE=2 SV=1 - [Q5XII4_RAT]	5.48	1	1	2	219	24.7576	11.0923		1.21595	1.17659	1.19627		1.11144	1.11027	1.11086	0.928602	0.049234
Q4KLZ6	Triokinase/FMN cyclase OS=Rattus norvegicus GN=Tkfc PE=1 SV=1 - [TKFC_RAT]	58.48	25	25	246	578	59.4063	7.51807	1.14447	1.16201	1.16633	1.15761	1.02611	1.1019	0.933516	1.02051	0.88157	0.0493311
M0RBF0	Scaffold attachment factor B1 OS=Rattus norvegicus GN=Safb PE=1 SV=1 - [M0RBF0_RAT]	16.76	11	12	31	931	104.344	5.26221	0.874785	0.878424	0.942593	0.898601	1.0708	0.973395	0.976466	1.00689	1.12051	0.0493362
A0A0G2K2X3	Protein Sf3a3 OS=Rattus norvegicus GN=Sf3a3 PE=1 SV=1 - [A0A0G2K2X3_RAT]	21.13	8	8	25	459	53.8327	5.38916	1.01066	0.898495	0.833088	0.914081	1.0571	1.07889	1.04694	1.06098	1.1607	0.0494414
Q5PQN7	Protein LZIC OS=Rattus norvegicus GN=Lzic PE=2 SV=1 - [LZIC_RAT]	15.79	2	2	3	190	21.381	4.95752		1.08061	1.02612	1.05336		0.937805	0.917181	0.927493	0.880506	0.0496016
P41562	Isocitrate dehydrogenase [NADP] cytoplasmic OS=Rattus norvegicus GN=Idh1 PE=1 SV=1 - [IDHC_RAT]	57.73	25	26	259	414	46.7045	6.99072	0.941001	0.975321	1.02304	0.979786	1.05295	1.03522	1.05797	1.04871	1.07035	0.0496688
Q5EBD0	SEC14-like 2 (S. cerevisiae) OS=Rattus norvegicus GN=Sec14l2 PE=1 SV=1 - [Q5EBD0_RAT]	46.4	13	14	69	403	46.1756	7.40088	0.889103	0.969245	0.890583	0.916311	0.975823	1.02543	0.998928	1.00006	1.0914	0.049704
D4ABI6	Ubiquitin carboxyl-terminal hydrolase OS=Rattus norvegicus GN=Uchl3 PE=1 SV=2 - [D4ABI6_RAT]	34.35	5	5	14	230	26.093	5.10986	0.819147	0.88326	0.738618	0.813675	0.996399	0.930504	0.91797	0.948291	1.16544	0.0497528
A9UMV9	Ndufa7 protein OS=Rattus norvegicus GN=Ndufa7 PE=1 SV=1 - [A9UMV9_RAT]	59.82	7	7	42	112	12.4926	10.4771	0.966168	0.886846	0.919994	0.924336	0.999403	0.974389	1.01871	0.9975	1.07915	0.0499213
Q05175	Brain acid soluble protein 1 OS=Rattus norvegicus GN=Basp1 PE=1 SV=2 - [BASP1_RAT]	16.82	1	2	5	220	21.7774	4.51318		0.988889	0.964538	0.976714		1.02817	1.03755	1.03286	1.05749	0.0499788
D3ZJN9	Protein Evi5 OS=Rattus norvegicus GN=Evi5 PE=1 SV=3 - [D3ZJN9_RAT]	6.43	4	4	8	809	92.804	6.1001	0.926305	0.867117	0.923966	0.905796	0.956532	1.04522	0.986034	0.995929	1.09951	0.0500368
A0A096MJZ2	Protein Tbl2 OS=Rattus norvegicus GN=Tbl2 PE=1 SV=1 - [A0A096MJZ2_RAT]	28.28	12	12	48	442	49.5822	9.0415	0.965508	0.905293	0.934388	0.935063	0.981515	0.98306	0.985647	0.983408	1.0517	0.0501234
A0A0G2JXG5	Uncharacterized protein OS=Rattus norvegicus PE=1 SV=1 - [A0A0G2JXG5_RAT]	10.3	2	2	8	165	17.6941	6.37939	0.816265	0.928113	0.90332	0.882566	1.01667	1.01687	0.950528	0.994691	1.12704	0.0502991
O35397	Caspase-6 OS=Rattus norvegicus GN=Casp6 PE=2 SV=2 - [CASP6_RAT]	17.33	5	5	14	277	31.5357	6.93213	0.841539	0.970143	0.914663	0.908782	1.0229	1.04588	0.992577	1.02045	1.12288	0.0503289
D3ZQ91	Protein LOC100362927 OS=Rattus norvegicus GN=LOC100362927 PE=4 SV=1 - [D3ZQ91_RAT]	22.31	2	2	2	121	13.6178	4.84326	0.941047	0.950815		0.945931	1.12056	1.05509		1.08782	1.15	0.0503362
D3ZQR5	Uncharacterized protein OS=Rattus norvegicus PE=1 SV=1 - [D3ZQR5_RAT]	24.14	2	2	4	116	12.7594	7.12256	1.45024	1.54267	1.23075	1.40789	0.865284	0.878922	1.22845	0.990885	0.703811	0.050389
D3ZKD3	RNA demethylase ALKBH5 OS=Rattus norvegicus GN=Alkbh5 PE=1 SV=1 - [ALKB5_RAT]	10.38	2	2	2	395	44.4257	9.08545		1.17985	1.25362	1.21674		0.973985	0.853151	0.913568	0.750835	0.0504301
F7FAY5	Protein LOC360919 OS=Rattus norvegicus GN=LOC360919 PE=1 SV=1 - [F7FAY5_RAT]	4.03	2	2	7	621	70.2788	6.56592	0.9037	0.801288	0.887123	0.864037	0.975409	1.19785	1.03218	1.06848	1.23661	0.050497
E7CXR8	Receptor protein-tyrosine kinase OS=Rattus norvegicus GN=Egfr PE=2 SV=1 - [E7CXR8_RAT]	15.96	17	18	62	1209	134.839	7.03467	1.00741	1.00008	0.986734	0.998075	0.947144	0.942127	0.98412	0.957797	0.959644	0.0505014
Q5U2Y1	General transcription factor II-I OS=Rattus norvegicus GN=Gtf2i PE=1 SV=2 - [GTF2I_RAT]	3.47	3	3	6	979	110.146	6.7417	0.895664	0.881811	1.01829	0.931921	1.07255	1.12621	1.02765	1.07547	1.15403	0.0505173
Q62751	Iron-responsive element-binding protein 2 OS=Rattus norvegicus GN=Ireb2 PE=1 SV=2 - [IREB2_RAT]	1.97	1	2	6	963	104.736	6.771	0.803244	0.917395	1.07132	0.930654	1.29765	1.23505	1.08678	1.20649	1.29639	0.0505175
F1LRE1	Glutathione reductase OS=Rattus norvegicus GN=Gsr PE=1 SV=2 - [F1LRE1_RAT]	37.56	10	10	60	410	44.761	7.10791	0.978183	0.995357	1.01373	0.995756	0.956465	0.965801	0.972095	0.964787	0.968899	0.0508725
Q641Z9	Protein Sdhc OS=Rattus norvegicus GN=Sdhc PE=1 SV=1 - [Q641Z9_RAT]	4.73	1	1	2	169	18.1907	10.2134	0.810649	0.902923		0.856786	1.0494	1.05899		1.0542	1.23041	0.0510228
B0BNJ4	Ethylmalonic encephalopathy 1 OS=Rattus norvegicus GN=Ethe1 PE=1 SV=1 - [B0BNJ4_RAT]	40.55	7	7	47	254	27.659	7.06396	1.12648	1.11635	1.15404	1.13229	1.01523	1.00947	1.10366	1.04279	0.920954	0.0511396
Q4FZT0	Stomatin-like protein 2, mitochondrial OS=Rattus norvegicus GN=Stoml2 PE=1 SV=1 - [STML2_RAT]	54.67	14	14	56	353	38.3902	8.63135	1.02233	1.06532	1.17561	1.08775	0.965987	0.945146	0.969828	0.96032	0.882847	0.0512154
D4A105	Protein Tmem63b OS=Rattus norvegicus GN=Tmem63b PE=1 SV=2 - [D4A105_RAT]	2.4	2	2	4	832	94.683	7.48877	1.33797	1.30058	1.26395	1.30084	0.926355	1.15426	1.16119	1.0806	0.830697	0.0513136
D3ZLU4	Mitochondrial tRNA-specific 2-thiouridylase 1 OS=Rattus norvegicus GN=Trmu PE=1 SV=1 - [D3ZLU4_RAT]	5.04	2	2	4	417	47.2682	8.51416	0.930368		0.951147	0.940757	0.99515		1.01836	1.00675	1.07015	0.0514374
Q6V7K3	Solute carrier family 35 member B1 OS=Rattus norvegicus GN=Slc35b1 PE=2 SV=1 - [S35B1_RAT]	4.97	1	1	3	322	35.7931	9.34912	1.1204	1.43221	1.25263	1.26841	1.03902	1.03416	0.90961	0.994264	0.783864	0.0515215
Q75N33	Protein transport protein Sec16B OS=Rattus norvegicus GN=Sec16b PE=1 SV=1 - [SC16B_RAT]	7.28	7	7	21	1057	116.824	6.0874	1.1208	1.03575	1.21186	1.1228	0.974658	0.989122	0.984145	0.982642	0.875167	0.0515368
A0A096MJA9	Protein Asph OS=Rattus norvegicus GN=Asph PE=1 SV=1 - [A0A096MJA9_RAT]	30.29	17	17	49	657	74.8441	4.90674	0.936571	0.88695	0.90935	0.910957	1.00722	1.00735	0.939305	0.984625	1.08087	0.0515455
Q4QR85	Methylosome protein 50 OS=Rattus norvegicus GN=Wdr77 PE=1 SV=1 - [MEP50_RAT]	3.51	1	1	2	342	37.0521	5.2749	1.0744		1.17892	1.12666	0.901657		0.908913	0.905285	0.803511	0.0516961
P13599	IgG receptor FcRn large subunit p51 OS=Rattus norvegicus GN=Fcgrt PE=1 SV=1 - [FCGRN_RAT]	8.47	3	3	6	366	40.1431	5.04639	0.975807	1.00308	0.884654	0.954515	1.03678	1.06858	1.06386	1.05641	1.10675	0.0517698
Q1JU68	Eukaryotic translation initiation factor 3 subunit A OS=Rattus norvegicus GN=Eif3a PE=2 SV=2 - [EIF3A_RAT]	24	31	31	96	1354	163.097	6.771	0.988102	0.957865	0.948368	0.964778	1.02783	1.05171	0.99079	1.02344	1.06081	0.0517727
G3V8P5	Protein RGD1310127 OS=Rattus norvegicus GN=RGD1310127 PE=1 SV=1 - [G3V8P5_RAT]	21.46	8	8	14	466	50.8062	7.28369	1.11328	1.01269	1.27908	1.13502	0.962248	0.885534	0.884343	0.910708	0.802375	0.0518453
Q62737	Cytochrome b-245 light chain OS=Rattus norvegicus GN=Cyba PE=1 SV=3 - [CY24A_RAT]	7.81	1	1	4	192	20.7371	9.23193		1.58205	1.36216	1.4721		0.945545	1.0198	0.98267	0.667529	0.0518799
Q05096	Unconventional myosin-Ib OS=Rattus norvegicus GN=Myo1b PE=1 SV=1 - [MYO1B_RAT]	28.08	29	29	99	1136	131.835	9.36377	0.910586	0.931844	0.91434	0.918923	0.939287	1.01051	0.98755	0.979115	1.0655	0.0520291
G3V7J0	Aldehyde dehydrogenase family 6, subfamily A1, isoform CRA_b OS=Rattus norvegicus GN=Aldh6a1 PE=1 SV=1 - [G3V7J0_RAT]	66.17	30	30	437	535	57.7105	8.17725	1.01259	0.964523	0.980882	0.985998	1.01709	1.06	1.0353	1.03746	1.0522	0.0520889
A0A0G2K5E8	Protein NEWGENE_621351 OS=Rattus norvegicus GN=NEWGENE_621351 PE=1 SV=1 - [A0A0G2K5E8_RAT]	5.57	6	6	26	1274	119.972	9.20264	1.18322	1.26541	1.05153	1.16672	0.898435	0.938953	1.04235	0.959913	0.822744	0.0521477
D4A4X4	Protein Cgn OS=Rattus norvegicus GN=Cgn PE=1 SV=2 - [D4A4X4_RAT]	29.49	30	31	102	1197	136.805	5.69385	1.14657	1.07688	1.00481	1.07609	0.95909	0.937574	0.980664	0.959109	0.891293	0.0521823
Q9ESS9	Homocysteine-inducible, endoplasmic reticulum stress-inducible, ubiquitin-like domain member 1 OS=Rattus norvegicus GN=Herpud1 PE=1 SV=1 - [Q9ESS9_RAT]	11.76	2	3	6	391	43.6776	5.42725	0.964249	0.965828	0.995567	0.975215	1.19727	1.04954	1.06856	1.10512	1.13321	0.0521862
O54922	Exocyst complex component 7 OS=Rattus norvegicus GN=Exoc7 PE=1 SV=1 - [EXOC7_RAT]	8.12	5	5	13	653	74.9988	6.7124	0.954326	0.91045	0.926525	0.930434	0.971438	1.01254	0.966443	0.983473	1.057	0.0524531
Q921A4	Cytoglobin OS=Rattus norvegicus GN=Cygb PE=1 SV=1 - [CYGB_RAT]	4.74	1	1	2	190	21.483	6.80029	0.806165	0.845534		0.825849	0.973204	1.05353		1.01336	1.22706	0.0524537
P19488	UDP-glucuronosyltransferase 2B37 OS=Rattus norvegicus GN=Ugt2b37 PE=2 SV=1 - [UDB37_RAT]	27.92	1	13	179	530	60.5532	8.67529	1.28158	1.27983	1.79747	1.45296	0.990006	0.927349	1.01515	0.977502	0.672766	0.0524969
Q0ZFS5	Protein Zc3h11a OS=Rattus norvegicus GN=Zc3h11a PE=1 SV=1 - [Q0ZFS5_RAT]	2.77	2	2	3	793	86.9597	8.33838	0.996351	1.53594	1.33985	1.29072	0.661004	0.929249	0.84013	0.810128	0.627658	0.052677
Q63470	Dual specificity tyrosine-phosphorylation-regulated kinase 1A OS=Rattus norvegicus GN=Dyrk1a PE=1 SV=2 - [DYR1A_RAT]	2.36	1	1	2	763	85.487	8.74854	1.09598		1.05428	1.07513	1.16898		1.15973	1.16436	1.083	0.052789
P06762	Heme oxygenase 1 OS=Rattus norvegicus GN=Hmox1 PE=1 SV=1 - [HMOX1_RAT]	19.03	4	4	17	289	32.9848	6.53662	0.937972	1.03677	0.991793	0.988843	1.07274	1.23795	1.11964	1.14344	1.15634	0.053014
P61972	Nuclear transport factor 2 OS=Rattus norvegicus GN=Nutf2 PE=1 SV=1 - [NTF2_RAT]	35.43	4	4	26	127	14.469	5.37646	1.00276	0.939399	1.00086	0.981005	1.04479	1.02912	1.04376	1.03922	1.05934	0.0530805
P01015	Angiotensinogen OS=Rattus norvegicus GN=Agt PE=1 SV=1 - [ANGT_RAT]	24.95	9	9	19	477	51.9489	5.56689	0.960293	0.926823	0.808248	0.898455	1.06642	1.0507	0.994444	1.03719	1.15441	0.0530869
P50554	4-aminobutyrate aminotransferase, mitochondrial OS=Rattus norvegicus GN=Abat PE=1 SV=3 - [GABT_RAT]	67	26	27	148	500	56.4194	7.92822	0.966432	0.968443	0.989311	0.974729	0.990777	1.03763	1.02391	1.01744	1.04382	0.0530924
D3ZRD3	Phosphodiesterase 6D, cGMP-specific, rod, delta (Predicted), isoform CRA_a OS=Rattus norvegicus GN=Pde6d PE=1 SV=3 - [D3ZRD3_RAT]	12.67	1	1	2	150	17.3208	5.66846	1.76277		1.54877	1.65577	0.818205		1.08154	0.949871	0.573673	0.0531988
P12711	Alcohol dehydrogenase class-3 OS=Rattus norvegicus GN=Adh5 PE=1 SV=2 - [ADHX_RAT]	48.66	18	18	96	374	39.5502	7.48877	0.883315	0.928857	0.92497	0.912381	1.04692	1.07782	0.949372	1.0247	1.12311	0.053226
Q6DGF9	Acyl-CoA-binding domain-containing protein 4 OS=Rattus norvegicus GN=Acbd4 PE=1 SV=1 - [ACBD4_RAT]	6.75	2	2	3	326	37.2928	5.49072	1.11009	1.65685	1.55057	1.43917	1.01862	0.9775	0.947565	0.981229	0.681801	0.0532308
Q8CJB9	E3 ubiquitin-protein ligase BRE1B OS=Rattus norvegicus GN=Rnf40 PE=1 SV=1 - [BRE1B_RAT]	6.29	4	5	12	1002	113.771	6.48096	1.73987	1.19163	1.22742	1.38631	0.864887	0.939258	0.90275	0.902298	0.650864	0.0533506
I6L9G5	Protein Rcn3 OS=Rattus norvegicus GN=Rcn3 PE=1 SV=1 - [I6L9G5_RAT]	3.66	1	1	4	328	37.9182	4.86865	1.2918	1.09429	1.00455	1.13021	0.866015	0.785146	0.948887	0.866683	0.766833	0.0533538
B2RZ77	Dermatopontin (Predicted), isoform CRA_a OS=Rattus norvegicus GN=Dpt PE=1 SV=1 - [B2RZ77_RAT]	17.82	3	3	11	202	24.1868	4.85596	1.09585	0.993131	1.27808	1.12235	0.861178	0.945123	0.818341	0.874881	0.779506	0.0534427
A0A0G2JYV0	Protein Brd4 OS=Rattus norvegicus GN=Brd4 PE=1 SV=1 - [A0A0G2JYV0_RAT]	2.85	3	3	6	1370	152.994	9.18799	1.22794	1.2755	0.99315	1.16553	0.868925	0.944246	0.944677	0.919283	0.788725	0.0534883
P34900	Syndecan-2 OS=Rattus norvegicus GN=Sdc2 PE=2 SV=2 - [SDC2_RAT]	15.42	3	3	10	201	22.135	4.62744	0.88196	0.948732	0.878563	0.903085	1.01219	0.985448	1.13893	1.04553	1.15773	0.0535411
D3ZBP3	Exosome component 2 (Predicted) OS=Rattus norvegicus GN=Exosc2 PE=1 SV=1 - [D3ZBP3_RAT]	11.95	2	2	3	293	32.6691	7.50342		1.31641	1.56341	1.43991		0.923853	0.931703	0.927778	0.644332	0.0535783
A0A0G2K327	Oxysterol-binding protein OS=Rattus norvegicus GN=Osbpl1a PE=1 SV=1 - [A0A0G2K327_RAT]	5.27	4	4	7	949	107.478	6.49365	1.09727	1.05218	1.16862	1.10602	0.95593	1.03569	0.893254	0.961626	0.869444	0.0537655
Q63362	NADH dehydrogenase [ubiquinone] 1 alpha subcomplex subunit 5 OS=Rattus norvegicus GN=Ndufa5 PE=1 SV=3 - [NDUA5_RAT]	73.28	8	9	36	116	13.4033	7.43018	0.950186	0.92323	0.943662	0.939026	1.01749	1.01377	1.14685	1.05937	1.12816	0.0538429
Q5RKG9	Eukaryotic translation initiation factor 4B OS=Rattus norvegicus GN=Eif4b PE=1 SV=1 - [Q5RKG9_RAT]	21.93	11	11	37	611	69.0233	5.80811	0.986989	0.956742	1.00913	0.984286	1.03197	1.01616	1.04199	1.03004	1.04648	0.0540718
G3V856	Ephexin-1 OS=Rattus norvegicus GN=Ngef PE=1 SV=1 - [G3V856_RAT]	3.73	2	2	5	616	70.7968	5.30029	1.09842	1.06624		1.08233	0.939551	0.987431		0.963491	0.890198	0.0541664
Q63186	Translation initiation factor eIF-2B subunit delta OS=Rattus norvegicus GN=Eif2b4 PE=2 SV=1 - [EI2BD_RAT]	16.79	6	6	10	524	57.7732	9.17334	1.20552	1.25766	1.0867	1.18329	0.89817	0.990692	1.07672	0.988527	0.835404	0.0542887
A1XF83	UDP-glucuronosyltransferase OS=Rattus norvegicus GN=Ugt2b PE=2 SV=1 - [A1XF83_RAT]	39.25	2	18	214	530	60.9455	8.49951	0.890498	0.894111	0.875826	0.886812	0.967224	1.15803	1.00709	1.04411	1.17738	0.0543961
P31399	ATP synthase subunit d, mitochondrial OS=Rattus norvegicus GN=Atp5h PE=1 SV=3 - [ATP5H_RAT]	80.12	11	11	90	161	18.7516	6.59521	0.895777	0.823853	0.972885	0.897505	1.0184	1.00935	1.01306	1.0136	1.12936	0.0544852
P62489	DNA-directed RNA polymerase II subunit RPB7 OS=Rattus norvegicus GN=Polr2g PE=2 SV=1 - [RPB7_RAT]	4.65	1	1	3	172	19.2819	5.5415	0.893441	0.831987		0.862714	0.990288	1.02507		1.00768	1.16803	0.054512
A0A0G2KAP1	Protein Ero1b OS=Rattus norvegicus GN=Ero1b PE=1 SV=1 - [A0A0G2KAP1_RAT]	16.92	5	6	24	467	53.3971	8.08936	0.967259	0.85011	0.975809	0.93106	1.0198	1.11261	1.05455	1.06232	1.14098	0.0545359
D3ZXP3	Histone H2A OS=Rattus norvegicus GN=H2afx PE=1 SV=1 - [D3ZXP3_RAT]	37.76	2	5	43	143	15.1054	10.7407	0.92153	0.870415	0.888067	0.893337	1.11316	1.0272	0.946536	1.02897	1.15182	0.0545673
F7ENH8	Histone deacetylase OS=Rattus norvegicus GN=Hdac2 PE=1 SV=1 - [F7ENH8_RAT]	7.99	3	3	5	488	55.3098	5.90967	0.863142	0.882065	0.904503	0.883237	1.01387	0.922364	1.06639	1.00087	1.13319	0.0547131
Q5U1Z9	Metaxin 2 OS=Rattus norvegicus GN=Mtx2 PE=1 SV=1 - [Q5U1Z9_RAT]	11.03	3	3	6	263	29.699	5.33838	0.886928	0.884166	0.919119	0.896737	0.94882	1.16648	1.16463	1.09331	1.21921	0.0547365
Q01129	Decorin OS=Rattus norvegicus GN=Dcn PE=1 SV=1 - [PGS2_RAT]	14.97	4	4	6	354	39.7799	8.79248	1.29138	1.10285	1.20156	1.1986	0.906954	0.973704	1.09348	0.991381	0.827116	0.0547588
P97710	Tyrosine-protein phosphatase non-receptor type substrate 1 OS=Rattus norvegicus GN=Sirpa PE=1 SV=1 - [SHPS1_RAT]	1.96	1	1	2	509	55.656	7.44482	0.757247	0.777979		0.767613	1.06243	0.948123		1.00528	1.30962	0.0548657
Q4KLP0	Probable 2-oxoglutarate dehydrogenase E1 component DHKTD1, mitochondrial OS=Rattus norvegicus GN=Dhtkd1 PE=2 SV=1 - [DHTK1_RAT]	33.37	21	21	156	920	102.576	7.03467	0.981929	0.94418	0.926291	0.9508	1.01322	1.08065	0.999619	1.03116	1.08452	0.0550083
Q31257	RT1.A1(F) protein (Fragment) OS=Rattus norvegicus GN=RT1.A1(f) PE=2 SV=1 - [Q31257_RAT]	25.36	1	8	28	347	39.2214	5.92236	1.48375	1.40376	1.05043	1.31264	1.02526	0.868303	0.632389	0.841984	0.64144	0.0550183
Q01460	Di-N-acetylchitobiase OS=Rattus norvegicus GN=Ctbs PE=1 SV=1 - [DIAC_RAT]	16.89	5	5	8	367	41.5043	5.57959	0.96621	0.888131	0.919004	0.924448	0.997053	1.03042	0.972779	1.00009	1.08182	0.0550485
D3ZKR9	Protein Zcchc6 OS=Rattus norvegicus GN=Zcchc6 PE=1 SV=3 - [D3ZKR9_RAT]	7.64	7	10	17	1479	168.234	6.66846	1.20077	1.0815	1.18861	1.15696	0.839016	0.974903	1.05861	0.957511	0.827609	0.0551124
P51583	Multifunctional protein ADE2 OS=Rattus norvegicus GN=Paics PE=1 SV=3 - [PUR6_RAT]	34.59	13	14	46	425	47.0661	7.69385	1.00037	0.977044	0.943057	0.973491	1.0601	1.00949	1.02934	1.03297	1.0611	0.0553951
Q9JI61	Lecithin retinol acyltransferase OS=Rattus norvegicus GN=Lrat PE=1 SV=1 - [LRAT_RAT]	7.79	1	1	2	231	25.7934	8.1626	1.02521	1.06964		1.04742	1.32594	1.22345		1.27469	1.21698	0.0554303
F1LNL2	Protein Smarca5 OS=Rattus norvegicus GN=Smarca5 PE=1 SV=2 - [F1LNL2_RAT]	8.64	9	9	15	995	116.581	8.41162	0.98903	0.983837	0.997976	0.990281	1.01073	1.01524	0.997973	1.00798	1.01787	0.0555281
P06238	Alpha-2-macroglobulin OS=Rattus norvegicus GN=A2m PE=2 SV=2 - [A2MG_RAT]	11.48	11	13	44	1472	163.682	6.29053	0.765424	0.799591	0.761365	0.77546	0.892457	0.869762	1.06349	0.941902	1.21464	0.0557972
Q9Z269	Vesicle-associated membrane protein-associated protein B OS=Rattus norvegicus GN=Vapb PE=1 SV=3 - [VAPB_RAT]	27.16	3	4	28	243	26.899	7.78174	1.03238	0.954824	0.915683	0.96763	1.06651	1.04282	1.08487	1.06473	1.10035	0.055886
P85108	Tubulin beta-2A chain OS=Rattus norvegicus GN=Tubb2a PE=1 SV=1 - [TBB2A_RAT]	64.27	4	20	208	445	49.875	4.89404	0.905582	0.915958	0.990103	0.937215	1.06775	1.0004	1.01311	1.02709	1.09589	0.0559538
D3ZUI1	Methylthioribulose-1-phosphate dehydratase OS=Rattus norvegicus GN=Apip PE=1 SV=3 - [D3ZUI1_RAT]	22.41	4	4	8	241	27.0352	6.90283	0.945739	1.02203	0.973487	0.98042	1.03771	1.0339	1.05694	1.04285	1.06368	0.0559808
D4A5Y6	Mak3 homolog (S. cerevisiae) (Predicted) OS=Rattus norvegicus GN=Naa50 PE=1 SV=1 - [D4A5Y6_RAT]	32.74	5	5	13	168	19.289	8.80713	0.828345	0.977126	0.834617	0.880029	1.15266	1.00277	1.02403	1.05982	1.2043	0.056122
D3ZSP1	Protein LOC100361838 OS=Rattus norvegicus GN=LOC100361838 PE=4 SV=1 - [D3ZSP1_RAT]	11.96	1	1	3	92	10.7536	9.15869	1.02701	1.10389	1.1985	1.1098	0.954599	0.96871	0.997358	0.973556	0.877237	0.0562201
P11951	Cytochrome c oxidase subunit 6C-2 OS=Rattus norvegicus GN=Cox6c2 PE=1 SV=3 - [CX6C2_RAT]	52.63	5	5	24	76	8.44945	10.0669	0.943649	0.929472	1.00433	0.95915	1.04114	1.01491	1.01676	1.02427	1.06789	0.0562752
F1LSW7	60S ribosomal protein L14 OS=Rattus norvegicus GN=Rpl14 PE=1 SV=2 - [F1LSW7_RAT]	38.32	9	10	57	214	23.308	11.0044	1.00234	0.957301	0.969934	0.976525	1.02608	1.1392	1.05538	1.07355	1.09936	0.056288
P19944	60S acidic ribosomal protein P1 OS=Rattus norvegicus GN=Rplp1 PE=3 SV=1 - [RLA1_RAT]	34.21	3	3	31	114	11.4907	4.32275	0.945325	0.877856	0.933899	0.919027	1.05093	1.37224	1.12592	1.18303	1.28727	0.0564141
Q5U2Z4	Nuclear factor of kappa light polypeptide gene enhancer in B-cells 2, p49/p100 OS=Rattus norvegicus GN=Nfkb2 PE=1 SV=1 - [Q5U2Z4_RAT]	1.45	1	1	2	898	96.6789	6.32861		1.28725	1.54631	1.41678		0.906691	0.876797	0.891744	0.629415	0.0564992
B3DM90	Ncstn protein OS=Rattus norvegicus GN=Ncstn PE=1 SV=1 - [B3DM90_RAT]	8.97	3	3	5	602	67.1276	5.5542	1.42757	1.23186	2.02988	1.5631	0.859731	0.977	0.919459	0.91873	0.58776	0.0565566
O08700	Vacuolar protein sorting-associated protein 45 OS=Rattus norvegicus GN=Vps45 PE=1 SV=1 - [VPS45_RAT]	5.09	4	4	6	570	64.8528	8.25049	1.13021	1.18224	0.976326	1.09626	0.875524	0.924524	0.959415	0.919821	0.839056	0.0566372
P83121	Urinary protein 3 OS=Rattus norvegicus PE=3 SV=1 - [UP3_RAT]	13.86	1	1	2	101	11.0923	7.2251		1.07772	1.10009	1.08891		0.886752	0.755444	0.821098	0.754057	0.0566418
Q9Z1C7	Rap guanine nucleotide exchange factor 4 (Fragment) OS=Rattus norvegicus GN=Rapgef4 PE=2 SV=1 - [RPGF4_RAT]	5.73	2	2	4	436	50.0848	8.67529	0.791927	0.866771		0.829349	0.993768	1.05595		1.02486	1.23574	0.0567071
Q5RKH7	Solute carrier family 35 member F6 OS=Rattus norvegicus GN=Slc35f6 PE=2 SV=1 - [S35F6_RAT]	6.45	2	2	5	372	41.0656	7.2251	1.13917	1.15116	1.52773	1.27269	0.910818	0.996241	0.796297	0.901119	0.708045	0.0568582
P41565	Isocitrate dehydrogenase [NAD] subunit gamma 1, mitochondrial OS=Rattus norvegicus GN=Idh3g PE=1 SV=2 - [IDHG1_RAT]	24.68	7	7	19	393	42.8242	8.89502	1.13586	1.14462	1.018	1.0995	0.920019	0.965808	1.01776	0.967864	0.88028	0.0568738
P18125	Cholesterol 7-alpha-monooxygenase OS=Rattus norvegicus GN=Cyp7a1 PE=1 SV=1 - [CP7A1_RAT]	5.17	2	2	4	503	56.846	8.38232	1.33567	1.08327	1.12793	1.18229	0.969564	1.00859	0.908989	0.96238	0.813997	0.0569923
Q5PPJ6	Leucyl-tRNA synthetase OS=Rattus norvegicus GN=Lars PE=1 SV=1 - [Q5PPJ6_RAT]	20.63	20	20	65	1178	134.192	7.28369	0.964994	0.933439	0.914351	0.937595	0.972758	0.991412	0.974934	0.979701	1.04491	0.0570601
Q03344	ATPase inhibitor, mitochondrial OS=Rattus norvegicus GN=Atpif1 PE=3 SV=2 - [ATIF1_RAT]	14.02	2	2	6	107	12.2403	9.59814	0.832983	0.927332	0.810457	0.856924	1.03738	0.919301	1.03003	0.995571	1.1618	0.0570703
P68255	14-3-3 protein theta OS=Rattus norvegicus GN=Ywhaq PE=1 SV=1 - [1433T_RAT]	48.98	8	11	74	245	27.7608	4.77979	0.856322	0.932967	0.847362	0.878884	0.973804	0.968305	1.10115	1.01442	1.15421	0.0571337
Q04462	Valine--tRNA ligase OS=Rattus norvegicus GN=Vars PE=2 SV=2 - [SYVC_RAT]	27.14	26	26	92	1264	140.28	7.60596	1.12027	1.05431	1.04977	1.07478	0.979725	1.02342	1.01266	1.00527	0.935321	0.0573984
Q6AYF8	Protein Serpinb9 OS=Rattus norvegicus GN=Serpinb9 PE=1 SV=1 - [Q6AYF8_RAT]	15.51	5	5	8	374	42.2741	5.85889	0.836128	0.916021	0.911148	0.887765	0.958433	0.96089	1.04106	0.986794	1.11155	0.057479
P85515	Alpha-centractin OS=Rattus norvegicus GN=Actr1a PE=1 SV=1 - [ACTZ_RAT]	28.72	3	9	37	376	42.5869	6.63916	1.24631	1.26253	1.3676	1.29215	1.21612	0.96567	1.02477	1.06885	0.827192	0.0576263
Q6NYB8	Ifi47 protein OS=Rattus norvegicus GN=Ifi47 PE=2 SV=1 - [Q6NYB8_RAT]	32.86	10	11	36	420	47.3132	5.90967	0.725107	0.766548	0.830095	0.773917	1.11149	0.851307	1.16847	1.04375	1.34867	0.0576907
D4ACF2	Protein Trim21 OS=Rattus norvegicus GN=Trim21 PE=1 SV=2 - [D4ACF2_RAT]	12.1	4	4	11	471	54.0918	6.69775	1.14745	1.02759	1.2909	1.15531	0.929489	0.98051	0.941681	0.95056	0.822772	0.0577698
Q5BJP4	Protein LOC100910882 OS=Rattus norvegicus GN=Rbm39 PE=1 SV=1 - [Q5BJP4_RAT]	18.51	7	8	21	524	58.6473	10.1255	0.998593	1.01703	0.992963	1.00286	1.05874	1.03066	1.0228	1.0374	1.03444	0.0579017
A0A0G2K1N3	Porphobilinogen deaminase OS=Rattus norvegicus GN=Hmbs PE=1 SV=1 - [A0A0G2K1N3_RAT]	22.38	7	7	13	344	37.771	7.15186	0.870018	0.944729	0.875987	0.896912	1.04289	0.996019	0.944908	0.994605	1.10892	0.0579143
Q5XIB9	TRAF-interacting protein with FHA domain-containing protein A OS=Rattus norvegicus GN=Tifa PE=2 SV=1 - [TIFA_RAT]	10.27	2	2	3	185	21.5344	4.99561	0.66241	0.803913		0.733162	1.01052	1.01838		1.01445	1.38367	0.0579937
D4A5A9	Protein Zswim8 OS=Rattus norvegicus GN=Zswim8 PE=1 SV=3 - [D4A5A9_RAT]	0.97	1	1	2	1655	177.347	7.48877		1.24168	1.2163	1.22899		0.906117	1.0341	0.970107	0.789352	0.0580243
A0A0G2JXK7	F-box only protein 7 OS=Rattus norvegicus GN=Fbxo7 PE=1 SV=1 - [A0A0G2JXK7_RAT]	4.22	1	1	2	427	47.1152	6.17627		1.16005	1.19	1.17502		0.851016	0.635281	0.743148	0.632454	0.0580989
E9PTN6	Glyceraldehyde-3-phosphate dehydrogenase OS=Rattus norvegicus PE=3 SV=1 - [E9PTN6_RAT]	39.34	1	14	164	333	35.9923	8.03076	0.962977	0.891482		0.92723	1.0973	1.06622		1.08176	1.16666	0.0581289
F1LSS7	Protein Colec11 OS=Rattus norvegicus GN=Colec11 PE=1 SV=2 - [F1LSS7_RAT]	4.06	1	1	2	271	28.8541	5.19873		1.08362	1.03657	1.06009		0.897952	0.948567	0.92326	0.870922	0.0582495
Q6AY96	General transcription factor IIF subunit 1 OS=Rattus norvegicus GN=Gtf2f1 PE=1 SV=1 - [T2FA_RAT]	8.07	3	3	5	508	57.1465	7.00537	1.32337	1.2766	0.994488	1.19815	0.899625	0.872666	0.976161	0.916151	0.764636	0.0582966
Q68FS4	Cytosol aminopeptidase OS=Rattus norvegicus GN=Lap3 PE=1 SV=1 - [AMPL_RAT]	60.69	27	27	237	519	56.1147	7.21045	1.02933	1.03126	1.05457	1.03838	1.01262	1.02238	1.00815	1.01438	0.976882	0.0583014
P14562	Lysosome-associated membrane glycoprotein 1 OS=Rattus norvegicus GN=Lamp1 PE=1 SV=1 - [LAMP1_RAT]	11.06	5	5	18	407	43.9412	8.07471	0.853933	0.787203	0.946888	0.862675	0.96316	1.12494	1.02002	1.03604	1.20096	0.0589998
F1LRF5	Protein Tmem116 OS=Rattus norvegicus GN=Tmem116 PE=4 SV=2 - [F1LRF5_RAT]	3.16	1	1	2	348	38.5449	8.39697		0.864351	0.791798	0.828075		0.967757	0.999081	0.983419	1.1876	0.0590276
D3ZJZ1	Autophagy protein 5 OS=Rattus norvegicus GN=Atg5 PE=1 SV=3 - [D3ZJZ1_RAT]	16.03	3	3	7	237	27.6861	6.59521	0.869256	0.939886	0.984894	0.931345	1.02216	1.05688	1.00486	1.02797	1.10374	0.0591868
D3ZQ57	Plexin B2 OS=Rattus norvegicus GN=Plxnb2 PE=1 SV=1 - [D3ZQ57_RAT]	18.96	29	29	85	1841	205.818	5.98584	0.96573	0.96249	0.9213	0.94984	0.974145	1.03244	1.03591	1.01416	1.06772	0.0592194
E9PT66	Protein Sf3b3 OS=Rattus norvegicus GN=Sf3b3 PE=1 SV=2 - [E9PT66_RAT]	15.94	16	16	48	1217	135.465	5.26221	1.13323	1.1476	1.02409	1.10164	0.957024	0.981894	1.02441	0.987777	0.896642	0.0596157
B2RYI6	Snx4 protein OS=Rattus norvegicus GN=Snx4 PE=2 SV=1 - [B2RYI6_RAT]	4.22	2	2	4	450	51.9092	5.80811	0.967448	0.960812	1.00128	0.976513	0.999392	1.02099	1.02738	1.01592	1.04035	0.0596934
A0A0G2JT30	Methionine adenosyltransferase 2 subunit beta OS=Rattus norvegicus GN=Mat2b PE=1 SV=1 - [A0A0G2JT30_RAT]	26.93	7	7	18	323	36.2133	6.46826	0.982307	0.85657	0.970346	0.936408	1.0833	1.03453	1.0309	1.04958	1.12085	0.0598861
Q6P7A9	Lysosomal alpha-glucosidase OS=Rattus norvegicus GN=Gaa PE=2 SV=1 - [LYAG_RAT]	8.18	5	5	9	953	106.139	5.73193	1.13611	1.08915	1.39422	1.20649	0.984545	0.972173	0.870507	0.942409	0.781114	0.059907
M0RB22	Protein Ptprd OS=Rattus norvegicus GN=Ptprd PE=1 SV=2 - [M0RB22_RAT]	8.72	9	11	21	1937	217.054	6.53662	1.29067	1.07421	1.16048	1.17512	0.882331	1.0426	0.987686	0.970871	0.826189	0.0600218
M0R8B6	Tubulin beta chain OS=Rattus norvegicus GN=Tubb1 PE=1 SV=1 - [M0R8B6_RAT]	17.48	3	7	40	452	50.3836	5.10986	1.27469	1.0918	1.26553	1.21067	0.977625	1.02129	1.09635	1.03176	0.852217	0.0601574
G3V7G8	Glycine--tRNA ligase OS=Rattus norvegicus GN=Gars PE=1 SV=1 - [G3V7G8_RAT]	28.43	17	17	68	728	81.7407	6.56592	1.05199	1.09039	1.03269	1.05836	0.974438	1.0287	0.95448	0.985874	0.931513	0.0602674
M0R735	Heterogeneous nuclear ribonucleoprotein Q OS=Rattus norvegicus GN=Syncrip PE=1 SV=2 - [M0R735_RAT]	34.52	12	15	54	562	62.6333	7.56201	0.996535	0.931821	0.918597	0.948984	1.06566	1.05078	0.990219	1.03555	1.09122	0.0603063
B5DEZ9	Otub2 protein OS=Rattus norvegicus GN=Otub2 PE=2 SV=1 - [B5DEZ9_RAT]	11.81	1	1	2	144	16.3575	8.90967	1.11434	1.18099		1.14767	0.96255	0.860852		0.911701	0.794395	0.0604286
D4A7F2	Protein Mycbp OS=Rattus norvegicus GN=Mycbp PE=1 SV=1 - [D4A7F2_RAT]	38.83	3	3	6	103	11.9623	5.90967	0.825709	0.852894	1.00431	0.894305	1.117	1.01954	1.03749	1.05801	1.18305	0.0604505
P20761	Ig gamma-2B chain C region OS=Rattus norvegicus GN=Igh-1a PE=1 SV=1 - [IGG2B_RAT]	21.32	5	5	34	333	36.4742	7.63525	0.964468	0.847429	0.774093	0.861997	1.03359	1.14151	1.43218	1.20243	1.39493	0.060513
D3ZMY7	Protein Nt5c2 OS=Rattus norvegicus GN=Nt5c2 PE=1 SV=3 - [D3ZMY7_RAT]	5.97	3	3	13	586	67.7179	6.7417	0.905781	0.970445	0.891919	0.922715	0.97964	1.15742	1.07242	1.06983	1.15943	0.0605512
P16261	Graves disease carrier protein (Fragment) OS=Rattus norvegicus GN=Slc25a16 PE=2 SV=1 - [GDC_RAT]	6.52	2	2	7	322	35.0333	9.94971	0.910716	0.838812	0.917257	0.888928	1.02719	0.931646	1.0486	1.00248	1.12774	0.060766
D3ZZ21	NADH dehydrogenase (Ubiquinone) 1 beta subcomplex, 6 (Predicted) OS=Rattus norvegicus GN=Ndufb6 PE=1 SV=1 - [D3ZZ21_RAT]	25	3	3	12	128	15.6283	10.0376	1.15409	1.28776	1.11819	1.18668	0.998635	0.993907	1.09387	1.02881	0.866963	0.0608307
F6T071	Golgi reassembly-stacking protein 2 OS=Rattus norvegicus GN=LOC103690018 PE=1 SV=2 - [F6T071_RAT]	24.87	6	6	16	386	39.9071	4.67822	1.04743	1.02113	1.10763	1.05873	0.946733	0.911993	1.01322	0.957314	0.90421	0.0609081
D3ZII8	Protein Smyd5 OS=Rattus norvegicus GN=Smyd5 PE=1 SV=2 - [D3ZII8_RAT]	2.88	1	1	5	417	47.0377	5.04639	0.896792	0.80387	0.727757	0.809473	1.07313	0.891525	1.03867	1.00111	1.23674	0.0609164
D3ZUL8	Protein Zcchc8 OS=Rattus norvegicus GN=Zcchc8 PE=1 SV=3 - [D3ZUL8_RAT]	2.73	1	1	2	695	76.8895	4.76709		0.924856	0.877739	0.901298		0.998092	1.03453	1.01631	1.12761	0.0609825
D4A626	Protein Clmn OS=Rattus norvegicus GN=Clmn PE=1 SV=1 - [D4A626_RAT]	13.22	11	11	23	1021	113.791	4.94482	1.20372	1.09142	1.08114	1.12543	1.04822	1.00562	0.988195	1.01401	0.901002	0.0610764
B1H249	Gnpnat1 protein OS=Rattus norvegicus GN=Gnpnat1 PE=1 SV=1 - [B1H249_RAT]	46.2	8	8	45	184	20.8077	7.69385	0.985016	1.10478	1.01874	1.03618	0.945597	0.945245	0.941435	0.944092	0.911128	0.0612711
P53676	AP-3 complex subunit mu-1 OS=Rattus norvegicus GN=Ap3m1 PE=1 SV=1 - [AP3M1_RAT]	8.61	4	4	12	418	46.9514	6.93213	0.815819	0.764327	0.942914	0.84102	0.958179	0.981656	1.06668	1.00217	1.19161	0.0613561
Q9JHW5	Vesicle-associated membrane protein 7 OS=Rattus norvegicus GN=Vamp7 PE=1 SV=1 - [VAMP7_RAT]	18.64	4	4	12	220	24.7599	8.44092	0.923916	0.874262	0.855841	0.884673	0.988471	0.917875	0.981921	0.962756	1.08826	0.0617372
A1A5S4	RCG40148 OS=Rattus norvegicus GN=Sephs2 PE=2 SV=1 - [A1A5S4_RAT]	16.92	4	4	16	331	35.587	6.22705	1.02141	0.932813	0.944765	0.96633	1.02554	1.0758	1.04077	1.04737	1.08386	0.0617639
P07687	Epoxide hydrolase 1 OS=Rattus norvegicus GN=Ephx1 PE=1 SV=1 - [HYEP_RAT]	53.41	25	25	192	455	52.5478	8.51416	1.04421	1.16008	1.13307	1.11245	1.03886	0.915276	0.994831	0.982987	0.883621	0.0618148
Q5FVQ8	NLR family member X1 OS=Rattus norvegicus GN=Nlrx1 PE=2 SV=1 - [NLRX1_RAT]	21.38	16	16	47	973	107.522	7.56201	1.11118	1.0117	1.0755	1.06613	0.947881	0.920386	1.01613	0.961464	0.901828	0.0618797
Q5BJQ0	Atypical kinase COQ8A, mitochondrial OS=Rattus norvegicus GN=Coq8a PE=2 SV=1 - [COQ8A_RAT]	29.28	15	15	63	649	72.1797	6.45557	1.07225	0.997616	1.07709	1.04899	0.978612	0.989779	0.97801	0.982134	0.93627	0.0619378
P11466	Peroxisomal carnitine O-octanoyltransferase OS=Rattus norvegicus GN=Crot PE=1 SV=3 - [OCTC_RAT]	15.03	7	7	12	612	70.2573	6.72705	1.23174	1.26081	1.07055	1.1877	0.935801	1.06455	1.02119	1.00718	0.84801	0.0619465
Q7TP36	Protein Shroom2 OS=Rattus norvegicus GN=Shroom2 PE=1 SV=1 - [SHRM2_RAT]	1.19	1	1	2	1423	157.891	6.78564		1.25975	1.33083	1.29529		0.963529	1.08578	1.02465	0.79106	0.0619772
Q00238	Intercellular adhesion molecule 1 OS=Rattus norvegicus GN=Icam1 PE=2 SV=1 - [ICAM1_RAT]	15.05	7	8	15	545	60.1039	6.94678	0.951506	0.899579	0.962526	0.937871	1.06648	1.03512	0.972258	1.02462	1.09249	0.0623244
A0A0G2JXY3	Uncharacterized protein OS=Rattus norvegicus PE=1 SV=1 - [A0A0G2JXY3_RAT]	2.8	1	1	2	322	34.6392	8.08936	1.14622	1.05599		1.10111	0.931414	0.886383		0.908898	0.825442	0.0624427
Q9WVS2	Probable tRNA N6-adenosine threonylcarbamoyltransferase OS=Rattus norvegicus GN=Osgep PE=2 SV=2 - [OSGEP_RAT]	17.31	5	5	8	335	36.3332	6.03662	1.18299	1.2549	1.00995	1.14928	0.928519	0.911498	1.00607	0.948697	0.82547	0.0625274
A0A096MJ39	Platelet glycoprotein 4 OS=Rattus norvegicus GN=Cd36 PE=1 SV=1 - [A0A096MJ39_RAT]	16.1	5	5	10	472	52.7113	8.646	0.83699	0.846759	0.903675	0.862475	0.909146	1.0413	0.970809	0.973752	1.12902	0.062657
Q3SWT7	Nuclear receptor binding protein OS=Rattus norvegicus GN=Nrbp1 PE=1 SV=1 - [Q3SWT7_RAT]	5.05	2	2	7	535	59.7551	5.08447	1.0995	1.30458	1.63359	1.34589	0.939876	0.947764	0.955494	0.947711	0.704152	0.0627306
D4A3S8	NOL1/NOP2/Sun domain family, member 2 (Predicted) OS=Rattus norvegicus GN=Nsun2 PE=1 SV=1 - [D4A3S8_RAT]	12.66	7	7	15	782	88.0345	7.03467	1.24397	1.11103	1.02971	1.12824	0.978266	0.917081	0.98309	0.959479	0.850423	0.0627458
Q566C7	Diphosphoinositol polyphosphate phosphohydrolase 1 OS=Rattus norvegicus GN=Nudt3 PE=1 SV=1 - [NUDT3_RAT]	23.81	3	4	10	168	19.0836	6.34131	1.1659	1.09281	1.11878	1.12583	0.955137	1.04718	1.0657	1.02267	0.90837	0.062776
F1LSK6	Cytochrome P450 20A1 OS=Rattus norvegicus GN=Cyp20a1 PE=1 SV=1 - [F1LSK6_RAT]	3.9	2	2	3	462	51.9352	6.75635	0.693772	0.892767	0.898561	0.828367	1.11104	1.05887	0.948367	1.03942	1.25479	0.0630672
G3V7L1	Protein Utrn OS=Rattus norvegicus GN=Utrn PE=1 SV=3 - [G3V7L1_RAT]	3.13	7	8	11	3419	391.069	5.2876	1.36535	1.17168	0.987136	1.17472	0.826915	0.903185	0.926526	0.885542	0.753832	0.0630863
Q2TA68	Dynamin-like 120 kDa protein, mitochondrial OS=Rattus norvegicus GN=Opa1 PE=1 SV=1 - [OPA1_RAT]	32.81	26	26	97	960	111.238	7.53271	1.00448	0.921904	0.913818	0.946733	1.03047	1.00632	1.03593	1.02424	1.08187	0.0631233
Q5I0P2	Glycine cleavage system H protein, mitochondrial OS=Rattus norvegicus GN=Gcsh PE=2 SV=1 - [GCSH_RAT]	39.41	4	4	47	170	18.4734	5.0083	0.966844	0.899719	0.7881	0.884888	1.06458	1.01722	0.999027	1.02694	1.16053	0.0631912
Q68FX7	THO complex subunit 5 homolog OS=Rattus norvegicus GN=Thoc5 PE=2 SV=1 - [THOC5_RAT]	3.37	2	2	4	682	78.61	7.15186	1.21858	1.26806		1.24332	1.11829	1.05045		1.08437	0.872152	0.0632208
Q9Z144	Galectin-2 OS=Rattus norvegicus GN=Lgals2 PE=2 SV=1 - [LEG2_RAT]	10.77	1	1	5	130	14.7233	7.54736	1.03364	1.07871	1.2409	1.11775	0.943886	0.917988	0.986209	0.949361	0.849349	0.0632208
Q6P9V7	Proteasome (Prosome, macropain) activator subunit 1 OS=Rattus norvegicus GN=Psme1 PE=1 SV=1 - [Q6P9V7_RAT]	53.01	12	15	109	249	28.617	5.80811	0.99811	0.888401	0.894526	0.927012	1.02556	1.04497	1.00029	1.02361	1.1042	0.0632634
P14141	Carbonic anhydrase 3 OS=Rattus norvegicus GN=Ca3 PE=1 SV=3 - [CAH3_RAT]	70.38	17	17	419	260	29.4127	7.37158	0.903591	0.929509	0.961737	0.931613	0.982914	1.13797	1.04207	1.05432	1.13171	0.0636143
B0BNJ1	LOC683667 protein OS=Rattus norvegicus GN=Sri PE=1 SV=1 - [B0BNJ1_RAT]	32.32	6	6	19	198	21.6103	5.89697	0.921892	0.945498	0.960194	0.942528	1.01993	1.04965	0.965119	1.01157	1.07325	0.0638152
Q5XI39	Crystallin, zeta (Quinone reductase)-like 1 OS=Rattus norvegicus GN=Cryzl1 PE=1 SV=1 - [Q5XI39_RAT]	6.61	2	2	3	348	38.7591	5.90967	0.942594	0.92801	0.955144	0.941916	0.956626	0.996111	1.01194	0.988224	1.04916	0.0638664
G3V7L8	ATPase, H+ transporting, V1 subunit E isoform 1, isoform CRA_a OS=Rattus norvegicus GN=Atp6v1e1 PE=1 SV=1 - [G3V7L8_RAT]	23.01	5	5	15	226	26.1268	8.42627	0.782813	0.759794	0.926753	0.82312	0.917997	0.998643	1.00258	0.973075	1.18218	0.0640648
Q6TUG0	DnaJ homolog subfamily B member 11 OS=Rattus norvegicus GN=Dnajb11 PE=2 SV=1 - [DJB11_RAT]	26.82	8	8	49	358	40.4697	6.31592	0.98665	0.969803	0.971695	0.976049	1.06631	1.04294	0.99165	1.03363	1.059	0.0640752
F1LRE2	Insulin-like growth factor binding protein, acid labile subunit, isoform CRA_b OS=Rattus norvegicus GN=Igfals PE=1 SV=2 - [F1LRE2_RAT]	5.47	3	3	8	603	66.8567	6.60986	1.03396	1.25856	1.51485	1.26912	0.898424	0.952505	0.887759	0.912896	0.719311	0.0641221
F1LPV0	Protein Nars OS=Rattus norvegicus GN=Nars PE=1 SV=2 - [F1LPV0_RAT]	26.88	14	15	46	558	64.0869	5.85889	0.9864	1.03954	1.00975	1.0119	0.977917	0.958834	0.973907	0.970219	0.958813	0.0643016
F1LRQ1	Aldehyde oxidase 1 OS=Rattus norvegicus GN=Aox1 PE=1 SV=3 - [F1LRQ1_RAT]	39.23	43	47	193	1333	146.803	6.96143	1.18327	1.08541	1.00909	1.09259	0.919553	1.00448	0.89233	0.938788	0.85923	0.0643388
Q5RKI0	WD repeat-containing protein 1 OS=Rattus norvegicus GN=Wdr1 PE=1 SV=3 - [WDR1_RAT]	36.47	18	18	80	606	66.1399	6.62451	0.998327	0.979157	0.974432	0.983972	1.05002	1.01133	1.00764	1.02299	1.03966	0.0643719
F1MAH8	Protein Clip1 OS=Rattus norvegicus GN=Clip1 PE=1 SV=3 - [F1MAH8_RAT]	9.17	9	9	16	1319	148.056	5.31299	1.09391	1.22063	1.00362	1.10605	0.913776	0.941881	0.969108	0.941588	0.851305	0.0644729
Q99MJ7	Centrosomal protein centrin 2 (Fragment) OS=Rattus norvegicus GN=Cetn2 PE=2 SV=1 - [Q99MJ7_RAT]	10.66	1	1	5	122	13.9099	4.62744	0.998553	0.924672	1.02189	0.981706	1.03063	1.11914	1.09493	1.08157	1.10172	0.06456
P85973	Purine nucleoside phosphorylase OS=Rattus norvegicus GN=Pnp PE=1 SV=1 - [PNPH_RAT]	58.82	12	12	115	289	32.281	6.93213	1.04894	1.05972	1.13826	1.08231	0.963153	1.03425	0.981651	0.993019	0.917503	0.0647049
G3V7Q4	Protein Ptpn12 OS=Rattus norvegicus GN=Ptpn12 PE=1 SV=1 - [G3V7Q4_RAT]	3.26	3	3	5	766	85.93	5.8335	0.903515	0.93964	0.984825	0.94266	1.0027	1.00301	1.07187	1.02586	1.08826	0.0647518
Q68FQ9	LanC lantibiotic synthetase component C-like 2 (Bacterial) OS=Rattus norvegicus GN=Lancl2 PE=1 SV=1 - [Q68FQ9_RAT]	8	3	3	8	450	50.9356	7.45947	0.92985	0.988928	0.925255	0.948011	1.01014	0.98679	1.01815	1.00503	1.06014	0.0648246
P29288	Tartrate-resistant acid phosphatase type 5 OS=Rattus norvegicus GN=Acp5 PE=1 SV=1 - [PPA5_RAT]	9.48	2	2	4	327	36.7025	8.39697	0.678812	0.942661	0.700849	0.774107	1.09708	0.947624	0.999381	1.01469	1.31079	0.064859
D3ZWT2	Protein Fitm2 OS=Rattus norvegicus GN=Fitm2 PE=1 SV=1 - [D3ZWT2_RAT]	8.4	2	2	4	262	30.0926	8.95361	0.98082	0.990281	0.929334	0.966812	1.06785	0.998889	1.09739	1.05471	1.09091	0.0649015
D4AED6	Protein Wbscr27 OS=Rattus norvegicus GN=Wbscr27 PE=1 SV=1 - [D4AED6_RAT]	27.27	5	5	12	253	27.381	5.19873	1.13043	1.39368	1.14551	1.22321	1.06151	0.894886	0.97106	0.975819	0.797754	0.0650499
P13471	40S ribosomal protein S14 OS=Rattus norvegicus GN=Rps14 PE=2 SV=3 - [RS14_RAT]	37.75	6	6	48	151	16.2485	10.0522	1.08616	1.0421	1.15608	1.09478	0.965771	1.03801	0.977348	0.99371	0.90768	0.0650521
Q9NQR8	NADH dehydrogenase [ubiquinone] 1 alpha subcomplex assembly factor 4 OS=Rattus norvegicus GN=Ndufaf4 PE=1 SV=1 - [NDUF4_RAT]	13.22	2	2	7	174	20.1457	8.99756	0.825951	0.979575	0.92761	0.911045	1.19119	1.03774	1.0291	1.08601	1.19205	0.0651148
D4A8T3	Coatomer protein complex, subunit zeta 1 (Predicted) OS=Rattus norvegicus GN=Copz1 PE=1 SV=1 - [D4A8T3_RAT]	24.86	4	4	25	177	20.1855	4.80518	0.888534	0.867953	1.02081	0.925767	1.09403	1.00829	1.10233	1.06822	1.15387	0.0654099
A0A0G2JWZ9	Protein Ankrd44 OS=Rattus norvegicus GN=Ankrd44 PE=1 SV=1 - [A0A0G2JWZ9_RAT]	0.98	1	1	2	921	99.3731	6.58057	0.894024		0.759792	0.826908	1.07209		1.08156	1.07683	1.30223	0.0654432
Q6AZ26	C-terminal binding protein 1 OS=Rattus norvegicus GN=Ctbp1 PE=1 SV=1 - [Q6AZ26_RAT]	10.23	3	3	8	391	42.6028	6.58057	1.19684	1.30251	1.08331	1.19422	1.0602	1.02907	0.994579	1.02795	0.860771	0.0655925
B5DFJ3	Ddx23 protein (Fragment) OS=Rattus norvegicus GN=Ddx23 PE=2 SV=1 - [B5DFJ3_RAT]	7.39	5	5	10	798	93.0267	9.5835	0.93993	0.655027	0.872011	0.822323	1.03775	1.06583	1.01978	1.04112	1.26608	0.0656156
Q63525	Nuclear migration protein nudC OS=Rattus norvegicus GN=Nudc PE=1 SV=1 - [NUDC_RAT]	46.08	15	15	46	332	38.3883	5.37646	1.02226	0.903113	0.898409	0.941262	1.04731	1.0312	1.05571	1.04474	1.10994	0.0657578
P35745	Acylphosphatase-2 OS=Rattus norvegicus GN=Acyp2 PE=1 SV=2 - [ACYP2_RAT]	20.62	2	2	4	97	10.8565	9.26123	0.948873	0.852767	0.825387	0.875676	0.994218	1.08273	0.953304	1.01009	1.15349	0.0658519
B2GUZ7	Protein Tbcc OS=Rattus norvegicus GN=Tbcc PE=1 SV=1 - [B2GUZ7_RAT]	4.71	1	1	2	340	38.0532	5.22412	1.50445		1.91048	1.70746	0.893515		0.98318	0.938347	0.549557	0.0659287
B1H2A6	Fxr2 protein OS=Rattus norvegicus GN=Fxr2 PE=1 SV=1 - [B1H2A6_RAT]	11.85	3	6	14	675	74.3292	6.1001	0.950794	0.963355		0.957074	0.928312	0.934324		0.931318	0.973088	0.0659387
Q8K1Q0	Glycylpeptide N-tetradecanoyltransferase 1 OS=Rattus norvegicus GN=Nmt1 PE=1 SV=1 - [NMT1_RAT]	14.72	6	6	16	496	56.824	7.98682	0.884702	0.977894	0.755849	0.872815	1.10141	1.03427	1.00975	1.04848	1.20126	0.0659966
Q5XHZ0	Heat shock protein 75 kDa, mitochondrial OS=Rattus norvegicus GN=Trap1 PE=1 SV=1 - [TRAP1_RAT]	46.32	29	30	150	706	80.4108	7.03467	1.02316	1.04838	1.11077	1.06077	0.991162	1.00396	0.987572	0.994232	0.937273	0.0660412
Q5U4F3	Protein FAM107B OS=Rattus norvegicus GN=Fam107b PE=2 SV=1 - [F107B_RAT]	9.92	1	1	3	131	15.5763	8.30908	0.955137	0.695654	0.897737	0.849509	1.13073	1.1743	0.981417	1.09548	1.28955	0.0660571
F1LT70	Pantothenate kinase 2 (Hallervorden-Spatz syndrome) (Predicted), isoform CRA_a OS=Rattus norvegicus GN=Pank2 PE=4 SV=2 - [F1LT70_RAT]	7.45	2	2	5	443	48.6668	8.44092	1.15854	1.77714	1.2141	1.38326	0.912447	0.787484	0.925754	0.875228	0.632729	0.0660897
A0A0G2JY43	Fatty aldehyde dehydrogenase OS=Rattus norvegicus GN=Aldh3a2 PE=1 SV=1 - [A0A0G2JY43_RAT]	34.42	18	18	170	584	65.3465	9.1001	0.938455	0.985519	0.984415	0.969463	0.99625	1.0257	1.0229	1.01495	1.04692	0.0660977
Q5XI89	NXPE family member 4 OS=Rattus norvegicus GN=Nxpe4 PE=2 SV=1 - [NXPE4_RAT]	29.15	13	13	55	542	61.5758	9.0415	0.909928	0.921542	1.02123	0.950899	1.01202	1.06988	1.0988	1.06023	1.11498	0.0661105
Q63663	Guanylate-binding protein 1 OS=Rattus norvegicus GN=Gbp2 PE=1 SV=2 - [GBP2_RAT]	11.21	6	6	18	589	67.0665	5.69385	0.895684	0.853763	0.865257	0.871568	1.04403	0.918611	1.13672	1.03312	1.18536	0.0662243
O08557	N(G),N(G)-dimethylarginine dimethylaminohydrolase 1 OS=Rattus norvegicus GN=Ddah1 PE=1 SV=3 - [DDAH1_RAT]	61.05	14	15	80	285	31.4059	6.12549	0.972855	0.945153	0.870855	0.929621	1.05392	1.07634	0.978213	1.03616	1.1146	0.066401
D3ZN39	Protein Usp8 OS=Rattus norvegicus GN=Usp8 PE=1 SV=2 - [D3ZN39_RAT]	4.16	3	3	5	1081	122.474	8.51416	1.20123	1.33025	1.66945	1.40031	0.994863	1.08864	1.04883	1.04411	0.745628	0.0664796
D4AE58	Protein Kank1 OS=Rattus norvegicus GN=Kank1 PE=1 SV=2 - [D4AE58_RAT]	5.96	5	5	6	1358	147.922	5.43994	1.19866	1.02427	1.27669	1.16654	1.01359	0.827343	0.961207	0.934048	0.800698	0.0667059
Q5HZY2	GTP-binding protein SAR1b OS=Rattus norvegicus GN=Sar1b PE=2 SV=1 - [SAR1B_RAT]	55.05	5	8	50	198	22.3955	6.11279	0.970385	0.987509	0.860298	0.939397	1.03695	1.02948	1.05681	1.04108	1.10824	0.0668132
P24268	Cathepsin D OS=Rattus norvegicus GN=Ctsd PE=1 SV=1 - [CATD_RAT]	30.47	10	10	65	407	44.6519	7.09326	0.783752	0.901098	0.922275	0.869042	0.995576	0.959094	0.985567	0.980079	1.12777	0.0668448
B2RYF6	Cleft lip and palate associated transmembrane protein 1 OS=Rattus norvegicus GN=Clptm1 PE=1 SV=1 - [B2RYF6_RAT]	11.14	6	6	16	664	75.2288	6.01123	0.89099	0.969267	0.938198	0.932819	1.05704	0.966961	1.05265	1.02555	1.09941	0.0668801
D3ZM03	Vacuolar ATPase assembly integral membrane protein Vma21 OS=Rattus norvegicus GN=LOC100912478 PE=1 SV=1 - [D3ZM03_RAT]	11.88	1	1	3	101	11.3739	7.23975		1.55383	1.36987	1.46185		0.767222	1.01738	0.892301	0.61039	0.0669351
B2RZ66	Protein Srp19 OS=Rattus norvegicus GN=Srp19 PE=1 SV=1 - [B2RZ66_RAT]	54.17	5	5	19	144	16.1274	9.84717	0.984651	0.929213	0.953787	0.955884	1.03225	0.994192	0.994212	1.00689	1.05336	0.0671701
Q56R15	Importin subunit alpha OS=Rattus norvegicus GN=Kpna6 PE=2 SV=1 - [Q56R15_RAT]	24.77	4	10	17	533	59.4942	4.98291	1.12978		1.23536	1.18257	0.935328		0.798403	0.866865	0.733035	0.0674849
P23514	Coatomer subunit beta OS=Rattus norvegicus GN=Copb1 PE=1 SV=1 - [COPB_RAT]	41.97	33	33	117	953	106.943	5.96045	0.983442	0.950776	0.979653	0.97129	0.990871	1.05639	1.02784	1.02503	1.05533	0.0675297
Q9R012	Serine/threonine-protein kinase PLK2 OS=Rattus norvegicus GN=Plk2 PE=1 SV=1 - [PLK2_RAT]	1.61	1	1	2	682	77.8701	8.23584		0.843927	0.680248	0.762088		1.06138	1.15971	1.11055	1.45724	0.0675488
Q6AXR4	Beta-hexosaminidase subunit beta OS=Rattus norvegicus GN=Hexb PE=2 SV=1 - [HEXB_RAT]	13.59	7	7	18	537	61.4884	7.94287	0.963712	0.756774	0.771205	0.830564	0.967547	1.00161	1.05511	1.00809	1.21374	0.0677658
A0A0G2QC41	Protein Hdac6 OS=Rattus norvegicus GN=Hdac6 PE=1 SV=1 - [A0A0G2QC41_RAT]	3.21	3	3	5	1152	125.415	5.8335	1.08813	1.50865	1.18771	1.26149	0.958254	0.93116	0.947219	0.945544	0.749543	0.0678144
P02454	Collagen alpha-1(I) chain OS=Rattus norvegicus GN=Col1a1 PE=1 SV=5 - [CO1A1_RAT]	9.77	12	12	55	1453	137.869	5.92236	1.11	1.31621	1.09035	1.17219	0.783176	0.789146	1.06558	0.879302	0.750138	0.0678783
P04694	Tyrosine aminotransferase OS=Rattus norvegicus GN=Tat PE=1 SV=1 - [ATTY_RAT]	16.96	7	7	9	454	50.6024	5.43994	0.821875	1.05914	0.893246	0.924755	1.04998	1.19843	1.14004	1.12948	1.22139	0.068061
F1LQV9	Protein lin-7 homolog A OS=Rattus norvegicus GN=Lin7a PE=1 SV=1 - [F1LQV9_RAT]	12.39	1	3	5	218	24.4218	8.73389	0.959154	0.877492		0.918323	1.09633	1.06201		1.07917	1.17515	0.0681642
D4AE49	Protein Skiv2l2 OS=Rattus norvegicus GN=Skiv2l2 PE=1 SV=3 - [D4AE49_RAT]	5.07	5	5	7	1066	120.626	6.65381	0.95782	0.846564	0.835057	0.879813	1.06434	0.994929	0.955501	1.00492	1.1422	0.0681924
Q68FW7	Threonine--tRNA ligase, mitochondrial OS=Rattus norvegicus GN=Tars2 PE=2 SV=1 - [SYTM_RAT]	18.4	9	11	25	723	81.6208	7.86963	1.15991	1.13995	1.55033	1.2834	0.984731	0.914032	0.946549	0.948437	0.739006	0.0683204
P50123	Glutamyl aminopeptidase OS=Rattus norvegicus GN=Enpep PE=1 SV=2 - [AMPE_RAT]	17.14	13	13	31	945	107.927	5.38916	1.3168	1.03333	1.08259	1.14424	0.864647	0.952174	0.935801	0.917541	0.801878	0.0683417
Q641X8	Eukaryotic translation initiation factor 3 subunit E OS=Rattus norvegicus GN=Eif3e PE=2 SV=1 - [EIF3E_RAT]	33.71	15	15	43	445	52.1874	6.03662	0.975047	0.993598	0.9205	0.963048	1.01964	1.01042	1.02529	1.01845	1.05753	0.0683885
P33274	Cytochrome P450 4F1 OS=Rattus norvegicus GN=Cyp4f1 PE=2 SV=1 - [CP4F1_RAT]	29.96	7	13	63	524	59.8299	6.59521	1.03167	1.19766	1.12396	1.11776	0.977657	0.977859	1.02353	0.993014	0.888396	0.0684987
D3ZML3	Cyclin-dependent kinase 11B OS=Rattus norvegicus GN=Cdk11b PE=1 SV=2 - [D3ZML3_RAT]	2.29	1	1	2	436	49.804	9.14404	1.21632		1.473	1.34466	0.751925		0.887137	0.819531	0.609472	0.0685514
O70490	Acyl-coenzyme A synthetase ACSM2, mitochondrial OS=Rattus norvegicus GN=Acsm2 PE=2 SV=2 - [ACSM2_RAT]	8.92	3	4	5	572	64.104	8.30908		1.35376	1.67127	1.51252		0.784701	0.948331	0.866516	0.572897	0.068656
F1M0Q9	Protein Pm20d1 OS=Rattus norvegicus GN=Pm20d1 PE=1 SV=3 - [F1M0Q9_RAT]	13.98	6	6	20	472	52.4694	7.07861	1.09359	1.2085	1.0721	1.12473	0.99003	0.922462	1.04827	0.986921	0.877475	0.0689893
F7FF10	Protein Cyp2j4 OS=Rattus norvegicus GN=Cyp2j4 PE=1 SV=2 - [F7FF10_RAT]	10.19	1	5	18	432	50.2047	8.1333		1.37533	1.58337	1.47935		1.11123	1.09485	1.10304	0.745627	0.0690205
D3ZUC9	Oxidative-stress responsive 1 (Predicted) OS=Rattus norvegicus GN=Oxsr1 PE=1 SV=1 - [D3ZUC9_RAT]	14.04	5	6	16	527	58.1681	6.56592	1.06541	1.00836	1.17456	1.08278	0.96878	0.956063	0.961404	0.962082	0.888531	0.0690708
M0R7P3	Protein LOC100912026 OS=Rattus norvegicus GN=LOC100912026 PE=1 SV=2 - [M0R7P3_RAT]	26	2	2	4	100	10.9832	8.01611	1.06512	1.17708	1.23374	1.15864	0.993254	1.06168	1.02607	1.027	0.886382	0.0690812
P55213	Caspase-3 OS=Rattus norvegicus GN=Casp3 PE=2 SV=2 - [CASP3_RAT]	28.16	6	6	20	277	31.4712	6.354	0.83667	0.849503	0.965243	0.883805	1.05474	0.970861	0.984516	1.00337	1.13528	0.0690885
O35796	Complement component 1 Q subcomponent-binding protein, mitochondrial OS=Rattus norvegicus GN=C1qbp PE=1 SV=2 - [C1QBP_RAT]	16.85	4	4	23	279	30.9775	4.86865	0.983072	0.82439	0.795086	0.867516	1.04295	1.05925	0.974	1.0254	1.18199	0.0690963
Q95571	RT1.A(U) alpha chain (Fragment) OS=Rattus norvegicus GN=RT1.A(u) PE=2 SV=1 - [Q95571_RAT]	32.56	3	11	38	344	38.7652	5.26221	1.16411	1.39278	1.38114	1.31268	1.0706	1.18433	0.976862	1.07726	0.820661	0.0693843
Q63413	Spliceosome RNA helicase Ddx39b OS=Rattus norvegicus GN=Ddx39b PE=2 SV=3 - [DX39B_RAT]	23.83	6	10	48	428	49.004	5.66846	0.956789	0.951893	0.910178	0.93962	1.02782	0.98164	1.11206	1.04051	1.10737	0.0693895
P05708	Hexokinase-1 OS=Rattus norvegicus GN=Hk1 PE=1 SV=4 - [HXK1_RAT]	8.5	6	6	10	918	102.342	6.7124	1.17027	1.27643	1.49589	1.3142	0.899023	1.07512	1.11083	1.02833	0.782475	0.0695137
A0A0G2JSV6	Protein Hba-a2 OS=Rattus norvegicus GN=Hba-a2 PE=1 SV=1 - [A0A0G2JSV6_RAT]	71.83	2	12	547	142	15.2748	8.30908		0.672707	0.565984	0.619346		1.41075	2.00861	1.70968	2.76047	0.0695638
Q6P7A7	Dolichyl-diphosphooligosaccharide--protein glycosyltransferase subunit 1 OS=Rattus norvegicus GN=Rpn1 PE=1 SV=1 - [Q6P7A7_RAT]	48.51	27	27	201	606	68.3586	6.50732	0.937092	0.923407	0.993312	0.951271	1.00063	1.01424	1.00032	1.00506	1.05655	0.0697765
Q64268	Heparin cofactor 2 OS=Rattus norvegicus GN=Serpind1 PE=1 SV=1 - [HEP2_RAT]	8.35	3	3	8	479	54.5169	6.96143	1.43353	1.1763	1.14263	1.25082	0.861157	1.01521	1.06358	0.979984	0.783472	0.0700243
F5CC78	Dystrophin Dp71e OS=Rattus norvegicus GN=Dmd PE=2 SV=1 - [F5CC78_RAT]	12.17	4	5	7	600	68.429	6.49365	1.16766	0.99523	1.19246	1.11845	0.985959	0.932249	0.762017	0.893408	0.79879	0.0700736
F1LYZ8	Protein Ppp1r21 OS=Rattus norvegicus GN=Ppp1r21 PE=1 SV=3 - [F1LYZ8_RAT]	7.44	4	4	7	780	88.3056	6.96143	1.09777	1.09391	1.27271	1.1548	0.939044	1.06058	0.936107	0.978578	0.847403	0.0701893
Q4V7C6	GMP synthase [glutamine-hydrolyzing] OS=Rattus norvegicus GN=Gmps PE=1 SV=1 - [GUAA_RAT]	24.68	13	13	33	693	76.7088	6.63916	1.06256	1.05595	1.0153	1.0446	1.01981	0.984019	0.956103	0.986643	0.944514	0.0702062
F1M8E9	Lysozyme f2 OS=Rattus norvegicus GN=Lyz2 PE=1 SV=1 - [F1M8E9_RAT]	28.38	2	2	3	148	16.7072	8.93896	0.582177		0.709574	0.645876	0.884078		0.982278	0.933178	1.44483	0.0702106
A0A0G2K7M1	Glyceraldehyde-3-phosphate dehydrogenase OS=Rattus norvegicus PE=1 SV=1 - [A0A0G2K7M1_RAT]	28.23	1	9	165	333	35.669	7.69385	1.23637	1.36527		1.30082	1.0793	1.05067		1.06499	0.818705	0.0702157
Q68G38	Torsin-1A OS=Rattus norvegicus GN=Tor1a PE=1 SV=1 - [TOR1A_RAT]	25.23	7	7	19	333	37.9245	7.21045	0.780111	0.876023	0.980254	0.878796	1.05066	0.995964	1.03093	1.02585	1.16734	0.0702656
P46413	Glutathione synthetase OS=Rattus norvegicus GN=Gss PE=1 SV=1 - [GSHB_RAT]	40.08	16	16	53	474	52.3119	5.66846	1.08229	1.22761	1.01912	1.10967	0.982262	0.937401	0.944123	0.954595	0.860249	0.0704102
B2RYJ4	L-aminoadipate-semialdehyde dehydrogenase-phosphopantetheinyl transferase OS=Rattus norvegicus GN=Aasdhppt PE=2 SV=1 - [ADPPT_RAT]	3.56	1	1	3	309	35.7931	6.65381	0.967319	0.879706		0.923513	1.08096	1.07861		1.07978	1.16921	0.0704306
Q03248	Beta-ureidopropionase OS=Rattus norvegicus GN=Upb1 PE=1 SV=1 - [BUP1_RAT]	55.98	22	22	162	393	44.014	6.93213	1.07115	1.05574	1.03523	1.05404	0.990521	1.01697	1.03413	1.01387	0.961891	0.070557
D3ZUX7	Protein Acsf3 OS=Rattus norvegicus GN=Acsf3 PE=1 SV=1 - [D3ZUX7_RAT]	22.81	9	9	18	583	65.2248	8.68994	0.972785	1.13648	1.15888	1.08938	0.956031	0.802808	0.946086	0.901642	0.827665	0.0707432
D4A3M7	Protein Bsdc1 OS=Rattus norvegicus GN=Bsdc1 PE=1 SV=3 - [D4A3M7_RAT]	19.44	7	7	16	427	46.9879	4.44971	0.888269	0.894563	0.990252	0.924362	1.05262	1.08415	0.974977	1.03725	1.12212	0.0712292
F8WFI2	2-amino-3-carboxymuconate-6-semialdehyde decarboxylase OS=Rattus norvegicus GN=Acmsd PE=1 SV=3 - [F8WFI2_RAT]	15.18	4	4	9	336	37.8439	5.88428	0.876806	0.724141	0.886925	0.829291	1.05854	1.28917	0.956251	1.10132	1.32803	0.0714868
P31232	Transgelin OS=Rattus norvegicus GN=Tagln PE=1 SV=2 - [TAGL_RAT]	36.82	7	7	17	201	22.5883	8.83643	0.853521	0.926046	0.748286	0.842617	1.04749	0.926368	1.01439	0.996082	1.18213	0.0715253
B0BNG6	Use1 protein (Fragment) OS=Rattus norvegicus GN=Use1 PE=2 SV=1 - [B0BNG6_RAT]	18.94	4	4	7	264	29.9068	9.23193	1.10167	1.04103	1.05435	1.06568	0.994743	0.98662	0.8521	0.944488	0.886275	0.0716175
D3ZJ50	Plakophilin 3 (Predicted), isoform CRA_a OS=Rattus norvegicus GN=Pkp3 PE=1 SV=1 - [D3ZJ50_RAT]	1.95	1	1	4	822	89.8421	9.51025	1.21558	1.29292	1.78176	1.43009	1.04466	0.913727	1.00691	0.988431	0.691168	0.0716876
Q5BJL7	Slc27a4 protein (Fragment) OS=Rattus norvegicus GN=Slc27a4 PE=2 SV=1 - [Q5BJL7_RAT]	7.14	1	1	2	168	18.8395	5.13525	1.61817	1.45499		1.53658	1.00612	1.19257		1.09934	0.715449	0.0717488
F1LP46	ATP-dependent RNA helicase SUPV3L1, mitochondrial OS=Rattus norvegicus GN=Supv3l1 PE=1 SV=2 - [F1LP46_RAT]	11.8	6	6	12	695	78.8729	7.10791	1.27989	1.14733	1.09309	1.17344	0.880694	0.916816	1.09424	0.963918	0.821446	0.0719636
D4A644	Protein Map7d1 OS=Rattus norvegicus GN=Map7d1 PE=1 SV=1 - [D4A644_RAT]	7.59	4	5	12	817	90.364	9.979	1.2379	1.11701	1.8493	1.4014	0.880456	0.88389	0.76197	0.842105	0.600901	0.0719845
D3ZDP2	Uncharacterized protein OS=Rattus norvegicus GN=Mrpl58 PE=1 SV=1 - [D3ZDP2_RAT]	24.27	4	4	11	206	23.4554	10.1841	1.2176	1.12087	1.06252	1.13366	1.01951	1.03167	1.01877	1.02332	0.902663	0.0720045
A0A0G2K2V2	AP complex subunit beta OS=Rattus norvegicus GN=Ap1b1 PE=1 SV=1 - [A0A0G2K2V2_RAT]	37.58	17	30	110	942	103.758	5.17334	0.903337	0.984145	0.950573	0.946019	0.984619	1.02099	1.03955	1.01505	1.07298	0.0722733
D4ACK7	Protein Cnnm3 OS=Rattus norvegicus GN=Cnnm3 PE=1 SV=1 - [D4ACK7_RAT]	5.2	3	3	6	711	76.198	5.8335	1.13926	1.05954	1.52523	1.24134	0.873184	0.905605	0.896417	0.891735	0.718363	0.0723044
D4A1J4	3-hydroxybutyrate dehydrogenase type 2 OS=Rattus norvegicus GN=Bdh2 PE=3 SV=2 - [BDH2_RAT]	10.2	2	2	3	245	26.6338	7.15186	1.11626	1.25812		1.18719	0.936503	0.844995		0.890749	0.7503	0.0723766
Q8VI04	Isoaspartyl peptidase/L-asparaginase OS=Rattus norvegicus GN=Asrgl1 PE=1 SV=1 - [ASGL1_RAT]	36.04	10	10	42	333	34.3886	7.88428	0.868635	0.959172	0.948539	0.925448	0.997515	1.0258	0.981243	1.00152	1.0822	0.072543
Q6SKG1	Acyl-coenzyme A synthetase ACSM3, mitochondrial OS=Rattus norvegicus GN=Acsm3 PE=2 SV=1 - [ACSM3_RAT]	38.45	19	20	72	580	65.6712	7.98682	0.905545	0.710883	0.749208	0.788545	1.08858	1.11307	0.870947	1.0242	1.29885	0.0725998
B5DEH4	Protein Uap1l1 OS=Rattus norvegicus GN=Uap1l1 PE=1 SV=1 - [B5DEH4_RAT]	7.69	2	3	8	507	56.3999	5.65576	1.20668	1.32672		1.2667	1.01825	0.884152		0.951201	0.750928	0.0726066
D3ZN37	Rho-associated protein kinase OS=Rattus norvegicus GN=Rock1 PE=1 SV=2 - [D3ZN37_RAT]	9.23	11	12	22	1354	157.929	5.89697	1.04222	1.06735	1.13526	1.08161	1.00643	0.992061	1.02951	1.00933	0.933177	0.0726717
D3ZSL2	Protein Abracl OS=Rattus norvegicus GN=Abracl PE=1 SV=1 - [D3ZSL2_RAT]	27.16	2	2	5	81	9.02481	5.79541	0.927316	0.749033	0.917997	0.864782	1.05311	0.959207	1.07785	1.03005	1.19112	0.0727302
Q6AXN4	Nucleoporin NDC1 OS=Rattus norvegicus GN=Ndc1 PE=1 SV=1 - [NDC1_RAT]	1.34	1	1	2	673	75.664	8.68994		0.945963	0.944054	0.945009		1.00043	1.04467	1.02255	1.08205	0.0727483
Q5FVQ9	Tubulin-specific chaperone E OS=Rattus norvegicus GN=Tbce PE=2 SV=1 - [TBCE_RAT]	4.01	2	2	3	524	59.0055	6.20166	1.2079	1.10784		1.15787	0.914499	0.981254		0.947876	0.818639	0.0731364
Q6P752	Torsin-1A-interacting protein 2 OS=Rattus norvegicus GN=Tor1aip2 PE=2 SV=1 - [TOIP2_RAT]	6.57	3	3	15	578	61.6608	4.75439	0.920206	0.988109	0.921585	0.9433	1.02112	0.993445	0.991623	1.00206	1.06229	0.0733417
D4AEG7	Protein Tbc1d13 OS=Rattus norvegicus GN=Tbc1d13 PE=1 SV=3 - [D4AEG7_RAT]	18.25	6	6	14	400	46.4466	5.46533	1.05476	1.15246	1.30696	1.17139	1.00995	0.974955	0.992901	0.992602	0.847368	0.0733488
P09034	Argininosuccinate synthase OS=Rattus norvegicus GN=Ass1 PE=1 SV=1 - [ASSY_RAT]	60.92	27	27	325	412	46.4669	7.78174	0.945056	0.984571	0.992116	0.973914	1.02499	1.12212	1.02815	1.05842	1.08677	0.0734532
A0A0G2K9R9	Protein Psme4 OS=Rattus norvegicus GN=Psme4 PE=1 SV=1 - [A0A0G2K9R9_RAT]	5.37	7	7	14	1843	211.023	7.12256	1.00694	1.00744	1.12039	1.04492	0.981237	0.926008	0.921082	0.942776	0.902243	0.0735034
O08769	Cyclin dependent kinase inhibitor OS=Rattus norvegicus GN=Cdkn1b PE=1 SV=1 - [O08769_RAT]	7.61	1	1	2	197	22.1256	7.02002		1.23044	1.06002	1.14523		0.77184	0.856567	0.814204	0.710951	0.0736312
P97519	Hydroxymethylglutaryl-CoA lyase, mitochondrial OS=Rattus norvegicus GN=Hmgcl PE=2 SV=1 - [HMGCL_RAT]	47.08	14	14	88	325	34.1697	8.41162	0.87393	0.881387	1.00969	0.921669	1.03996	1.05125	1.00647	1.03256	1.12032	0.0737864
M0R7W2	Protein Arhgef10l OS=Rattus norvegicus GN=Arhgef10l PE=1 SV=2 - [M0R7W2_RAT]	2.58	2	2	2	1241	134.876	5.89697	0.773389		0.90608	0.839734	1.06484		1.07753	1.07119	1.27562	0.0738524
M0RC57	Protein unc-45 homolog A OS=Rattus norvegicus GN=Smap1 PE=1 SV=1 - [M0RC57_RAT]	5.45	2	2	8	440	47.6306	8.51416	1.0027	0.970482	0.948423	0.973868	1.02728	1.00131	1.0596	1.0294	1.05702	0.0738763
D3ZDZ1	Amyloid beta (A4) protein-binding, family B, member 1 interacting protein OS=Rattus norvegicus GN=Apbb1ip PE=1 SV=2 - [D3ZDZ1_RAT]	1.36	1	1	2	664	73.629	5.40186	0.867428	0.858047		0.862738	0.989736	0.933541		0.961638	1.11464	0.073884
D3ZU31	Protein Tjap1 OS=Rattus norvegicus GN=Tjap1 PE=1 SV=1 - [D3ZU31_RAT]	3.68	1	1	2	543	60.0513	6.01123		0.82408	0.822416	0.823248		0.906189	0.973279	0.939734	1.1415	0.073898
Q4KLN2	Mtx1 protein (Fragment) OS=Rattus norvegicus GN=Mtx1 PE=2 SV=1 - [Q4KLN2_RAT]	16.44	7	7	20	444	49.7114	8.96826	1.04271	1.04001	1.12147	1.06806	0.94856	1.02637	0.897908	0.957613	0.896589	0.0739681
D4A8N2	Protein Fdx1l OS=Rattus norvegicus GN=Fdx1l PE=1 SV=1 - [D4A8N2_RAT]	18.97	2	2	5	174	18.7584	5.98584	1.27379	1.00601	1.27541	1.18507	0.979902	0.991065	0.919255	0.963407	0.812956	0.0741659
F1LQN9	Protein Exoc1 OS=Rattus norvegicus GN=Exoc1 PE=1 SV=3 - [F1LQN9_RAT]	1.63	1	1	2	673	75.921	5.78271	1.10419	1.12079		1.11249	1.04146	0.987273		1.01436	0.911799	0.0742232
P0C2C0	39S ribosomal protein L22, mitochondrial OS=Rattus norvegicus GN=Mrpl22 PE=1 SV=1 - [RM22_RAT]	6.31	1	1	4	206	24.0237	9.92041	1.89565	1.34572	3.05884	2.10007	0.937286	0.934497	0.769207	0.88033	0.419191	0.0742848
Q5XI34	Protein Ppp2r1a OS=Rattus norvegicus GN=Ppp2r1a PE=1 SV=1 - [Q5XI34_RAT]	46.52	24	24	83	589	65.2809	5.10986	1.01231	1.11014	1.03758	1.05334	0.973726	0.996217	0.971369	0.980437	0.930786	0.0743138
G3V887	V-type proton ATPase subunit a OS=Rattus norvegicus GN=Tcirg1 PE=1 SV=1 - [G3V887_RAT]	7.43	4	4	8	834	93.1509	6.43018	1.17753	1.1785	1.39046	1.24883	1.01143	1.13192	0.896472	1.01327	0.811375	0.0743748
Q7TPB1	T-complex protein 1 subunit delta OS=Rattus norvegicus GN=Cct4 PE=1 SV=3 - [TCPD_RAT]	53.25	25	26	130	539	58.0628	8.01611	1.01391	1.08659	1.11649	1.07233	0.955657	0.986042	1.01926	0.986985	0.920411	0.074383
Q6XFR6	Glycophorin-C OS=Rattus norvegicus GN=Gypc PE=1 SV=1 - [GLPC_RAT]	27.37	1	1	2	95	10.4363	5.05908	0.935436	0.771748		0.853592	1.15641	1.12629		1.14135	1.33711	0.0744194
Q63357	Unconventional myosin-Id OS=Rattus norvegicus GN=Myo1d PE=1 SV=3 - [MYO1D_RAT]	13.22	10	10	21	1006	116.021	9.40771	0.946656	0.957481	0.986444	0.963527	1.01217	0.981839	1.00407	0.99936	1.03719	0.0745114
P05182	Cytochrome P450 2E1 OS=Rattus norvegicus GN=Cyp2e1 PE=1 SV=4 - [CP2E1_RAT]	39.55	19	19	114	493	56.5907	8.39697	1.02585	1.11236	1.1406	1.09294	0.970875	1.03976	0.967833	0.992822	0.908397	0.0745164
G3V6U9	Protein Setd3 OS=Rattus norvegicus GN=Setd3 PE=1 SV=1 - [G3V6U9_RAT]	14.77	7	7	11	596	67.3781	5.41455	1.08083	1.08159	1.00727	1.05656	0.955811	1.01263	0.988542	0.985663	0.932895	0.0750133
Q5M7T1	Probable cytosolic iron-sulfur protein assembly protein CIAO1 OS=Rattus norvegicus GN=Ciao1 PE=2 SV=1 - [CIAO1_RAT]	20.65	5	5	9	339	37.5936	4.88135	0.969201	1.16743	1.21266	1.11643	0.945778	0.955023	0.896331	0.932377	0.835142	0.0750201
A0A0G2KAE1	Protein Lims2 OS=Rattus norvegicus GN=Lims2 PE=1 SV=1 - [A0A0G2KAE1_RAT]	13.49	3	4	13	341	38.9355	8.03076	0.826718	0.878122	0.847997	0.850946	0.965861	0.891765	0.897067	0.918231	1.07907	0.0750796
A0A0G2JSP3	Cullin-3 OS=Rattus norvegicus GN=Cul3 PE=1 SV=1 - [A0A0G2JSP3_RAT]	19.17	13	13	33	746	86.4131	7.98682	0.96905	0.915194	0.934652	0.939632	0.981487	0.975989	0.975239	0.977572	1.04038	0.0750862
Q5RJQ4	NAD-dependent protein deacetylase sirtuin-2 OS=Rattus norvegicus GN=Sirt2 PE=1 SV=1 - [SIR2_RAT]	21.14	6	6	13	350	39.2938	7.07861	1.01028	1.37093	1.21634	1.19918	1.02503	0.888307	0.806059	0.906464	0.755902	0.0751049
Q5I0D5	Phospholysine phosphohistidine inorganic pyrophosphate phosphatase OS=Rattus norvegicus GN=Lhpp PE=2 SV=1 - [LHPP_RAT]	24.07	5	5	14	270	29.1717	5.38916	1.00099	0.989486	1.02384	1.00477	1.03261	1.04357	1.02258	1.03292	1.02801	0.0751214
Q03336	Regucalcin OS=Rattus norvegicus GN=Rgn PE=1 SV=3 - [RGN_RAT]	72.58	20	20	257	299	33.3684	5.46533	1.00757	1.03748	1.04438	1.02981	1.00322	1.00291	0.969837	0.99199	0.963274	0.0751407
Q5M818	39S ribosomal protein L16, mitochondrial OS=Rattus norvegicus GN=Mrpl16 PE=2 SV=1 - [RM16_RAT]	10.36	2	2	3	251	28.8762	10.3159	1.13643		1.18342	1.15993	1.02857		0.93675	0.982659	0.847173	0.0752107
A0A0G2JZF6	Protein Ndufaf2 OS=Rattus norvegicus GN=Ndufaf2 PE=1 SV=1 - [A0A0G2JZF6_RAT]	18.67	3	3	6	166	19.5419	8.98291	0.947048	0.978922	0.825162	0.917044	1.12174	1.0078	1.03717	1.05557	1.15105	0.0752351
Q5I0L7	Protein KTI12 homolog OS=Rattus norvegicus GN=Kti12 PE=1 SV=1 - [KTI12_RAT]	15.14	3	3	7	350	38.3338	7.37158	1.11263	1.43711	1.14397	1.23124	0.959471	0.889078	1.04115	0.963232	0.782327	0.0754286
Q5U329	Anion exchange protein OS=Rattus norvegicus GN=Slc4a1 PE=1 SV=1 - [Q5U329_RAT]	25.18	16	16	65	850	94.2949	6.63916	0.95795	0.861795	0.810964	0.876903	0.989669	1.21916	1.47808	1.22897	1.40149	0.0754402
Q6Q7Y5	Guanine nucleotide-binding protein subunit alpha-13 OS=Rattus norvegicus GN=Gna13 PE=1 SV=1 - [GNA13_RAT]	14.32	3	4	11	377	43.9838	8.20654	1.06985	1.25173	1.03519	1.11892	0.954573	0.956842	0.964749	0.958721	0.856825	0.0757326
P30835	ATP-dependent 6-phosphofructokinase, liver type OS=Rattus norvegicus GN=Pfkl PE=1 SV=3 - [PFKAL_RAT]	20.26	12	14	54	780	85.2844	7.40088	1.08498	1.19381	1.09304	1.12394	0.959948	1.03165	1.056	1.01587	0.903841	0.0757377
Q5XI29	Cleavage and polyadenylation specificity factor subunit 7 OS=Rattus norvegicus GN=Cpsf7 PE=1 SV=1 - [CPSF7_RAT]	11.9	4	5	7	462	51.0418	7.78174	1.21636	1.11594	1.65606	1.32945	1.01007	0.920314	0.776421	0.902268	0.678676	0.0757547
D4A1P2	Protein Rpl10l OS=Rattus norvegicus GN=Rpl10l PE=1 SV=1 - [D4A1P2_RAT]	46.26	1	9	55	214	24.5419	10.1108	0.838957	0.815381	0.847246	0.833861	1.25624	1.17967	0.882714	1.10621	1.32661	0.0757833
G3V707	Protein Adipor2 OS=Rattus norvegicus GN=Adipor2 PE=4 SV=1 - [G3V707_RAT]	3.11	1	1	3	386	43.9517	6.26514	1.28641	1.17123	1.66086	1.37283	1.09135	0.983109	0.940123	1.00486	0.731962	0.0758462
B5DF91	ELAV-like protein 1 OS=Rattus norvegicus GN=Elavl1 PE=1 SV=1 - [ELAV1_RAT]	28.83	8	8	23	326	36.1461	9.0415	0.859705	0.919171	0.825269	0.868048	0.946891	1.01079	0.92047	0.959384	1.10522	0.0758754
G3V8G2	Proteasome (Prosome, macropain) 26S subunit, non-ATPase, 5 (Predicted), isoform CRA_a OS=Rattus norvegicus GN=Psmd5 PE=1 SV=1 - [G3V8G2_RAT]	34.52	13	13	38	504	55.8179	5.2749	1.05881	1.12313	1.23322	1.13839	0.997616	0.988213	1.04476	1.0102	0.887391	0.0759175
Q66H94	Peptidyl-prolyl cis-trans isomerase FKBP9 OS=Rattus norvegicus GN=Fkbp9 PE=2 SV=1 - [FKBP9_RAT]	1.58	1	1	2	570	63.0865	5.09717	1.18193		1.08089	1.13141	0.948031		0.862612	0.905322	0.800171	0.0759898
P55770	NHP2-like protein 1 OS=Rattus norvegicus GN=Snu13 PE=2 SV=4 - [NH2L1_RAT]	31.25	3	3	15	128	14.1646	8.45557	1.00898	1.07823	0.998409	1.02854	0.990512	0.942595	0.935282	0.95613	0.929599	0.076099
O88637	Ethanolamine-phosphate cytidylyltransferase OS=Rattus norvegicus GN=Pcyt2 PE=1 SV=1 - [PCY2_RAT]	32.18	11	11	35	404	45.1915	6.66846	1.0403	1.10098	1.05413	1.06514	1.02911	0.962594	1.01082	1.00084	0.939635	0.0761096
P70501	RNA-binding protein 10 OS=Rattus norvegicus GN=Rbm10 PE=1 SV=1 - [RBM10_RAT]	5.28	5	5	9	852	94.3302	6.72705	1.22476	1.03783	1.05619	1.10626	0.968143	0.981423	0.931705	0.960424	0.86817	0.0761111
Q5XIC2	Evolutionarily conserved signaling intermediate in Toll pathway, mitochondrial OS=Rattus norvegicus GN=Ecsit PE=1 SV=1 - [ECSIT_RAT]	11.98	4	4	11	434	49.5881	6.43018	1.01201	1.21424	1.3322	1.18615	0.969712	0.959189	0.962573	0.963824	0.812565	0.0762571
Q6GT70	CD74 antigen (Invariant polypeptide of major histocompatibility complex, class II antigen-associated), isoform CRA_c OS=Rattus norvegicus GN=Cd74 PE=2 SV=1 - [Q6GT70_RAT]	4.17	1	1	2	216	24.4874	9.08545	1.13884	1.15938		1.14911	1.00002	0.878716		0.93937	0.817475	0.0763059
A0A140TAB3	Kinesin light chain 1 OS=Rattus norvegicus GN=Klc1 PE=1 SV=1 - [A0A140TAB3_RAT]	6.34	1	3	10	552	62.8138	5.93506		0.855682	0.900456	0.878069		0.974692	1.03357	1.00413	1.14357	0.0763462
P54319	Phospholipase A-2-activating protein OS=Rattus norvegicus GN=Plaa PE=1 SV=3 - [PLAP_RAT]	31.95	19	19	59	795	87.0284	6.0874	0.945903	0.97215	0.996058	0.97137	1.02633	0.998072	1.00843	1.01094	1.04074	0.0764966
F6QBA3	Perilipin OS=Rattus norvegicus GN=Plin2 PE=1 SV=1 - [F6QBA3_RAT]	6.41	2	2	3	421	46.1554	5.84619	1.18316	1.20622	1.11759	1.16899	1.00016	0.977434	1.13409	1.03723	0.88729	0.0769096
P55062	Bax inhibitor 1 OS=Rattus norvegicus GN=Tmbim6 PE=2 SV=2 - [BI1_RAT]	3.8	2	2	10	237	26.4459	8.79248	0.947726	0.903215	0.955121	0.935354	1.12625	1.13888	0.961848	1.07566	1.15	0.0770943
Q9ER24	Ataxin-10 OS=Rattus norvegicus GN=Atxn10 PE=1 SV=1 - [ATX10_RAT]	28.63	11	11	23	475	53.6925	5.14795	1.03045	1.05595	1.06068	1.04903	1.03534	1.0038	0.986508	1.00855	0.961418	0.0771169
P63245	Receptor of activated protein C kinase 1 OS=Rattus norvegicus GN=Rack1 PE=1 SV=3 - [RACK1_RAT]	59.94	17	17	106	317	35.0546	7.69385	0.854552	0.899713	0.960836	0.905034	0.982208	0.971567	0.981281	0.978352	1.08101	0.0771299
D4A8G0	Protein Lsm12 OS=Rattus norvegicus GN=Lsm12 PE=1 SV=1 - [D4A8G0_RAT]	17.95	3	3	5	195	21.6871	7.73779	0.941212	1.01298	0.931808	0.962	1.22547	1.05674	1.04997	1.11073	1.1546	0.0771838
A0A0G2JVA7	Eukaryotic translation initiation factor 1A OS=Rattus norvegicus GN=Eif1a PE=1 SV=1 - [A0A0G2JVA7_RAT]	25	4	4	13	144	16.4893	5.23682	0.872058	0.898591	1.0262	0.932284	1.03552	1.051	1.04961	1.04538	1.12131	0.0773086
P69682	Adaptin ear-binding coat-associated protein 1 OS=Rattus norvegicus GN=Necap1 PE=1 SV=1 - [NECP1_RAT]	11.55	2	3	6	277	29.7741	6.37939	0.962218	0.94015	1.00945	0.970607	1.03834	1.01128	1.01813	1.02259	1.05355	0.0773953
G3V8B4	Brix domain containing 2, isoform CRA_a OS=Rattus norvegicus GN=Brix1 PE=1 SV=1 - [G3V8B4_RAT]	1.99	1	1	2	352	41.1149	9.979	0.841026	0.942145		0.891585	1.2822	1.12695		1.20457	1.35105	0.0775527
A0A0G2JY22	Protein Dip2b OS=Rattus norvegicus GN=Dip2b PE=1 SV=1 - [A0A0G2JY22_RAT]	1.72	1	2	4	1573	170.812	8.08936	1.02956	1.0739		1.05173	0.964632	0.980213		0.972422	0.924591	0.0777076
Q6P6G9	Heterogeneous nuclear ribonucleoprotein A1 OS=Rattus norvegicus GN=Hnrnpa1 PE=1 SV=1 - [Q6P6G9_RAT]	25.24	6	10	59	313	33.599	9.23193	0.947431	0.979891	0.913299	0.946874	1.08145	1.05389	0.972912	1.03608	1.09422	0.0777823
D4A5Q9	Glycine decarboxylase (Predicted), isoform CRA_a OS=Rattus norvegicus GN=Gldc PE=1 SV=1 - [D4A5Q9_RAT]	36.43	1	23	103	884	98.4855	6.63916	0.906562	0.667965	0.85181	0.808779	1.01051	0.986802	0.952851	0.983388	1.21589	0.077898
F1M9B5	Calcium-transporting ATPase OS=Rattus norvegicus GN=Atp2c1 PE=1 SV=3 - [F1M9B5_RAT]	1.47	1	1	3	750	81.3582	6.26514		1.45015	1.27665	1.3634		0.805875	1.01269	0.909284	0.666924	0.07813
A0A096MJI4	Protein Gigyf2 (Fragment) OS=Rattus norvegicus GN=Gigyf2 PE=1 SV=1 - [A0A096MJI4_RAT]	5.2	3	3	4	538	64.1191	8.70459		1.01365	1.07552	1.04459		0.921008	0.848914	0.884961	0.847187	0.078293
A0A0H2UHI4	Protein LOC103690024 OS=Rattus norvegicus GN=LOC103690024 PE=1 SV=1 - [A0A0H2UHI4_RAT]	24.37	9	9	22	558	62.1354	4.51318	1.11953	1.0346	1.15889	1.10434	0.928689	0.988844	1.04502	0.987518	0.894215	0.078595
Q4KM66	LOC500183 protein OS=Rattus norvegicus GN=Igkc PE=1 SV=1 - [Q4KM66_RAT]	27.78	6	6	30	234	25.6755	5.57959	0.828686	0.909546	0.858169	0.865467	0.999168	1.16965	1.52028	1.2297	1.42085	0.0787963
P51871	Cytochrome P450 4F6 OS=Rattus norvegicus GN=Cyp4f6 PE=2 SV=1 - [CP4F6_RAT]	16.01	5	7	19	537	61.5019	8.17725	1.12508	1.03283	1.31288	1.15693	0.862892	1.01583	0.934105	0.937608	0.810426	0.078876
D3ZVW3	Protein Zc3h4 OS=Rattus norvegicus GN=Zc3h4 PE=1 SV=2 - [D3ZVW3_RAT]	3.75	2	2	3	1172	126.656	6.63916		1.35746	1.22549	1.29148		0.88261	1.03239	0.9575	0.741398	0.0788927
A0A0G2K1S6	Malic enzyme OS=Rattus norvegicus GN=Me1 PE=1 SV=1 - [A0A0G2K1S6_RAT]	36.95	15	15	50	571	63.7919	6.66846	1.01974	1.05752	1.08374	1.05367	1.01744	1.00546	0.96245	0.995116	0.944431	0.0789935
M0R7W3	Protein XAF1 OS=Rattus norvegicus GN=XAF1 PE=1 SV=1 - [M0R7W3_RAT]	7.82	1	1	3	179	20.5336	9.1001	0.899538	1.13499	0.937911	0.990813	1.14348	1.15094	1.21558	1.17	1.18085	0.0790264
Q6IMX7	Hsp70-binding protein 1 OS=Rattus norvegicus GN=Hspbp1 PE=1 SV=1 - [HPBP1_RAT]	6.16	1	1	2	357	39.1655	5.2876	1.632		1.41698	1.52449	0.681149		1.02168	0.851412	0.558489	0.0790364
Q5XIE6	3-hydroxyisobutyryl-CoA hydrolase, mitochondrial OS=Rattus norvegicus GN=Hibch PE=1 SV=2 - [HIBCH_RAT]	46.49	16	16	77	385	42.9973	8.45557	0.934444	0.969167	0.931589	0.945066	1.00595	0.991478	0.962069	0.986498	1.04384	0.0790633
D3ZHI6	Protein Ctla2a OS=Rattus norvegicus GN=Ctla2a PE=1 SV=1 - [D3ZHI6_RAT]	6.19	1	1	3	113	13.0202	5.57959	0.961279	0.85244	0.918676	0.910798	1.0593	0.956584	1.02366	1.01318	1.11241	0.0791139
Q9WV97	Mitochondrial import inner membrane translocase subunit Tim9 OS=Rattus norvegicus GN=Timm9 PE=1 SV=3 - [TIM9_RAT]	30.34	3	3	12	89	10.3691	7.21045	0.81752	0.825897	0.978461	0.873959	1.08919	0.943402	1.10325	1.04528	1.19603	0.0791303
Q08851	Syntaxin-5 OS=Rattus norvegicus GN=Stx5 PE=1 SV=2 - [STX5_RAT]	13.24	3	3	5	355	39.7258	8.92432	1.33606	1.27299	0.981825	1.19696	0.918646	0.897264	0.986382	0.934097	0.780393	0.0794163
Q811R1	HOMER1F OS=Rattus norvegicus GN=Homer1 PE=2 SV=1 - [Q811R1_RAT]	13.33	1	2	3	180	20.6837	5.0083	0.894979	0.890927		0.892953	0.856286	0.825123		0.840704	0.941488	0.0797685
Q5GFD9	Protein IMPACT OS=Rattus norvegicus GN=Impact PE=1 SV=1 - [IMPCT_RAT]	14.51	2	2	7	317	35.9722	5.16064	1.43679	1.07534	1.11403	1.20872	0.926595	0.95938	0.93578	0.940585	0.778168	0.0801052
Q6AYQ8	Acylpyruvase FAHD1, mitochondrial OS=Rattus norvegicus GN=Fahd1 PE=1 SV=1 - [FAHD1_RAT]	66.06	10	10	72	221	24.4646	7.73779	0.973567	1.00382	0.96567	0.981018	1.07338	1.01055	1.01885	1.03426	1.05427	0.0805043
F1LUD3	Protein Ahnak2 OS=Rattus norvegicus GN=Ahnak2 PE=1 SV=2 - [F1LUD3_RAT]	0.93	2	2	2	5582	584.77	5.59229	1.25969	1.48467		1.37218	1.01845	0.950026		0.98424	0.717281	0.0808705
Q5XI26	Signal transducer and activator of transcription OS=Rattus norvegicus GN=Stat2 PE=1 SV=1 - [Q5XI26_RAT]	13.06	11	11	27	842	96.7958	5.33838	1.0036	0.9418	0.959058	0.968152	0.99255	1.04663	1.06943	1.0362	1.07029	0.0809295
G3V8D4	Apolipoprotein C-II (Predicted) OS=Rattus norvegicus GN=Apoc2 PE=1 SV=1 - [G3V8D4_RAT]	40.21	3	3	9	97	10.6883	4.61475	0.936518	0.73808	0.858899	0.844499	0.916514	1.10358	1.13563	1.05191	1.2456	0.0812577
D3ZEH6	Protein Nudt8 OS=Rattus norvegicus GN=Nudt8 PE=1 SV=1 - [D3ZEH6_RAT]	31.43	5	5	18	210	23.0781	6.93213	1.15884	0.98452	1.09881	1.08072	0.973395	0.974113	0.893478	0.946996	0.87626	0.0813719
B2RYS9	Protein Trmt112 OS=Rattus norvegicus GN=Trmt112 PE=1 SV=1 - [B2RYS9_RAT]	10.4	1	1	3	125	14.1183	5.2749		1.60229	1.25878	1.43054		0.776188	0.892563	0.834375	0.583259	0.0813911
D3ZL50	Protein Ttc37 OS=Rattus norvegicus GN=Ttc37 PE=1 SV=3 - [D3ZL50_RAT]	13.12	15	15	35	1563	174.183	6.90283	0.982491	1.02038	1.05491	1.01926	0.975826	0.864625	0.944929	0.92846	0.910916	0.0813956
Q5XI37	28S ribosomal protein S15, mitochondrial OS=Rattus norvegicus GN=Mrps15 PE=2 SV=1 - [RT15_RAT]	10.51	2	2	2	257	29.6942	10.1987	0.985527		0.957214	0.971371	1.01774		1.03668	1.02721	1.05749	0.0817828
F1LPG9	Protein Fam21c OS=Rattus norvegicus GN=Fam21c PE=1 SV=2 - [F1LPG9_RAT]	12.27	10	10	19	1328	144.971	4.75439	1.06022	1.02805	1.19711	1.09513	0.999704	0.95325	0.95915	0.970701	0.886383	0.0819638
Q9JHL4	Drebrin-like protein OS=Rattus norvegicus GN=Dbnl PE=1 SV=1 - [DBNL_RAT]	26.38	9	9	25	436	48.5825	4.91943	0.919801	0.953947	0.914762	0.929503	1.06711	0.977573	0.97278	1.00582	1.08211	0.0821233
A1A5Q1	Poly [ADP-ribose] polymerase OS=Rattus norvegicus GN=Parp9 PE=1 SV=1 - [A1A5Q1_RAT]	16.27	9	9	13	830	92.1557	6.93213	0.930094	0.828096	0.978869	0.912353	1.03335	0.99759	1.0223	1.01775	1.11552	0.0821907
Q4V886	RNA polymerase II-associated factor 1 homolog OS=Rattus norvegicus GN=Paf1 PE=2 SV=1 - [PAF1_RAT]	5.05	2	2	7	535	60.5095	4.67822	1.02992	0.896917	0.84478	0.923873	1.06864	1.08672	1.02113	1.05883	1.14608	0.0822583
B5DFI1	Cog1 protein (Fragment) OS=Rattus norvegicus GN=Cog1 PE=2 SV=1 - [B5DFI1_RAT]	5.11	4	4	5	979	108.502	7.29834		1.29926	1.63526	1.46726		0.944102	0.853985	0.899043	0.612736	0.0822995
Q920D2	Dihydrofolate reductase OS=Rattus norvegicus GN=Dhfr PE=2 SV=3 - [DYR_RAT]	80.75	14	14	87	187	21.6242	7.32764	0.922865	1.01655	0.975892	0.971768	1.12033	1.07155	1.01128	1.06772	1.09874	0.0823282
B5DEL8	NADH dehydrogenase (Ubiquinone) Fe-S protein 5 OS=Rattus norvegicus GN=Ndufs5 PE=1 SV=1 - [B5DEL8_RAT]	44.34	4	4	16	106	12.6915	8.92432	1.00448	0.96738	0.91124	0.961033	1.00522	1.03513	1.06439	1.03491	1.07688	0.0823833
Q4V898	RNA-binding motif protein, X chromosome OS=Rattus norvegicus GN=Rbmx PE=1 SV=1 - [RBMX_RAT]	32.82	1	15	53	390	42.2324	10.0522	0.914602	0.897198	0.67186	0.827887	1.0945	1.04519	0.954483	1.03139	1.24581	0.0824559
Q5M7V8	Thyroid hormone receptor-associated protein 3 OS=Rattus norvegicus GN=Thrap3 PE=1 SV=1 - [TR150_RAT]	14.62	10	10	14	951	108.188	10.1548	1.00537	0.999214	1.06529	1.02329	0.981692	0.933155	0.97528	0.963375	0.941447	0.0825058
A0A0G2K2Y3	Endoplasmic reticulum aminopeptidase 1 OS=Rattus norvegicus GN=Erap1 PE=1 SV=1 - [A0A0G2K2Y3_RAT]	15.95	14	14	49	884	100.681	6.37939	0.927754	0.968438	0.86772	0.921304	0.992692	1.01496	0.974217	0.993957	1.07886	0.0825902
O54753	17-beta-hydroxysteroid dehydrogenase type 6 OS=Rattus norvegicus GN=Hsd17b6 PE=1 SV=2 - [H17B6_RAT]	49.84	1	13	63	317	36.1216	8.73389	0.875553	0.870881	0.764829	0.837088	0.881904	1.16858	1.12923	1.0599	1.26618	0.0826278
Q5XIA6	Sphingomyelin phosphodiesterase OS=Rattus norvegicus GN=Smpd1 PE=1 SV=1 - [Q5XIA6_RAT]	6.22	3	3	6	627	69.716	7.40088		0.96046	0.90687	0.933665		1.11148	1.04191	1.0767	1.15319	0.0827126
P81795	Eukaryotic translation initiation factor 2 subunit 3, X-linked OS=Rattus norvegicus GN=Eif2s3 PE=1 SV=2 - [IF2G_RAT]	29.66	3	10	44	472	51.0472	8.39697	0.786037	0.817531	0.921556	0.841708	1.00153	0.894588	1.02152	0.972548	1.15545	0.082719
G3V803	Cadherin-2 OS=Rattus norvegicus GN=Cdh2 PE=1 SV=1 - [G3V803_RAT]	15.56	9	9	26	906	99.6064	4.77979	1.09957	1.13117	1.26686	1.16587	0.983832	1.09597	0.939768	1.00652	0.863326	0.0828418
G3V6P7	Myosin, heavy polypeptide 9, non-muscle OS=Rattus norvegicus GN=Myh9 PE=1 SV=1 - [G3V6P7_RAT]	56.17	6	112	605	1960	226.273	5.65576	0.916988	0.822279	0.987259	0.908842	1.03873	1.01101	1.01246	1.02074	1.12312	0.0829023
D4AE06	Protein Fkbp15 OS=Rattus norvegicus GN=Fkbp15 PE=1 SV=3 - [D4AE06_RAT]	13.56	11	11	27	1195	131.088	5.2876	1.17531	1.00033	1.07847	1.0847	0.960617	0.963073	0.978999	0.967563	0.892007	0.0829591
Q6AYB2	Protein Sphk2 OS=Rattus norvegicus GN=Sphk2 PE=1 SV=1 - [Q6AYB2_RAT]	3.57	2	2	5	616	65.4819	6.7417	1.07132		1.14462	1.10797	0.977486		0.906281	0.941883	0.850099	0.0830283
D3ZXH7	Protein Alyref OS=Rattus norvegicus GN=Alyref PE=1 SV=1 - [D3ZXH7_RAT]	16.93	2	2	11	189	19.9032	9.86182	0.992152	0.890789	0.902693	0.928545	0.981516	1.01384	1.03778	1.01105	1.08885	0.0831333
D3ZFH5	Protein Itih2 OS=Rattus norvegicus GN=Itih2 PE=1 SV=3 - [D3ZFH5_RAT]	12.95	5	9	30	826	92.3113	6.69775	1.046	0.944263	0.935274	0.97518	1.13588	1.07236	1.35453	1.18759	1.21782	0.0833718
Q920G0	Src kinase-associated phosphoprotein 2 OS=Rattus norvegicus GN=Skap2 PE=1 SV=1 - [SKAP2_RAT]	7.54	2	2	5	358	40.6915	4.65283		0.854954	0.716361	0.785658		1.02125	1.0029	1.01208	1.28819	0.083543
Q68FT1	Ubiquinone biosynthesis protein COQ9, mitochondrial OS=Rattus norvegicus GN=Coq9 PE=1 SV=2 - [COQ9_RAT]	28.53	7	7	57	312	35.1235	5.77002	1.02673	0.974798	1.0297	1.01041	1.05142	1.06346	1.04466	1.05318	1.04233	0.0835898
Q99PD6	Transforming growth factor beta-1-induced transcript 1 protein OS=Rattus norvegicus GN=Tgfb1i1 PE=1 SV=2 - [TGFI1_RAT]	7.38	2	2	4	461	50.0899	6.91748		1.3453	1.15629	1.25079		0.956562	0.924484	0.940523	0.751941	0.0836496
D3ZF26	Protein Tnks1bp1 OS=Rattus norvegicus GN=Tnks1bp1 PE=1 SV=1 - [D3ZF26_RAT]	17.01	17	17	47	1705	179.904	4.79248	1.15979	0.986354	1.1152	1.08711	0.969223	0.97973	0.949851	0.966268	0.888838	0.0836928
P97886	UDP-glucuronosyltransferase OS=Rattus norvegicus GN=UGT1 PE=2 SV=1 - [P97886_RAT]	36.79	8	15	88	530	60.2099	8.68994	1.04152	1.14657	1.17831	1.12213	1.06753	0.971538	0.951049	0.996705	0.888224	0.0837726
P20417	Tyrosine-protein phosphatase non-receptor type 1 OS=Rattus norvegicus GN=Ptpn1 PE=1 SV=1 - [PTN1_RAT]	2.78	1	1	2	432	49.6425	6.16357	0.973706	1.01633		0.995018	1.12705	1.23346		1.18026	1.18617	0.0838713
P62997	Transformer-2 protein homolog beta OS=Rattus norvegicus GN=Tra2b PE=1 SV=1 - [TRA2B_RAT]	12.85	3	3	13	288	33.6456	11.2534	0.922686	0.89734	0.901673	0.907233	0.942776	1.16673	1.05873	1.05608	1.16406	0.0843028
O08658	Nuclear pore complex protein Nup88 OS=Rattus norvegicus GN=Nup88 PE=1 SV=1 - [NUP88_RAT]	4.04	2	2	3	742	83.5319	6.22705	1.12602	1.28165		1.20383	0.920842	0.755681		0.838262	0.696327	0.0843305
D3ZUV3	Eukaryotic translation initiation factor 2 subunit 1 OS=Rattus norvegicus GN=Eif2a PE=1 SV=3 - [D3ZUV3_RAT]	33.96	13	13	42	589	65.3073	8.90967	0.891405	0.943591	0.958999	0.931332	1.05737	0.975701	0.985895	1.00632	1.08052	0.0844605
O35913	Solute carrier organic anion transporter family member 1A4 OS=Rattus norvegicus GN=Slco1a4 PE=2 SV=1 - [SO1A4_RAT]	19.82	9	11	46	661	73.2031	7.86963	0.99788	1.21965	0.969237	1.06226	0.875218	0.904923	0.856031	0.878724	0.827224	0.0845279
D3ZYS7	Protein G3bp1 OS=Rattus norvegicus GN=G3bp1 PE=1 SV=1 - [D3ZYS7_RAT]	25.16	5	8	43	465	51.7548	5.59229	1.17866	1.45654	1.10712	1.24744	1.02166	0.959135	1.01888	0.999891	0.801554	0.0846501
B2RYI2	Signal recognition particle subunit SRP68 OS=Rattus norvegicus GN=Srp68 PE=1 SV=1 - [B2RYI2_RAT]	29.6	14	14	40	625	70.4483	8.57275	1.00385	1.04283	1.16806	1.07158	0.92186	0.978069	0.957736	0.952555	0.888926	0.0847265
Q4QQV8	Charged multivesicular body protein 5 OS=Rattus norvegicus GN=Chmp5 PE=2 SV=1 - [CHMP5_RAT]	31.51	5	5	11	219	24.5603	4.79248	1.21861	1.06586	1.07971	1.12139	0.85697	0.986379	1.03162	0.958324	0.854583	0.0848319
Q1RP74	Protein LOC103690005 OS=Rattus norvegicus GN=LOC103690005 PE=1 SV=1 - [Q1RP74_RAT]	25.41	6	6	17	244	27.2303	4.99561	0.956671	1.04738	1.08383	1.0293	0.903556	0.958672	0.943788	0.935339	0.908718	0.0849195
Q4V8K5	BRO1 domain-containing protein BROX OS=Rattus norvegicus GN=Brox PE=2 SV=1 - [BROX_RAT]	13.63	4	4	6	411	46.1625	7.6792	0.822378	0.869078	0.979005	0.890153	0.995578	1.00503	0.988767	0.996457	1.11942	0.084971
Q5U2Q7	Eukaryotic peptide chain release factor subunit 1 OS=Rattus norvegicus GN=Etf1 PE=2 SV=3 - [ERF1_RAT]	32.04	13	13	39	437	49.0002	5.70654	0.90888	1.00706	0.896198	0.937381	0.997809	1.08766	1.02677	1.03741	1.10672	0.0849787
Q6P685	Eukaryotic translation initiation factor 2, subunit 2 (Beta) OS=Rattus norvegicus GN=Eif2s2 PE=1 SV=1 - [Q6P685_RAT]	48.65	16	16	48	333	38.2193	5.79541	0.902495	0.851658	0.948893	0.901015	1.02412	0.934147	1.03224	0.996833	1.10634	0.0854021
A0A0H2UHI2	Dual-specificity mitogen-activated protein kinase kinase 1 OS=Rattus norvegicus GN=Map2k1 PE=1 SV=1 - [A0A0H2UHI2_RAT]	21.47	2	6	10	368	40.9341	6.62451	0.93503	0.88128		0.908155	1.05923	1.00384		1.03154	1.13586	0.0854784
G3V945	Aldehyde dehydrogenase family 5, subfamily A1 OS=Rattus norvegicus GN=Aldh5a1 PE=1 SV=1 - [G3V945_RAT]	44.93	17	17	78	523	56.1099	8.08936	0.975182	0.93405	0.883941	0.931058	1.03109	1.04134	0.964397	1.01227	1.08723	0.0855357
E9PTA5	Protein Pign OS=Rattus norvegicus GN=Pign PE=1 SV=3 - [E9PTA5_RAT]	6.87	7	7	17	931	104.935	7.2251	0.895834	0.941727	1.00122	0.94626	0.995617	1.0621	1.0264	1.02804	1.08642	0.0858723
B1H275	Protein Wbscr22 OS=Rattus norvegicus GN=Wbscr22 PE=1 SV=1 - [B1H275_RAT]	7.12	1	1	2	281	31.535	8.88037		1.98103	1.40776	1.6944		0.625833	0.826524	0.726179	0.428576	0.0858965
A0A0G2K3I3	Protein Dsc2 OS=Rattus norvegicus GN=Dsc2 PE=1 SV=1 - [A0A0G2K3I3_RAT]	4.13	2	3	6	848	94.015	5.17334	0.979218	1.13582	1.04802	1.05435	0.981751	0.89407	0.934148	0.936656	0.888369	0.0860343
Q3B8R7	Mitochondrial ribosomal protein L47 OS=Rattus norvegicus GN=Mrpl47 PE=1 SV=1 - [Q3B8R7_RAT]	15.48	4	4	11	252	29.5977	10.1694	0.867331	0.86832	0.771822	0.835824	1.04497	0.911326	0.918116	0.958139	1.14634	0.086088
B1H247	Uncharacterized protein (Fragment) OS=Rattus norvegicus PE=2 SV=1 - [B1H247_RAT]	4.97	2	2	3	543	60.292	6.32861		0.928674	0.769898	0.849286		1.08981	1.15757	1.12369	1.3231	0.0863264
D4ACM1	Protein Elp3 OS=Rattus norvegicus GN=Elp3 PE=1 SV=2 - [D4ACM1_RAT]	13.71	6	6	11	547	62.3211	8.80713	0.996369	1.13457	1.07877	1.0699	0.964522	0.999801	0.959726	0.974683	0.911002	0.0864216
G3V920	Protein Wdr43 OS=Rattus norvegicus GN=Wdr43 PE=1 SV=1 - [G3V920_RAT]	4.15	2	2	3	674	74.7587	5.68115	0.641737		0.825582	0.733659	1.08378		1.01108	1.04743	1.42768	0.0865571
A0A0G2K309	Protein Slc25a15 OS=Rattus norvegicus GN=Slc25a15 PE=1 SV=1 - [A0A0G2K309_RAT]	43.85	11	11	81	301	32.7757	8.89502	0.965028	0.934979	0.961009	0.953672	1.01751	1.0431	0.966314	1.00897	1.05799	0.0865923
Q8K3P6	Calcium-binding mitochondrial carrier protein SCaMC-2 OS=Rattus norvegicus GN=Slc25a25 PE=1 SV=1 - [SCMC2_RAT]	1.71	1	1	2	469	52.6612	8.41162		0.894923	0.898827	0.896875		0.916253	0.933447	0.92485	1.03119	0.0866044
P62982	Ubiquitin-40S ribosomal protein S27a OS=Rattus norvegicus GN=Rps27a PE=1 SV=2 - [RS27A_RAT]	50	6	8	133	156	17.9395	9.64209	0.989103	0.994192	0.979548	0.987615	0.995462	1.0347	1.01482	1.015	1.02772	0.0866438
O88339	Epsin-1 OS=Rattus norvegicus GN=Epn1 PE=1 SV=1 - [EPN1_RAT]	4.17	3	3	15	575	60.1207	4.80518	0.882369	0.990844	0.837865	0.903692	0.97862	1.02866	1.03373	1.01367	1.1217	0.0869146
Q63228	Glia maturation factor beta OS=Rattus norvegicus GN=Gmfb PE=1 SV=2 - [GMFB_RAT]	42.25	5	5	20	142	16.7255	5.43994	0.882785	0.928615	0.996478	0.935959	0.995043	1.01272	1.06398	1.02391	1.09397	0.0869257
B0BMS8	Myl9 protein OS=Rattus norvegicus GN=Myl9 PE=1 SV=1 - [B0BMS8_RAT]	50	2	7	37	172	19.8415	4.91943	1.15939	0.999684	1.09621	1.0851	0.941899	0.992581	0.987875	0.974118	0.897725	0.0869736
D3ZF77	Protein Akr1cl OS=Rattus norvegicus GN=Akr1cl PE=1 SV=1 - [D3ZF77_RAT]	29.32	6	8	16	324	37.1711	7.45947	0.836133	0.834795	0.66896	0.779963	1.04907	0.841376	1.06264	0.984361	1.26206	0.0870423
A0A0G2K590	Spastin OS=Rattus norvegicus GN=Spast PE=1 SV=1 - [A0A0G2K590_RAT]	3.59	1	1	2	529	57.8473	9.37842	1.26806	1.275		1.27153	1.05497	0.854894		0.954932	0.751008	0.0870985
B6DTP5	DEAD (Asp-Glu-Ala-Asp) box polypeptide 5 (Fragment) OS=Rattus norvegicus GN=Ddx5 PE=2 SV=1 - [B6DTP5_RAT]	26.38	11	16	65	614	69.0687	8.85107	0.953202	0.897171	0.902793	0.917722	1.0053	0.953084	0.959007	0.972463	1.05965	0.0872545
M0RCP9	Peptidyl-prolyl cis-trans isomerase OS=Rattus norvegicus GN=Pin4 PE=1 SV=1 - [M0RCP9_RAT]	39.69	3	3	8	131	13.806	9.77393	0.976881	0.995795	0.704435	0.892371	1.09088	1.09252	1.13722	1.10687	1.24037	0.0876645
B2RZ57	Mitochondrial ribosomal protein L18 OS=Rattus norvegicus GN=Mrpl18 PE=1 SV=1 - [B2RZ57_RAT]	10.56	2	2	3	180	20.6375	8.85107		1.18187	1.45479	1.31833		0.886299	0.890318	0.888309	0.673814	0.0876816
A0A0G2KAI8	Protein Drg2 OS=Rattus norvegicus GN=Drg2 PE=1 SV=1 - [A0A0G2KAI8_RAT]	19.23	5	6	11	364	40.5315	9.34912	0.977769	0.953491	0.975238	0.968832	0.984661	1.01959	1.0623	1.02218	1.05507	0.0878573
B4F7A5	Cd99 protein OS=Rattus norvegicus GN=Cd99 PE=1 SV=1 - [B4F7A5_RAT]	20	2	2	6	165	16.5784	5.12256	1.24979	1.24394	0.975082	1.15627	0.927213	0.981799	0.9386	0.949204	0.82092	0.0878662
A0A0G2K0B4	E3 ubiquitin-protein ligase NEDD4 OS=Rattus norvegicus GN=Nedd4 PE=1 SV=1 - [A0A0G2K0B4_RAT]	18.85	11	13	44	886	102.371	5.26221	0.962052	0.994719	0.947056	0.967942	1.02864	0.991663	1.00347	1.00792	1.0413	0.0880393
Q562C9	1,2-dihydroxy-3-keto-5-methylthiopentene dioxygenase OS=Rattus norvegicus GN=Adi1 PE=2 SV=1 - [MTND_RAT]	46.93	8	8	47	179	21.4476	5.35107	1.1357	1.11389	1.01608	1.08856	0.996083	1.02375	0.987148	1.00233	0.920783	0.0880494
B5DEY8	Sorting nexin OS=Rattus norvegicus GN=Snx6 PE=1 SV=1 - [B5DEY8_RAT]	22.17	10	10	26	406	46.6077	6.16357	0.968624	0.930247	0.859016	0.919296	0.989963	1.00183	0.984863	0.992217	1.07932	0.0882696
A0A0H2UHL6	Pro-cathepsin H OS=Rattus norvegicus GN=Ctsh PE=1 SV=1 - [A0A0H2UHL6_RAT]	18.12	4	4	16	298	32.9458	7.60596	0.866159	0.790106	0.764204	0.806823	0.953649	0.846848	1.02568	0.942059	1.16762	0.0883162
Q63067	Beta-globin chain OS=Rattus norvegicus GN=Hbe2 PE=3 SV=1 - [Q63067_RAT]	17.69	2	2	8	147	16.4416	7.1958	0.953083	0.135355	1.27757	0.788669	1.48844	2.79072	1.66037	1.97984	2.51036	0.088442
Q3KRE2	Methyltransferase like 7A OS=Rattus norvegicus GN=Mettl7a PE=1 SV=1 - [Q3KRE2_RAT]	33.2	6	6	33	244	28.1234	8.45557	0.790177	0.966643	0.880072	0.878964	0.963471	1.01829	1.01964	1.00047	1.13823	0.0884518
Q5XIP1	Protein pelota homolog OS=Rattus norvegicus GN=Pelo PE=1 SV=1 - [PELO_RAT]	11.17	3	3	5	385	43.38	5.98584	1.34315	0.992216	1.04336	1.12624	0.779876	0.890083	0.919437	0.863132	0.766383	0.0885278
D3Z8L7	Ras-related protein R-Ras OS=Rattus norvegicus GN=Rras PE=1 SV=1 - [RRAS_RAT]	25.69	4	5	11	218	23.8942	7.34229	1.1076	1.08473	1.01241	1.06825	0.984771	0.968011	1.02668	0.993156	0.929707	0.0889919
D3ZRV0	DCN1-like protein OS=Rattus norvegicus GN=Dcun1d1 PE=1 SV=1 - [D3ZRV0_RAT]	22.71	4	4	15	207	24.0441	5.56689	0.905317	0.949829	0.971878	0.942341	0.972961	1.01862	0.993799	0.995126	1.05601	0.089032
M0R436	Protein Rnf170 OS=Rattus norvegicus GN=Rnf170 PE=1 SV=2 - [M0R436_RAT]	8.95	2	2	9	257	29.7341	5.41455	1.7721	1.13048	1.11582	1.33947	0.760921	0.925861	0.84674	0.844507	0.630479	0.0891922
A0A0G2K5K3	NmrA-like family domain-containing protein 1 OS=Rattus norvegicus GN=Nmral1 PE=1 SV=1 - [A0A0G2K5K3_RAT]	39.8	10	10	27	299	33.089	6.7417	1.04147	1.06352	1.00046	1.03515	0.990527	0.96799	1.00428	0.9876	0.954066	0.0892921
A0A0G2JXM6	RNA-binding protein 42 OS=Rattus norvegicus GN=Rbm42 PE=1 SV=1 - [A0A0G2JXM6_RAT]	1.78	1	1	2	449	47.2142	9.49561		0.860105	0.754381	0.807243		0.967339	1.02954	0.998441	1.23685	0.0893282
Q4KLZ0	Protein Vnn1 OS=Rattus norvegicus GN=Vnn1 PE=1 SV=1 - [Q4KLZ0_RAT]	5.08	2	2	3	512	56.9765	5.5542	1.12264	1.3234		1.22302	0.881821	0.925957		0.903889	0.739064	0.0899417
Q6LDS4	Superoxide dismutase [Cu-Zn] OS=Rattus norvegicus GN=Sod1 PE=2 SV=1 - [Q6LDS4_RAT]	57.24	11	11	100	152	15.6997	6.354	1.03427	0.890394	0.93536	0.953343	1.07788	1.05259	1.02878	1.05308	1.10462	0.0899747
M0RBJ7	Complement C3 OS=Rattus norvegicus GN=C3 PE=1 SV=1 - [M0RBJ7_RAT]	50.66	5	77	404	1662	186.118	6.46826	1.01701	0.761948	0.867801	0.882254	1.04576	1.01515	1.15002	1.07031	1.21315	0.0900592
Q6GQY2	Multiple coagulation factor deficiency 2 OS=Rattus norvegicus GN=Mcfd2 PE=1 SV=1 - [Q6GQY2_RAT]	28.28	2	2	3	145	16.1638	4.67822		0.91763	0.753454	0.835542		1.08772	1.09256	1.09014	1.30471	0.0901903
Q7TP52	Carboxymethylenebutenolidase homolog OS=Rattus norvegicus GN=Cmbl PE=2 SV=1 - [CMBL_RAT]	37.55	8	8	67	245	27.885	6.7124	1.01883	1.0383	1.04443	1.03385	1.0166	1.00648	0.968982	0.997355	0.964696	0.0902143
B5DFB2	Protein Rbbp4 OS=Rattus norvegicus GN=Rbbp4 PE=1 SV=1 - [B5DFB2_RAT]	12.47	2	5	14	425	47.6261	4.89404	0.771923	0.820602	0.847348	0.813291	0.91572	0.841535	0.967641	0.908299	1.11682	0.0903018
D4A4J0	Protein Supt16h OS=Rattus norvegicus GN=Supt16h PE=1 SV=1 - [D4A4J0_RAT]	7.16	7	7	9	1047	119.79	5.65576	0.911632	0.926421	0.874629	0.904227	1.08261	0.920991	1.07217	1.02526	1.13385	0.0903104
P19939	Apolipoprotein C-I OS=Rattus norvegicus GN=Apoc1 PE=3 SV=1 - [APOC1_RAT]	28.41	3	3	18	88	9.85427	9.08545	1.01454	0.834753	0.974839	0.941378	1.02484	1.08637	1.16095	1.09072	1.15864	0.0905293
P17078	60S ribosomal protein L35 OS=Rattus norvegicus GN=Rpl35 PE=1 SV=3 - [RL35_RAT]	32.52	4	5	23	123	14.5436	11.0483	0.812025	0.952784	1.07045	0.945086	1.20117	1.29608	1.0408	1.17935	1.24788	0.0905557
Q4KLH7	Protein Rad21 OS=Rattus norvegicus GN=Rad21 PE=1 SV=1 - [Q4KLH7_RAT]	14.8	6	6	14	635	71.9469	4.64014	1.17672	1.19454	0.933581	1.10161	0.923137	0.885835	0.928158	0.912377	0.828218	0.0905694
Q6AYH5	Dynactin subunit 2 OS=Rattus norvegicus GN=Dctn2 PE=1 SV=1 - [DCTN2_RAT]	37.81	12	12	48	402	44.1207	5.26221	1.02192	1.02298	0.99346	1.01279	0.939335	0.979567	0.993536	0.970813	0.958556	0.0906015
P0C0A1	Vacuolar protein-sorting-associated protein 25 OS=Rattus norvegicus GN=Vps25 PE=1 SV=1 - [VPS25_RAT]	18.75	3	3	9	176	20.7485	6.34131	0.778917	0.962256	0.756116	0.83243	1.0308	0.929561	1.02189	0.994084	1.1942	0.0906561
Q5M7T4	Protein YIPF4 OS=Rattus norvegicus GN=Yipf4 PE=2 SV=1 - [YIPF4_RAT]	4.47	1	1	5	246	27.2654	4.65283	0.940072	0.920818	0.917202	0.92603	1.10111	0.993517	0.964354	1.01966	1.10111	0.0906706
D4A1Y0	Protein Scyl2 OS=Rattus norvegicus GN=Scyl2 PE=1 SV=1 - [D4A1Y0_RAT]	1.94	1	1	2	930	103.299	8.1333		1.18479	1.16127	1.17303		1.09204	1.0201	1.05607	0.900291	0.0906826
Q6AYA5	Transmembrane protein 106B OS=Rattus norvegicus GN=Tmem106b PE=1 SV=1 - [T106B_RAT]	4.73	1	1	2	275	31.1325	7.32764	1.11082		1.38803	1.24942	0.840427		0.704039	0.772233	0.618071	0.090748
Q4V7C7	Actin-related protein 3 OS=Rattus norvegicus GN=Actr3 PE=1 SV=1 - [ARP3_RAT]	49.52	16	16	92	418	47.327	5.88428	0.889936	0.946504	0.974375	0.936939	0.992674	1.00274	0.984378	0.993263	1.06012	0.0908745
P62994	Growth factor receptor-bound protein 2 OS=Rattus norvegicus GN=Grb2 PE=1 SV=1 - [GRB2_RAT]	37.33	8	8	24	217	25.1904	6.31592	0.917791	0.965875	0.823001	0.902222	0.968515	1.01643	1.0235	1.00281	1.11149	0.0909833
B0BNF8	HIV-1 tat interactive protein 2, homolog (Human) OS=Rattus norvegicus GN=Htatip2 PE=2 SV=1 - [B0BNF8_RAT]	19.83	3	3	6	242	26.8389	8.11865	1.02657	1.17848	1.19814	1.1344	1.00695	1.03775	0.889465	0.978055	0.86218	0.0910722
B5DFK8	Pdxdc1 protein OS=Rattus norvegicus GN=Pdxdc1 PE=2 SV=1 - [B5DFK8_RAT]	27.08	15	15	56	783	86.7434	5.31299	0.95599	1.01273	0.995258	0.987993	1.03738	1.01128	1.05032	1.03299	1.04555	0.0912793
A0A0G2JY68	Uncharacterized protein OS=Rattus norvegicus GN=Rsl1d1l1 PE=1 SV=1 - [A0A0G2JY68_RAT]	15.22	4	4	9	460	51.4566	9.96436	1.34547	0.991727	1.1396	1.15893	0.931407	0.886904	0.96232	0.926877	0.799767	0.091368
Q09325	Alpha-1,3-mannosyl-glycoprotein 2-beta-N-acetylglucosaminyltransferase OS=Rattus norvegicus GN=Mgat1 PE=2 SV=1 - [MGAT1_RAT]	8.5	3	3	10	447	51.5536	8.88037	0.995394	1.05588	1.0464	1.03256	0.918285	0.943889	1.01197	0.958047	0.927839	0.0913796
D4A997	HIV TAT specific factor 1 (Predicted) OS=Rattus norvegicus GN=Htatsf1 PE=1 SV=2 - [D4A997_RAT]	9.66	7	7	8	776	88.5705	4.38623	1.06301	1.15374	1.05273	1.08983	1.04875	0.915964	0.972346	0.979019	0.898326	0.0914755
D3ZUZ9	Peptidyl-prolyl cis-trans isomerase OS=Rattus norvegicus GN=Ppih PE=1 SV=2 - [D3ZUZ9_RAT]	5.29	1	1	2	170	18.5994	8.73389	1.09685		1.21345	1.15515	0.979912		0.905272	0.942592	0.815993	0.0916998
Q08163	Adenylyl cyclase-associated protein 1 OS=Rattus norvegicus GN=Cap1 PE=1 SV=3 - [CAP1_RAT]	29.54	10	10	26	474	51.5565	7.51807	0.85872	0.893489	1.03674	0.929649	1.05521	1.02703	1.08361	1.05528	1.13514	0.0917259
Q68FQ0	T-complex protein 1 subunit epsilon OS=Rattus norvegicus GN=Cct5 PE=1 SV=1 - [TCPE_RAT]	52.13	21	25	124	541	59.4988	5.71924	0.933098	0.998327	0.965214	0.965546	1.07177	1.04058	0.988183	1.03351	1.07039	0.092051
D3ZUJ5	Deoxythymidylate kinase (Predicted), isoform CRA_b OS=Rattus norvegicus GN=Dtymk PE=1 SV=1 - [D3ZUJ5_RAT]	9.91	2	2	3	212	23.9585	5.93506	1.41241	1.72225		1.56733	1.08397	0.836272		0.960121	0.612583	0.0921802
D4A576	Protein Abcd4 OS=Rattus norvegicus GN=Abcd4 PE=4 SV=1 - [D4A576_RAT]	2.15	1	1	2	606	68.6416	6.69775	1.54615	1.26145		1.4038	0.974717	0.960616		0.967666	0.68932	0.0922549
D4A1J6	Protein Ankfy1 OS=Rattus norvegicus GN=Ankfy1 PE=1 SV=3 - [D4A1J6_RAT]	15.4	14	15	44	1169	128.581	5.93506	0.926737	0.873126	0.972687	0.924183	0.97462	0.992397	1.0039	0.990307	1.07155	0.0922553
Q704E8	ATP-binding cassette sub-family B member 7, mitochondrial OS=Rattus norvegicus GN=Abcb7 PE=1 SV=1 - [ABCB7_RAT]	17.82	11	11	26	752	82.506	9.30518	0.969697	0.98931	0.881901	0.946969	0.995382	1.03723	1.05926	1.03062	1.08834	0.0923044
Q62730	Estradiol 17-beta-dehydrogenase 2 OS=Rattus norvegicus GN=Hsd17b2 PE=2 SV=1 - [DHB2_RAT]	37.53	13	13	71	381	41.9395	7.95752	1.10684	1.16048	1.38407	1.21713	0.892842	1.08901	0.994987	0.992281	0.815261	0.0923248
Q3ZB99	Protein Tjp2 OS=Rattus norvegicus GN=Tjp2 PE=1 SV=1 - [Q3ZB99_RAT]	11.94	11	11	28	1164	131.277	6.72705	1.0722	1.06798	1.12013	1.08677	1.02269	1.06726	1.02245	1.03747	0.954636	0.0925372
A0A096MJH0	Protein Ube2j1 (Fragment) OS=Rattus norvegicus GN=Ube2j1 PE=4 SV=1 - [A0A096MJH0_RAT]	15.22	1	1	3	92	10.1483	10.3745	1.32459		1.04937	1.18698	0.787326		0.725372	0.756349	0.637204	0.0926222
Q6AYW2	Phenylalanine hydroxylase OS=Rattus norvegicus GN=Pah PE=1 SV=1 - [Q6AYW2_RAT]	63.13	2	26	166	453	51.7873	6.1001	1.04139	0.879267	0.773353	0.898003	1.29902	1.27762	0.976206	1.18428	1.31879	0.0926782
Q6MG60	N(G),N(G)-dimethylarginine dimethylaminohydrolase 2 OS=Rattus norvegicus GN=Ddah2 PE=1 SV=1 - [DDAH2_RAT]	15.44	3	4	6	285	29.6694	6.01123	1.06855		1.05616	1.06235	0.904115		0.981484	0.942799	0.887462	0.0926912
Q6P7R8	Very-long-chain 3-oxoacyl-CoA reductase OS=Rattus norvegicus GN=Hsd17b12 PE=2 SV=1 - [DHB12_RAT]	33.01	9	9	31	312	34.8187	9.67139	0.866461	0.928042	0.953273	0.915925	1.02498	1.0611	0.944941	1.01034	1.10308	0.09271
Q3MID6	Calumenin OS=Rattus norvegicus GN=Calu PE=1 SV=1 - [Q3MID6_RAT]	37.46	1	11	41	315	37.1244	4.60205	0.900592	0.93393		0.917261	1.0387	0.985964		1.01233	1.10365	0.092907
A0A0G2JWT6	Protein Pex16 OS=Rattus norvegicus GN=Pex16 PE=1 SV=1 - [A0A0G2JWT6_RAT]	13.39	3	3	13	336	38.5769	9.74463	1.0875	1.24131	1.52168	1.28349	0.970939	1.05517	0.96477	0.996958	0.776753	0.0929279
M0R5F8	High mobility group nucleosome-binding domain-containing protein 5 OS=Rattus norvegicus GN=Hmgn5 PE=1 SV=1 - [M0R5F8_RAT]	22.64	7	7	23	402	45.4338	4.37354	0.894012	0.875726	1.00012	0.923287	1.08495	1.01961	0.985251	1.02994	1.11551	0.0930773
F1LZ34	S-adenosylmethionine synthase OS=Rattus norvegicus GN=Mat1a PE=1 SV=3 - [F1LZ34_RAT]	57.22	13	18	177	395	43.441	6.07471	0.967696	0.910664	0.991925	0.956762	1.00188	1.06224	1.00834	1.02415	1.07043	0.0936302
P15651	Short-chain specific acyl-CoA dehydrogenase, mitochondrial OS=Rattus norvegicus GN=Acads PE=1 SV=2 - [ACADS_RAT]	61.41	19	19	131	412	44.737	8.27979	0.930811	0.975	0.984767	0.963526	1.05685	0.986833	1.0188	1.02083	1.05947	0.093774
Q5RKH5	Phosphorylase kinase, beta OS=Rattus norvegicus GN=Phkb PE=1 SV=1 - [Q5RKH5_RAT]	7.36	6	6	10	1100	125.807	6.97607	1.28757	1.04857	1.06758	1.13457	0.90934	0.930607	1.01638	0.952109	0.839178	0.0938681
Q5EB62	Solute carrier family 25 member 46 OS=Rattus norvegicus GN=Slc25a46 PE=1 SV=2 - [S2546_RAT]	12.2	3	3	6	418	46.1809	7.81104	1.19338	1.03326	1.37676	1.20113	0.949815	0.987142	1.00608	0.981012	0.816739	0.093897
A0A0G2JVV5	Protein Usp14 OS=Rattus norvegicus GN=Usp14 PE=1 SV=1 - [A0A0G2JVV5_RAT]	35.37	16	16	36	458	52.2602	5.5542	1.00719	1.08654	1.05753	1.05042	0.984269	1.00092	1.00764	0.997607	0.949725	0.0944973
G3V661	Bromodomain adjacent to zinc finger domain protein 1B OS=Rattus norvegicus GN=Baz1b PE=1 SV=1 - [G3V661_RAT]	2.78	3	3	5	1476	170.184	8.52881		1.26691	1.11864	1.19278		0.970638	0.863539	0.917089	0.768867	0.0946705
G3V7Z8	Poly(A) binding protein, nuclear 1, isoform CRA_a OS=Rattus norvegicus GN=Pabpn1 PE=1 SV=1 - [G3V7Z8_RAT]	12.25	4	4	11	302	32.2908	5.17334	0.953525	0.890374	0.782404	0.875434	0.964585	0.98168	1.0673	1.00452	1.14745	0.0947214
P04639	Apolipoprotein A-I OS=Rattus norvegicus GN=Apoa1 PE=1 SV=2 - [APOA1_RAT]	55.98	13	13	80	259	30.0432	5.74463	0.975733	0.87553	0.820092	0.890452	0.978945	1.0824	1.30392	1.12176	1.25976	0.0947904
A0A0G2KAL4	Oxidation resistance protein 1 OS=Rattus norvegicus GN=Oxr1 PE=1 SV=1 - [A0A0G2KAL4_RAT]	20.84	10	10	24	758	84.0742	4.99561	1.17158	0.976989	1.26311	1.13723	0.944788	0.991202	0.895799	0.94393	0.830028	0.094947
A0A0G2K6J0	Metalloreductase STEAP4 OS=Rattus norvegicus GN=Steap4 PE=1 SV=1 - [A0A0G2K6J0_RAT]	35.29	10	10	54	391	43.7577	8.67529	0.903267	0.913776	0.989667	0.93557	1.03438	0.967052	1.03898	1.01347	1.08327	0.0951345
M0RAM5	Glutathione peroxidase OS=Rattus norvegicus GN=Gpx1 PE=1 SV=1 - [M0RAM5_RAT]	63	11	11	130	200	22.1414	7.86963	1.00717	1.04325	1.04349	1.03131	0.984406	1.01772	0.985635	0.99592	0.965687	0.0951877
G3V8Y5	DNA-directed RNA polymerase subunit beta OS=Rattus norvegicus GN=Polr2b PE=1 SV=1 - [G3V8Y5_RAT]	6.56	6	6	12	1174	133.811	6.87354	0.980972	1.11378	1.0007	1.03182	0.928697	0.919625	0.963436	0.937253	0.908351	0.0952628
B0BNL2	Peptidyl-prolyl cis-trans isomerase OS=Rattus norvegicus GN=Pin1 PE=1 SV=1 - [B0BNL2_RAT]	30.3	3	3	8	165	18.321	8.82178	0.903197	0.99806	0.915229	0.938829	1.06146	0.980912	1.02068	1.02102	1.08755	0.0954279
B0BNN1	Gltpd2 protein OS=Rattus norvegicus GN=Gltpd2 PE=2 SV=1 - [B0BNN1_RAT]	9.12	3	3	6	329	35.8991	9.31982	1.3433	1.21375	1.00991	1.18899	0.921504	0.858023	1.05277	0.944098	0.794034	0.0955151
A0A0G2K5A4	Uncharacterized protein OS=Rattus norvegicus PE=4 SV=1 - [A0A0G2K5A4_RAT]	10.72	10	10	13	1446	162.267	5.31299	1.05366	1.05458	1.07146	1.0599	1.00897	0.944448	1.03966	0.997691	0.941305	0.0956301
Q6AYK3	Inositol-3-phosphate synthase 1 OS=Rattus norvegicus GN=Isyna1 PE=3 SV=2 - [INO1_RAT]	15.08	7	7	26	557	60.8451	6.03662	0.845902	1.03572	0.779967	0.887195	1.1068	1.03731	1.03849	1.06087	1.19575	0.0957984
Q45QK2	Guanine nucleotide binding protein gamma 10 (Fragment) OS=Rattus norvegicus GN=Gng10 PE=2 SV=1 - [Q45QK2_RAT]	36.59	1	1	4	41	4.34418	6.30322	1.19465	1.45313		1.32389	0.933153	0.94072		0.936936	0.707715	0.0958621
A0A0G2JSW3	Hemoglobin subunit beta-1 OS=Rattus norvegicus GN=Hbb PE=1 SV=1 - [A0A0G2JSW3_RAT]	93.88	4	13	679	147	15.9552	8.07471	0.959161	0.876759	0.774336	0.870085	0.990654	1.14718	1.48656	1.20813	1.38852	0.09587
Q64604	Receptor-type tyrosine-protein phosphatase F OS=Rattus norvegicus GN=Ptprf PE=2 SV=1 - [PTPRF_RAT]	8.9	9	11	22	1898	211.36	6.68311	1.29189	1.19385	0.984963	1.1569	0.946264	0.977591	0.954685	0.959513	0.829382	0.0958812
A0A0G2K904	Protein Sltm OS=Rattus norvegicus GN=Sltm PE=1 SV=1 - [A0A0G2K904_RAT]	2.8	2	2	3	1034	117.098	8.01611		1.10355	1.30109	1.20232		0.922983	0.833603	0.878293	0.730499	0.0960809
A1L1L5	Ccnk protein OS=Rattus norvegicus GN=Ccnk PE=1 SV=1 - [A1L1L5_RAT]	8.83	3	3	7	589	65.3252	8.41162	1.32301	1.20752	1.05109	1.19387	1.02335	1.00345	1.0385	1.02177	0.855841	0.096194
H9BFG4	Interleukin-6 receptor subunit beta OS=Rattus norvegicus GN=Il6st PE=2 SV=2 - [H9BFG4_RAT]	3.38	2	2	5	918	102.531	5.66846	1.1686	1.06298	1.46163	1.23107	0.968177	1.0145	0.912131	0.964934	0.783816	0.0962195
Q6P9U0	Protein Serpinb6 OS=Rattus norvegicus GN=Serpinb6 PE=1 SV=1 - [Q6P9U0_RAT]	10.03	4	4	12	379	42.9909	6.1001	0.926762	0.699264	0.790365	0.805464	1.03564	0.891033	1.00606	0.977578	1.21368	0.096262
A1KXK4	3-beta-hydroxysterol delta 24 reductase OS=Rattus norvegicus GN=Dhcr24 PE=2 SV=1 - [A1KXK4_RAT]	8.53	5	5	9	516	60.0059	7.94287	0.996344	0.844648	1.05016	0.963718	1.16596	1.07367	1.09126	1.11029	1.15209	0.0964095
B2GUZ6	Protein Rtn4ip1 OS=Rattus norvegicus GN=Rtn4ip1 PE=1 SV=1 - [B2GUZ6_RAT]	13.13	4	4	6	396	43.5776	9.20264	0.88734	0.961654	0.857644	0.902213	1.01177	0.938701	1.01177	0.987412	1.09443	0.0964498
Q5XIE8	Integral membrane protein 2B OS=Rattus norvegicus GN=Itm2b PE=2 SV=1 - [ITM2B_RAT]	18.05	3	3	8	266	30.2943	5.30029	1.23019	1.30026	1.01752	1.18266	0.652535	0.799375	1.09237	0.848092	0.717108	0.0966425
D3ZXL5	Protein Ncbp3 OS=Rattus norvegicus GN=Ncbp3 PE=1 SV=1 - [D3ZXL5_RAT]	2.11	1	1	2	615	70.0431	5.87158		1.00146	1.18411	1.09279		0.834094	0.741071	0.787583	0.720709	0.0966823
P0DMW1	Heat shock 70 kDa protein 1B OS=Rattus norvegicus GN=Hspa1b PE=2 SV=1 - [HS71B_RAT]	27.77	4	14	75	641	70.1421	5.8208	1.24776	1.0506	1.11371	1.13736	0.875711	0.936192	1.07024	0.960715	0.84469	0.096803
P25886	60S ribosomal protein L29 OS=Rattus norvegicus GN=Rpl29 PE=1 SV=3 - [RL29_RAT]	25.64	3	5	26	156	17.3148	11.7808	0.981238	0.72174	0.857938	0.853639	1.02937	0.985134	1.0464	1.0203	1.19524	0.0968117
A0A0G2JWD2	Fragile X mental retardation syndrome-related protein 1 OS=Rattus norvegicus GN=Fxr1 PE=1 SV=1 - [A0A0G2JWD2_RAT]	14.39	5	7	20	563	63.3506	6.39209	0.997926	1.00031	0.993053	0.997095	1.12523	1.15944	1.00661	1.09709	1.10029	0.0972013
Q4V8K2	Beta-catenin-like protein 1 OS=Rattus norvegicus GN=Ctnnbl1 PE=1 SV=1 - [CTBL1_RAT]	2.84	2	2	4	563	64.9071	5.04639	0.90029	0.994596	0.956649	0.950512	1.06968	1.15592	0.987292	1.07096	1.12672	0.0972971
G3V622	Protein LOC100363472 OS=Rattus norvegicus GN=Nrbf2 PE=1 SV=1 - [G3V622_RAT]	3.14	1	1	2	287	32.5078	6.04932	1.04916	1.03826		1.04371	1.17804	1.11097		1.1445	1.09657	0.0973256
D3ZNF4	Protein Tbl1xr1 OS=Rattus norvegicus GN=Tbl1xr1 PE=1 SV=1 - [D3ZNF4_RAT]	7	2	2	4	514	55.6361	5.63037	1.24395	1.09253	1.25309	1.19653	1.11689	1.05916	0.946073	1.04071	0.869774	0.0974131
Q5U2R4	Mitochondrial ribonuclease P protein 1 OS=Rattus norvegicus GN=Trmt10c PE=2 SV=1 - [MRRP1_RAT]	11.35	4	4	4	414	48.2618	9.43701	0.97872	1.00267	1.12323	1.03487	0.965639	0.928038	0.888744	0.927474	0.896221	0.0978373
Q6MG75	Protein Nelfe OS=Rattus norvegicus GN=Nelfe PE=1 SV=1 - [Q6MG75_RAT]	10.3	2	2	2	369	41.7471	9.37842	1.33374	1.2888		1.31127	0.777724	1.04495		0.911335	0.695001	0.0981588
A0A0G2JV79	Solute carrier organic anion transporter family member OS=Rattus norvegicus GN=Slco2a1 PE=1 SV=1 - [A0A0G2JV79_RAT]	7.92	5	5	13	644	70.347	8.63135	0.860357	0.733017	0.843118	0.812164	0.884878	0.969378	1.1525	1.00225	1.23405	0.0981728
A0A0G2JT76	Protein LOC500881 OS=Rattus norvegicus GN=LOC500881 PE=4 SV=1 - [A0A0G2JT76_RAT]	3.12	2	2	3	770	84.7236	9.08545	1.12227		1.34544	1.23386	0.891926		0.914363	0.903144	0.731969	0.0983311
Q9R0T4	Cadherin-1 OS=Rattus norvegicus GN=Cdh1 PE=1 SV=1 - [CADH1_RAT]	11.63	7	7	16	886	98.6543	4.80518	1.38548	1.4313	1.05512	1.29063	0.952736	1.01121	1.09831	1.02075	0.790894	0.0985312
Q6P6T4	Echinoderm microtubule-associated protein-like 2 OS=Rattus norvegicus GN=Eml2 PE=1 SV=1 - [EMAL2_RAT]	19.57	9	9	28	649	70.6662	6.30322	1.0807	1.07051	1.0331	1.06144	0.956315	0.939316	1.04956	0.981729	0.924903	0.0987595
Q6AYF2	LIM and cysteine-rich domains 1 OS=Rattus norvegicus GN=Lmcd1 PE=1 SV=1 - [Q6AYF2_RAT]	3.84	1	1	2	365	41.0582	8.01611	1.55249	1.23083		1.39166	0.864843	0.946278		0.90556	0.650706	0.0994163
Q06C60	BolA-like 1 (E. coli) (Predicted) OS=Rattus norvegicus GN=Bola1 PE=1 SV=1 - [Q06C60_RAT]	27.74	3	3	5	137	14.3944	9.20264		1.11374	1.36335	1.23855		0.713618	0.881925	0.797772	0.644119	0.0995182
P13107	Cytochrome P450 2B3 OS=Rattus norvegicus GN=Cyp2b3 PE=2 SV=1 - [CP2B3_RAT]	29.12	14	15	124	491	56.3479	6.87354	0.92087	0.955923	0.978709	0.951834	0.981748	1.01288	0.985609	0.993414	1.04368	0.0995496
O70257	Syntaxin-7 OS=Rattus norvegicus GN=Stx7 PE=1 SV=4 - [STX7_RAT]	18.39	4	4	9	261	29.8323	5.42725	0.960522	0.922981	0.999556	0.961019	1.09018	0.999567	1.01915	1.0363	1.07833	0.0999506
A0A0H2UHP8	Dymeclin OS=Rattus norvegicus GN=Dym PE=1 SV=1 - [A0A0H2UHP8_RAT]	3.29	2	2	4	668	75.8301	5.69385	1.01656	1.06574	1.23599	1.10609	0.989157	0.938901	0.954882	0.96098	0.868805	0.100149
Q9ERL1	Cytochrome b-245, beta polypeptide, isoform CRA_a OS=Rattus norvegicus GN=Cybb PE=1 SV=2 - [Q9ERL1_RAT]	13.51	5	5	12	570	65.3295	8.47021	0.801587	0.826495	0.972731	0.866938	1.02257	1.01321	0.942431	0.992738	1.14511	0.100261
P62747	Rho-related GTP-binding protein RhoB OS=Rattus norvegicus GN=Rhob PE=1 SV=1 - [RHOB_RAT]	28.06	2	3	11	196	22.1091	5.23682	1.1151	1.02452	1.03398	1.05787	0.923333	1.02958	0.942746	0.96522	0.91242	0.100295
F1M865	Sorbin and SH3 domain-containing protein 1 OS=Rattus norvegicus GN=Sorbs1 PE=1 SV=1 - [F1M865_RAT]	29.86	2	18	64	740	83.0009	7.63525	1.16113	1.0636	1.1365	1.12041	1.00949	1.04446	1.07984	1.0446	0.932337	0.100492
Q5EB93	Gatad2a protein OS=Rattus norvegicus GN=Gatad2a PE=2 SV=1 - [Q5EB93_RAT]	4.68	1	1	3	491	52.54	10.521		0.901076	0.907317	0.904196		0.970629	1.0398	1.00521	1.11172	0.100637
D3ZFW1	Protein Tsen15 OS=Rattus norvegicus GN=Tsen15 PE=1 SV=1 - [D3ZFW1_RAT]	14.06	1	1	4	128	13.9976	4.44971	1.02468	1.09651	1.47412	1.19844	0.995585	0.821108	0.811832	0.876175	0.731099	0.100792
G3V9W2	Tyrosine-protein kinase OS=Rattus norvegicus GN=Jak1 PE=1 SV=1 - [G3V9W2_RAT]	2.6	3	3	5	1153	133.175	7.40088	0.901435		0.796592	0.849014	1.03303		0.991622	1.01232	1.19235	0.101326
D3ZYR1	F-BAR domain only protein 2 OS=Rattus norvegicus GN=Fcho2 PE=1 SV=1 - [FCHO2_RAT]	9.02	5	6	18	809	88.6571	6.88818	1.19131		1.20012	1.19571	0.929564		1.06594	0.997754	0.834442	0.101358
O55004	Ribonuclease 4 OS=Rattus norvegicus GN=Rnase4 PE=1 SV=1 - [RNAS4_RAT]	20.41	2	2	12	147	16.8923	8.51416	1.1861	1.11827	1.06422	1.12286	0.892061	1.09663	0.885712	0.958134	0.853296	0.101427
D3ZSA9	Protein Nomo1 OS=Rattus norvegicus GN=Nomo1 PE=1 SV=1 - [D3ZSA9_RAT]	16.72	16	16	40	1214	133.359	6.07471	1.04411	1.11651	0.962207	1.04094	0.936769	0.935522	0.961977	0.944756	0.907597	0.101487
F1M8A5	Protein Hypk OS=Rattus norvegicus GN=Hypk PE=1 SV=1 - [F1M8A5_RAT]	31.01	3	3	14	129	14.6524	4.93213	1.1795	1.57956	1.09656	1.28521	0.991408	0.899857	0.996438	0.962568	0.748959	0.101648
G3V741	Phosphate carrier protein, mitochondrial OS=Rattus norvegicus GN=Slc25a3 PE=1 SV=1 - [G3V741_RAT]	33.15	12	12	76	356	39.5054	9.26123	0.914092	0.853639	0.995549	0.921093	0.988384	1.04753	1.01043	1.01545	1.10244	0.101794
Q641Z5	Putative glutathione-specific gamma-glutamylcyclotransferase 2 OS=Rattus norvegicus GN=Chac2 PE=2 SV=1 - [CHAC2_RAT]	13.48	2	2	3	178	20.1543	5.68115		1.14422	1.06571	1.10496		0.996939	0.982647	0.989793	0.895771	0.101994
P27139	Carbonic anhydrase 2 OS=Rattus norvegicus GN=Ca2 PE=1 SV=2 - [CAH2_RAT]	40.77	8	8	49	260	29.0956	7.40088	0.940951	1.01074	0.871185	0.94096	1.01234	1.16207	1.39153	1.18865	1.26323	0.102502
Q9QX80	CArG-binding factor A OS=Rattus norvegicus GN=Hnrnpab PE=1 SV=1 - [Q9QX80_RAT]	41.4	10	11	69	285	30.8343	7.91357	0.927587	0.984893	0.837335	0.916605	1.00376	1.00294	1.01633	1.00768	1.09936	0.102518
P85972	Vinculin OS=Rattus norvegicus GN=Vcl PE=1 SV=1 - [VINC_RAT]	49.53	48	48	194	1066	116.542	6.0874	0.953891	0.983747	0.971845	0.969828	1.04282	1.00094	0.98624	1.01	1.04142	0.102539
F1LNM0	Disks large homolog 1 OS=Rattus norvegicus GN=Dlg1 PE=1 SV=1 - [F1LNM0_RAT]	10.87	5	6	15	911	100.546	5.94775	1.11097	1.46435	1.03288	1.20273	0.992818	0.836014	0.892137	0.90699	0.754107	0.102968
D3ZJB8	Ariadne homolog 2 (Drosophila) (Predicted), isoform CRA_a OS=Rattus norvegicus GN=Arih2 PE=1 SV=1 - [D3ZJB8_RAT]	5.28	2	2	5	492	57.7031	5.75732	1.37346	0.998007	1.18578	1.18575	0.907983	0.811064	1.0377	0.918917	0.774968	0.102989
D4A605	Nicotinamide N-methyltransferase (Predicted) OS=Rattus norvegicus GN=Nnmt PE=1 SV=1 - [D4A605_RAT]	32.2	8	8	14	264	29.4968	5.18604	0.956799	0.851225	0.937833	0.915286	0.998085	1.19367	1.00639	1.06605	1.16472	0.103169
Q498R3	DnaJ homolog subfamily C member 10 OS=Rattus norvegicus GN=Dnajc10 PE=2 SV=2 - [DJC10_RAT]	3.66	2	2	4	793	90.6893	7.13721	0.933212	0.926273	0.954281	0.937922	1.00366	0.953833	1.06371	1.00707	1.07372	0.103172
Q6P747	Heterochromatin protein 1-binding protein 3 OS=Rattus norvegicus GN=Hp1bp3 PE=1 SV=1 - [HP1B3_RAT]	20.98	8	8	26	553	60.7692	9.67139	0.967699	0.881556	0.958897	0.936051	0.978154	1.03225	0.997176	1.00253	1.07102	0.103389
Q8BHI5	O-acyltransferase OS=Rattus norvegicus GN=Dgat1 PE=1 SV=1 - [Q8BHI5_RAT]	15.8	4	4	7	500	57.0496	9.36377	0.906324	1.24007	1.24294	1.12978	0.951964	0.873765	0.818653	0.88146	0.780207	0.103629
O70593	Small glutamine-rich tetratricopeptide repeat-containing protein alpha OS=Rattus norvegicus GN=Sgta PE=1 SV=1 - [SGTA_RAT]	27.07	7	7	21	314	34.1359	5.12256	1.07061	1.20605	1.00697	1.09454	1.02288	0.921351	0.897013	0.947081	0.865277	0.103674
D3ZZL9	GRIP and coiled-coil domain-containing protein 2 OS=Rattus norvegicus GN=Gcc2 PE=1 SV=1 - [GCC2_RAT]	5.72	8	8	12	1679	194.963	5.09717	1.09598	1.04229	0.967885	1.03539	0.941584	0.911145	0.984144	0.945624	0.913306	0.103684
A0A0A0MY07	Ubiquitin carboxyl-terminal hydrolase 15 OS=Rattus norvegicus GN=Usp15 PE=1 SV=1 - [A0A0A0MY07_RAT]	12.61	10	11	18	952	109.171	5.10986	0.940647	0.964857	0.843324	0.916276	0.966108	1.04587	1.01244	1.00814	1.10026	0.103687
Q6MG08	ATP-binding cassette sub-family F member 1 OS=Rattus norvegicus GN=Abcf1 PE=1 SV=1 - [ABCF1_RAT]	16.09	10	10	38	839	95.1931	6.65381	1.06176	1.03368	1.10144	1.06563	0.982391	1.03305	0.889861	0.968435	0.908795	0.103753
A0A0G2K654	Protein Hist1h1c OS=Rattus norvegicus GN=Hist1h1c PE=1 SV=1 - [A0A0G2K654_RAT]	46.7	3	13	112	212	21.3037	11.0044	0.798272	0.88517	0.648267	0.777236	1.02852	0.850148	1.02241	0.967027	1.24419	0.104223
D4ABM5	Mitochondrial ribosomal protein S34 (Predicted), isoform CRA_a OS=Rattus norvegicus GN=Mrps34 PE=1 SV=1 - [D4ABM5_RAT]	6.42	2	2	5	218	25.7837	10.272	1.04889	1.08617	1.147	1.09402	1.03295	1.04464	1.01872	1.0321	0.943403	0.104254
D3ZX69	39S ribosomal protein L10, mitochondrial OS=Rattus norvegicus GN=Mrpl10 PE=1 SV=1 - [D3ZX69_RAT]	12.98	2	2	6	262	29.4469	9.74463	1.07108	0.999359	0.918102	0.99618	0.902575	0.924737	0.854569	0.89396	0.897388	0.104283
G3V6Q6	Guanine nucleotide binding protein, alpha 11 OS=Rattus norvegicus GN=Gna11 PE=1 SV=1 - [G3V6Q6_RAT]	14.21	2	4	8	359	42.0175	6.29053	1.20339		1.10514	1.15427	0.846799		0.983115	0.914957	0.792673	0.104324
A0A0G2K5G8	Acetyl-CoA carboxylase 1 OS=Rattus norvegicus GN=Acaca PE=1 SV=1 - [A0A0G2K5G8_RAT]	25.55	2	47	152	2227	252.228	6.56592		1.07538	1.04681	1.0611		0.936618	0.806406	0.871512	0.821333	0.104582
O08589	Phospholemman OS=Rattus norvegicus GN=Fxyd1 PE=1 SV=2 - [PLM_RAT]	13.04	1	1	5	92	10.3584	8.54346	0.971823	1.70649	1.45647	1.37826	0.918543	0.80541	1.00931	0.911087	0.661041	0.104882
Q5XIF6	Tubulin alpha-4A chain OS=Rattus norvegicus GN=Tuba4a PE=1 SV=1 - [TBA4A_RAT]	58.71	4	19	185	448	49.8924	5.05908	0.867648	0.926631	0.946073	0.913451	1.00326	0.936496	1.00361	0.981122	1.07408	0.105477
Q5M849	Interferon-induced protein 35 OS=Rattus norvegicus GN=Ifi35 PE=1 SV=1 - [Q5M849_RAT]	24.48	5	5	11	286	31.7448	5.52881	0.925689	0.931228	0.81729	0.891402	1.05466	1.0449	0.924444	1.008	1.13081	0.105495
P63329	Serine/threonine-protein phosphatase 2B catalytic subunit alpha isoform OS=Rattus norvegicus GN=Ppp3ca PE=1 SV=1 - [PP2BA_RAT]	7.49	3	3	4	521	58.6063	5.85889	1.13986		1.11089	1.12538	1.037		0.947363	0.99218	0.881642	0.105605
G3V8Q1	Coatomer protein complex, subunit epsilon (Predicted), isoform CRA_c OS=Rattus norvegicus GN=Cope PE=1 SV=3 - [G3V8Q1_RAT]	44.48	9	9	36	308	34.6315	5.12256	0.95881	0.998544	0.96599	0.974448	0.99522	1.03074	1.09509	1.04035	1.06763	0.105996
O08629	Transcription intermediary factor 1-beta OS=Rattus norvegicus GN=Trim28 PE=1 SV=2 - [TIF1B_RAT]	18.08	13	13	33	835	88.8995	5.77002	1.0918	1.03396	1.01064	1.04547	0.97957	1.00975	0.986084	0.9918	0.948668	0.106078
B0BNE5	S-formylglutathione hydrolase OS=Rattus norvegicus GN=Esd PE=2 SV=1 - [ESTD_RAT]	51.06	10	10	39	282	31.3434	6.90283	0.967465	0.922565	0.989823	0.959951	1.02034	1.02952	0.982532	1.0108	1.05297	0.106085
A0A0G2K320	Protein Siglec1 OS=Rattus norvegicus GN=Siglec1 PE=1 SV=1 - [A0A0G2K320_RAT]	5.67	6	6	6	1693	182.468	6.69775	1.13776		1.26335	1.20056	0.925567		1.02456	0.975065	0.812176	0.106097
D4A6W6	Protein RGD1561333 OS=Rattus norvegicus GN=RGD1561333 PE=3 SV=1 - [D4A6W6_RAT]	44.75	10	10	47	257	28.1393	10.7847	0.996599	1.00875	1.04629	1.01721	0.984266	0.988733	0.932514	0.968504	0.952115	0.106186
P62961	Nuclease-sensitive element-binding protein 1 OS=Rattus norvegicus GN=Ybx1 PE=2 SV=3 - [YBOX1_RAT]	22.98	3	4	39	322	35.7086	9.87646	1.1112	1.03191	1.27065	1.13792	1.04415	0.956329	0.916991	0.972492	0.854624	0.106334
D4AA14	Protein Aifm2 OS=Rattus norvegicus GN=Aifm2 PE=1 SV=1 - [D4AA14_RAT]	15.28	4	4	5	373	40.6642	8.86572	0.751607	0.892018		0.821813	1.32298	1.08882		1.2059	1.46736	0.106525
F1LPQ9	A-kinase anchor protein 2 OS=Rattus norvegicus GN=Akap2 PE=1 SV=2 - [F1LPQ9_RAT]	2.41	1	1	2	870	95.8833	5.17334		1.03632	0.969982	1.00315		0.901992	0.830912	0.866452	0.863729	0.106623
F1LP05	ATP synthase subunit alpha OS=Rattus norvegicus GN=Atp5a1 PE=1 SV=1 - [F1LP05_RAT]	61.66	31	31	513	553	59.7757	9.26123	0.966704	0.953094	1.01105	0.97695	1.01769	1.00398	1.02428	1.01532	1.03927	0.106652
B2RYB9	LOC288526 protein OS=Rattus norvegicus GN=Akap17a PE=2 SV=1 - [B2RYB9_RAT]	3.23	2	2	3	711	77.4316	10.4917	1.35514	1.27929	1.00436	1.21293	0.828775	0.901682	1.08881	0.939755	0.774781	0.106773
Q8VHK0	Acyl-coenzyme A thioesterase 8 OS=Rattus norvegicus GN=Acot8 PE=1 SV=1 - [ACOT8_RAT]	9.69	3	3	6	320	35.9803	7.62061	1.98713	0.992688	1.44299	1.47427	0.737471	0.942319	0.912054	0.863948	0.586018	0.106938
D3ZCL3	U1 small nuclear ribonucleoprotein C OS=Rattus norvegicus GN=Snrpc PE=3 SV=1 - [RU1C_RAT]	13.21	2	2	5	159	17.3512	9.67139	0.85822	0.796642		0.827431	0.908128	0.930394		0.919261	1.11098	0.107082
F1M404	Protein Zgrf1 OS=Rattus norvegicus GN=Zgrf1 PE=4 SV=3 - [F1M404_RAT]	1.15	2	2	3	1565	172.613	5.78271	0.794274	0.87162		0.832947	0.974779	1.0972		1.03599	1.24377	0.107116
F1MAR6	Protein Prodh1 OS=Rattus norvegicus GN=Prodh1 PE=1 SV=2 - [F1MAR6_RAT]	42.9	19	20	64	599	68.0513	7.26904	1.04039	1.08893	1.05317	1.06083	0.962298	1.00388	1.04409	1.00342	0.945885	0.10714
D4A5I9	Protein Myo6 OS=Rattus norvegicus GN=Myo6 PE=1 SV=3 - [D4A5I9_RAT]	8.56	8	8	15	1285	148.038	8.41162	1.10777	1.43698	1.07953	1.20809	0.940238	0.916195	1.02591	0.96078	0.795286	0.107208
F1LUA1	Protein Eea1 OS=Rattus norvegicus GN=Eea1 PE=1 SV=1 - [F1LUA1_RAT]	23.18	27	27	60	1411	161.008	5.78271	0.964627	0.981784	0.974912	0.973774	1.00495	0.983973	0.984934	0.991286	1.01798	0.107311
P55314	Complement component C8 beta chain OS=Rattus norvegicus GN=C8b PE=2 SV=2 - [CO8B_RAT]	5.77	3	3	7	589	66.6235	8.04541	0.970581	0.813536	0.684974	0.82303	1.05137	1.00031	0.956981	1.00289	1.21853	0.107474
Q6P6G2	Bombesin receptor-activated protein C6orf89 homolog OS=Rattus norvegicus PE=2 SV=1 - [CF089_RAT]	8.62	3	3	5	348	39.5463	6.7124	0.821481		0.881776	0.851628	1.02826		0.95025	0.989254	1.1616	0.107927
A0A0G2JVI6	Peripheral plasma membrane protein CASK OS=Rattus norvegicus GN=Cask PE=1 SV=1 - [A0A0G2JVI6_RAT]	21.04	1	13	33	770	87.8576	6.65381		1.09147	1.08628	1.08887		1.04255	0.991213	1.01688	0.933883	0.108007
A0A0G2K0P2	Mothers against decapentaplegic homolog OS=Rattus norvegicus GN=Smad2 PE=1 SV=1 - [A0A0G2K0P2_RAT]	3.16	1	1	4	411	46.2613	5.73193	1.28071	1.13062	1.7681	1.39314	0.88689	0.96505	1.08582	0.979253	0.70291	0.108472
P02651	Apolipoprotein A-IV OS=Rattus norvegicus GN=Apoa4 PE=1 SV=2 - [APOA4_RAT]	42.97	16	16	52	391	44.4287	5.22412	1.02126	0.877094	0.942728	0.947026	0.987817	1.1234	1.22216	1.11113	1.17328	0.108548
Q78P75	Dynein light chain 2, cytoplasmic OS=Rattus norvegicus GN=Dynll2 PE=1 SV=1 - [DYL2_RAT]	32.58	2	2	16	89	10.3431	7.37158	0.859534	0.893421	0.788585	0.84718	0.954144	0.891611	0.917092	0.920949	1.08708	0.108576
B4F7A9	Casein kinase 2, alpha prime polypeptide OS=Rattus norvegicus GN=Csnk2a2 PE=1 SV=1 - [B4F7A9_RAT]	13.71	3	4	10	350	41.1751	8.55811	0.956672	0.954689	0.863935	0.925099	1.01618	1.01383	0.96273	0.997581	1.07835	0.108622
P12336	Solute carrier family 2, facilitated glucose transporter member 2 OS=Rattus norvegicus GN=Slc2a2 PE=2 SV=1 - [GTR2_RAT]	16.28	2	9	21	522	57.0487	6.53662	1.14165	1.11492	0.984322	1.0803	1.01837	0.83561	0.942777	0.932251	0.862958	0.108661
B1WBV8	Pld4 protein OS=Rattus norvegicus GN=Pld4 PE=2 SV=1 - [B1WBV8_RAT]	6.36	2	2	7	503	55.9482	6.96143	1.11676	1.34505	1.19349	1.21843	0.89188	1.01104	1.14282	1.01525	0.833241	0.108744
O35826	Bifunctional UDP-N-acetylglucosamine 2-epimerase/N-acetylmannosamine kinase OS=Rattus norvegicus GN=Gne PE=1 SV=1 - [GLCNE_RAT]	42.52	26	26	123	722	79.1759	6.81494	0.942989	0.984072	0.993353	0.973471	1.02872	0.989784	1.02356	1.01402	1.04166	0.1088
Q66H12	Alpha-N-acetylgalactosaminidase OS=Rattus norvegicus GN=Naga PE=2 SV=1 - [NAGAB_RAT]	22.41	9	9	31	415	46.8405	5.85889	0.925021	0.876016	0.849041	0.88336	0.924929	1.05403	0.950477	0.976479	1.10542	0.10902
Q3B7D0	Oxygen-dependent coproporphyrinogen-III oxidase, mitochondrial OS=Rattus norvegicus GN=Cpox PE=1 SV=1 - [HEM6_RAT]	41.76	15	15	63	443	49.2466	8.52881	0.985104	1.04713	1.08214	1.03813	0.981802	0.97739	0.980138	0.979777	0.943794	0.109141
A0A0G2K3V2	Aflatoxin B1 aldehyde reductase member 2 OS=Rattus norvegicus GN=Akr7a2 PE=1 SV=1 - [A0A0G2K3V2_RAT]	35.31	1	11	63	337	37.5026	6.72705	1.11246	1.58896	1.35284	1.35142	1.07189	0.929077	1.12964	1.04354	0.772176	0.109229
A0A0H2UH99	60S ribosomal protein L24 OS=Rattus norvegicus GN=Rpl24 PE=1 SV=1 - [A0A0H2UH99_RAT]	41.03	8	8	43	156	17.6649	11.356	0.948731	0.884445	0.934729	0.922635	0.935584	1.03976	1.02962	1.00166	1.08565	0.109263
M0RBP7	Uncharacterized protein OS=Rattus norvegicus PE=4 SV=1 - [M0RBP7_RAT]	6.78	1	1	4	118	12.7761	6.50732	0.72541	0.915973	0.641432	0.760938	1.02606	0.901713	1.39669	1.10815	1.4563	0.109739
G3V8Q8	Protein Sec23ip OS=Rattus norvegicus GN=Sec23ip PE=1 SV=1 - [G3V8Q8_RAT]	13.41	10	11	20	999	110.874	5.66846	0.968929	0.926509	0.930405	0.941948	0.968853	0.995874	0.964122	0.976283	1.03645	0.109942
Q4KM73	UMP-CMP kinase OS=Rattus norvegicus GN=Cmpk1 PE=1 SV=2 - [KCY_RAT]	52.04	8	8	69	196	22.1552	5.8335	0.922167	0.996728	0.982499	0.967131	1.01817	1.01247	1.01163	1.01409	1.04855	0.110144
Q5XI77	Annexin OS=Rattus norvegicus GN=Anxa11 PE=1 SV=1 - [Q5XI77_RAT]	32.8	14	15	59	503	54.1258	7.6499	1.09706	1.02854	0.979533	1.03505	0.936529	0.941039	0.991793	0.956454	0.924069	0.110194
Q5I0M3	Complement component factor h-like 1 OS=Rattus norvegicus GN=Cfhr1 PE=1 SV=1 - [Q5I0M3_RAT]	10.95	1	2	3	274	30.6009	7.63525	0.917605		0.875272	0.896439	1.27453		1.07653	1.17553	1.31133	0.110248
B0BNK6	Branched chain keto acid dehydrogenase E1, beta polypeptide OS=Rattus norvegicus GN=Bckdhb PE=2 SV=1 - [B0BNK6_RAT]	40.26	13	13	59	390	42.7538	6.82959	0.903855	0.93956	0.991232	0.944882	1.03901	1.0278	0.97056	1.01246	1.07152	0.110401
D4A7L4	NADH dehydrogenase (Ubiquinone) 1 beta subcomplex, 11 (Predicted) OS=Rattus norvegicus GN=Ndufb11 PE=1 SV=1 - [D4A7L4_RAT]	32.45	4	4	13	151	17.6229	5.23682	1.09339	1.25894	1.81176	1.38803	0.963684	0.96275	0.903657	0.943364	0.679641	0.111083
A0A0G2KAV5	3-oxo-5-beta-steroid 4-dehydrogenase OS=Rattus norvegicus GN=Akr1d1 PE=1 SV=1 - [A0A0G2KAV5_RAT]	61.78	21	22	207	314	36.5017	6.85889	0.915589	0.968129	0.842535	0.908751	1.04316	0.942319	1.04551	1.01033	1.11178	0.11113
A0A0G2K3J3	Upstream stimulatory factor 2 OS=Rattus norvegicus GN=Usf2 PE=1 SV=1 - [A0A0G2K3J3_RAT]	5.01	1	2	3	339	36.1688	5.32568	0.918009		0.960259	0.939134	1.14571		1.04136	1.09353	1.16441	0.111176
Q5BK77	Protein Rarres2 OS=Rattus norvegicus GN=Rarres2 PE=1 SV=1 - [Q5BK77_RAT]	6.75	1	1	2	163	18.4926	8.71924	1.00065	0.990289		0.995472	1.11477	1.05161		1.08319	1.08812	0.111308
G3V7M0	Protein Cnot1 OS=Rattus norvegicus GN=Cnot1 PE=1 SV=1 - [G3V7M0_RAT]	4	8	8	12	2376	266.695	7.10791	0.987183	0.973563	1.03276	0.997835	1.03304	1.02885	1.08017	1.04735	1.04963	0.111357
A0A1B0GWT0	Protein-glutamate O-methyltransferase OS=Rattus norvegicus GN=Armt1 PE=1 SV=1 - [A0A1B0GWT0_RAT]	19.12	2	2	5	136	15.965	6.0874		1.03377	1.11443	1.0741		0.955886	0.968617	0.962252	0.895869	0.111422
Q63570	26S protease regulatory subunit 6B OS=Rattus norvegicus GN=Psmc4 PE=1 SV=1 - [PRS6B_RAT]	42.82	13	13	46	418	47.3786	5.21143	0.992477	1.04902	0.941047	0.994181	1.05101	1.07496	1.05247	1.05948	1.06568	0.111912
Q5RKJ4	Farnesyltransferase, CAAX box, alpha OS=Rattus norvegicus GN=Fnta PE=1 SV=1 - [Q5RKJ4_RAT]	9.28	3	3	6	377	44.01	4.93213	0.93811	0.901797		0.919954	1.03995	1.17092		1.10543	1.20162	0.112109
Q4V797	Interferon-gamma-inducible GTPase Ifgga1 protein OS=Rattus norvegicus GN=RGD1309362 PE=1 SV=1 - [Q4V797_RAT]	18.94	2	6	19	417	48.241	7.47412	0.962988		0.927857	0.945423	1.00417		1.05488	1.02952	1.08895	0.112311
B5DEQ4	Protein Snrpb2 OS=Rattus norvegicus GN=Snrpb2 PE=1 SV=1 - [B5DEQ4_RAT]	14.67	1	3	7	225	25.336	9.71533		1.11624	1.07539	1.09581		1.02455	1.04387	1.03421	0.943782	0.112332
D3Z853	Apoptosis, caspase activation inhibitor (Predicted), isoform CRA_c OS=Rattus norvegicus GN=Aven PE=1 SV=1 - [D3Z853_RAT]	17.97	3	3	7	217	23.8906	4.4624	1.24114	1.00786	1.08456	1.11119	0.957089	0.906672	1.01256	0.958775	0.862839	0.112452
D4A899	Protein Vps13a OS=Rattus norvegicus GN=Vps13a PE=1 SV=2 - [D4A899_RAT]	1.84	4	4	9	2335	266.324	5.64307	0.928825	1.08214	1.11804	1.043	0.875971	0.97355	0.875397	0.908306	0.870857	0.113036
Q6EIX2	Mitochondrial import inner membrane translocase subunit TIM16 OS=Rattus norvegicus GN=Magmas-ps1 PE=3 SV=1 - [TIM16_RAT]	10.48	1	1	3	124	13.722	6.80029	1.03745	1.00687	1.27213	1.10548	0.848878	0.957333	0.956676	0.920962	0.833086	0.113115
D3ZVS2	L-2-hydroxyglutarate dehydrogenase (Predicted) OS=Rattus norvegicus GN=L2hgdh PE=1 SV=1 - [D3ZVS2_RAT]	31.75	12	12	34	463	50.7005	8.48486	1.09856	1.09208	0.990185	1.06028	0.930358	1.00847	0.986564	0.975129	0.919693	0.113203
D4A533	Protein Tapt1 OS=Rattus norvegicus GN=Tapt1 PE=1 SV=3 - [D4A533_RAT]	5.76	2	2	3	608	69.519	8.51416	1.08267		1.11019	1.09643	0.808217		0.96194	0.885078	0.807238	0.113686
D3ZIF0	Protein Zfp512 OS=Rattus norvegicus GN=Zfp512 PE=1 SV=1 - [D3ZIF0_RAT]	3.38	2	2	2	562	63.9175	9.62744		1.03764	1.11693	1.07729		0.961311	0.873979	0.917645	0.851812	0.113687
D4A9W3	Protein RGD1311756 OS=Rattus norvegicus GN=RGD1311756 PE=1 SV=1 - [D4A9W3_RAT]	9.87	3	3	3	618	66.0141	6.68311	1.36475	1.43841	1.01	1.27106	0.973464	1.0705	0.930419	0.991461	0.780029	0.113819
D4ABP9	F-box only protein 3 OS=Rattus norvegicus GN=Fbxo3 PE=3 SV=1 - [FBX3_RAT]	12.92	5	5	7	480	55.3198	4.99561	1.56108	1.17986	1.01472	1.25189	0.727953	0.936677	0.995689	0.886773	0.708349	0.113894
D4A1V7	MOB1, Mps One Binder kinase activator-like 1A (Yeast) (Predicted) OS=Rattus norvegicus GN=Mob1b PE=1 SV=1 - [D4A1V7_RAT]	8.33	2	2	6	216	25.0746	6.72705	0.882011	0.973361	0.982605	0.945992	1.05823	0.977131	1.05334	1.02957	1.08835	0.114117
D3ZE72	Methionine aminopeptidase 1 OS=Rattus norvegicus GN=Metap1 PE=1 SV=1 - [D3ZE72_RAT]	18.39	5	5	21	386	43.1772	7.1665	1.14444	1.10203	1.23304	1.15984	1.04366	0.965001	1.11744	1.04203	0.898431	0.114482
F1MA52	Nuclear RNA export factor 1 OS=Rattus norvegicus GN=Nxf1 PE=1 SV=1 - [F1MA52_RAT]	3.88	2	2	3	618	70.4406	8.646		1.12602	1.09469	1.11036		0.859858	0.992775	0.926317	0.83425	0.114485
D3ZHD3	Protein Pet100 OS=Rattus norvegicus GN=Pet100 PE=1 SV=1 - [D3ZHD3_RAT]	9.21	1	1	4	76	9.43189	9.17334	1.04468	1.33945	1.01768	1.13394	0.954546	0.937352	0.867437	0.919778	0.811137	0.114537
A0A0G2JVH4	MICOS complex subunit MIC60 OS=Rattus norvegicus GN=Immt PE=1 SV=1 - [A0A0G2JVH4_RAT]	48.58	32	32	115	776	86.1759	5.84619	0.982315	0.964565	0.940431	0.962437	1.00697	1.01218	0.972747	0.9973	1.03622	0.11456
A0A0G2K249	Serine/threonine-protein kinase PRP4 homolog OS=Rattus norvegicus GN=Prpf4b PE=1 SV=1 - [A0A0G2K249_RAT]	6.19	5	5	11	888	103.144	9.979	0.839401	0.953018	0.962276	0.918232	1.06613	0.97093	1.00873	1.01526	1.10567	0.114582
Q6RUV5	Ras-related C3 botulinum toxin substrate 1 OS=Rattus norvegicus GN=Rac1 PE=1 SV=1 - [RAC1_RAT]	34.9	4	7	28	192	21.4362	8.49951	0.856834	0.912602	0.951936	0.907124	1.00535	0.931129	1.03683	0.991103	1.09258	0.114602
Q09167	Serine/arginine-rich splicing factor 5 OS=Rattus norvegicus GN=Srsf5 PE=1 SV=1 - [SRSF5_RAT]	25.28	6	7	17	269	30.8731	11.561	0.95633	0.890275	0.945084	0.930563	1.09478	0.981057	0.978098	1.01798	1.09394	0.114814
Q3MHS9	Chaperonin containing Tcp1, subunit 6A (Zeta 1) OS=Rattus norvegicus GN=Cct6a PE=1 SV=1 - [Q3MHS9_RAT]	43.5	20	20	91	531	57.9807	7.07861	0.969753	1.01046	0.999878	0.993363	1.04469	1.07334	1.00394	1.04066	1.04761	0.114919
Q62639	GTP-binding protein Rheb OS=Rattus norvegicus GN=Rheb PE=1 SV=1 - [RHEB_RAT]	28.26	5	5	14	184	20.4666	5.92236	0.909226	0.861981	1.00411	0.925105	1.05463	0.973052	1.04211	1.02326	1.10611	0.115065
D3ZXQ0	Carboxylic ester hydrolase OS=Rattus norvegicus GN=Ces2g PE=1 SV=1 - [D3ZXQ0_RAT]	16.61	3	9	30	560	62.8683	6.49365	1.0837	1.1335	1.05968	1.0923	0.910055	0.774751	1.06704	0.917283	0.839775	0.115211
M0R6T1	Protein Tatdn1 OS=Rattus norvegicus GN=Tatdn1 PE=1 SV=2 - [M0R6T1_RAT]	17.41	4	4	7	293	33.2697	6.90283	1.05329	0.970183	1.04524	1.0229	0.899666	0.804101	0.99575	0.899839	0.87969	0.115234
D3ZWH1	Protein Stab1 OS=Rattus norvegicus GN=Stab1 PE=1 SV=2 - [D3ZWH1_RAT]	2.09	4	4	8	2252	241.998	6.771	1.11112	1.06824	1.16206	1.11381	0.993564	1.08064	0.877665	0.983955	0.883415	0.115361
Q5FVI8	Protein Adal OS=Rattus norvegicus GN=Adal PE=1 SV=1 - [Q5FVI8_RAT]	4.61	1	1	2	217	24.3545	6.21436	0.978709	0.979725		0.979217	1.01731	1.06262		1.03997	1.06204	0.115516
Q5U3Z7	Serine hydroxymethyltransferase OS=Rattus norvegicus GN=Shmt2 PE=1 SV=1 - [Q5U3Z7_RAT]	51.59	22	24	148	504	55.7296	8.20654	0.95004	0.984131	0.915194	0.949788	0.978271	1.01365	0.991535	0.994486	1.04706	0.116928
Q71RR7	Guanylate kinase OS=Rattus norvegicus GN=Guk1 PE=2 SV=1 - [Q71RR7_RAT]	20.71	3	3	3	198	21.8961	5.64307	1.18422		1.39691	1.29057	0.932015		1.02803	0.980024	0.759376	0.116931
D3ZJB7	Protein Slc30a10 OS=Rattus norvegicus GN=Slc30a10 PE=1 SV=1 - [D3ZJB7_RAT]	13.77	4	4	11	472	50.9371	6.7417	1.10697	1.07772	1.5948	1.25983	0.90348	0.956701	0.911468	0.923883	0.73334	0.116974
Q63632	Solute carrier family 12 member 4 OS=Rattus norvegicus GN=Slc12a4 PE=1 SV=1 - [S12A4_RAT]	0.83	1	1	2	1085	120.55	6.66846	0.925866		0.890469	0.908168	1.0069		1.11718	1.06204	1.16943	0.117256
M0R5N4	Prefoldin subunit 4 OS=Rattus norvegicus GN=Pfdn4 PE=1 SV=2 - [M0R5N4_RAT]	20.86	3	3	4	139	15.7728	4.729	0.779111	0.940181	0.837518	0.85227	0.991339	0.900327	1.01687	0.969513	1.13757	0.117307
Q66X93	Staphylococcal nuclease domain-containing protein 1 OS=Rattus norvegicus GN=Snd1 PE=1 SV=1 - [SND1_RAT]	48.07	38	38	216	909	101.888	7.18115	0.964389	0.986851	0.949768	0.967003	1.01174	1.01036	0.975142	0.999084	1.03318	0.117388
A0A0G2K9Y5	Histidine-rich glycoprotein OS=Rattus norvegicus GN=Hrg PE=1 SV=1 - [A0A0G2K9Y5_RAT]	20.19	11	11	40	515	57.8902	7.81104	1.2774	1.12416	1.35387	1.25181	0.919216	1.16935	1.0739	1.05416	0.842104	0.117543
P37996	ADP-ribosylation factor-like protein 3 OS=Rattus norvegicus GN=Arl3 PE=1 SV=2 - [ARL3_RAT]	26.92	3	3	11	182	20.4438	7.23975	1.10756	0.992613	0.981048	1.02707	1.10312	1.15777	1.09067	1.11718	1.08773	0.11777
M0R959	Protein Mmab OS=Rattus norvegicus GN=Mmab PE=1 SV=1 - [M0R959_RAT]	33.33	6	6	12	237	26.2165	9.05615	1.07197	1.11304	1.43356	1.20619	0.957248	1.0376	0.903849	0.966233	0.801062	0.117782
Q68FU7	Ubiquinone biosynthesis monooxygenase COQ6, mitochondrial OS=Rattus norvegicus GN=Coq6 PE=2 SV=1 - [COQ6_RAT]	8.61	5	5	15	476	51.4631	7.21045	1.1697	1.06586	1.10267	1.11275	1.08852	0.962032	1.00038	1.01698	0.913938	0.118048
Q5XI79	Protein arginine methyltransferase NDUFAF7, mitochondrial OS=Rattus norvegicus GN=Ndufaf7 PE=2 SV=1 - [NDUF7_RAT]	8.94	3	3	6	436	48.6848	6.72705	1.31718	1.2782	1.56177	1.38572	1.09189	1.30281	0.926343	1.10701	0.798874	0.118324
Q6AY04	m-AAA protease-interacting protein 1, mitochondrial OS=Rattus norvegicus GN=Maip1 PE=2 SV=1 - [MAIP1_RAT]	11	3	3	9	291	33.0692	9.0415	0.923396	0.810564	0.948567	0.894176	1.0314	0.997657	1.32966	1.11957	1.25207	0.118502
Q6IRK8	Spectrin alpha chain, non-erythrocytic 1 OS=Rattus norvegicus GN=Sptan1 PE=1 SV=1 - [Q6IRK8_RAT]	56.24	1	116	409	2452	282.206	5.31299	0.957432	0.944853	0.812957	0.905081	1.037	0.979954	0.991577	1.00284	1.10802	0.118796
P07633	Propionyl-CoA carboxylase beta chain, mitochondrial OS=Rattus norvegicus GN=Pccb PE=2 SV=1 - [PCCB_RAT]	50.83	1	20	118	541	58.589	7.47412	1.2759	1.5958	1.70127	1.52432	0.898282	1.44566	0.930623	1.09152	0.71607	0.118846
Q4V8N0	Lipocalin 7, isoform CRA_a OS=Rattus norvegicus GN=Tinagl1 PE=1 SV=1 - [Q4V8N0_RAT]	5.14	2	2	6	467	52.7299	6.85889	0.99051	1.1255	1.03236	1.04946	0.888676	1.00834	0.937529	0.944847	0.900321	0.11914
Q8K4R1	Structural maintenance of chromosomes protein OS=Rattus norvegicus GN=LOC252831 PE=2 SV=1 - [Q8K4R1_RAT]	1.69	1	1	2	1184	130.221	5.60498	0.78076	0.926848		0.853804	1.08323	1.03185		1.05754	1.23862	0.119168
Q71SY3	Protein Tsn OS=Rattus norvegicus GN=Tsn PE=1 SV=1 - [Q71SY3_RAT]	23.68	4	4	6	228	26.1547	6.44287		0.988877	0.974755	0.981816		1.089	1.03111	1.06005	1.07969	0.119548
F1M790	Prostaglandin F2 receptor negative regulator OS=Rattus norvegicus GN=Ptgfrn PE=1 SV=3 - [F1M790_RAT]	6.26	4	4	11	879	98.6067	6.60986	1.21941	1.03119	1.47694	1.24251	0.873673	0.932595	1.07703	0.961101	0.773515	0.119738
O08815	STE20-like serine/threonine-protein kinase OS=Rattus norvegicus GN=Slk PE=1 SV=1 - [SLK_RAT]	10.03	1	9	20	1206	137.804	5.021	1.25354	0.992093	1.19552	1.14705	0.932677	0.997052	1.01828	0.982669	0.856692	0.119844
M0RCX0	Protein Pcbd2 OS=Rattus norvegicus GN=Pcbd2 PE=1 SV=1 - [M0RCX0_RAT]	37.8	4	5	12	127	14.1241	9.20264	1.00007	0.951069	0.970089	0.973742	1.03503	1.08038	0.986718	1.03404	1.06193	0.11985
A0A0G2JYC6	Protein Ubap2l OS=Rattus norvegicus GN=Ubap2l PE=1 SV=1 - [A0A0G2JYC6_RAT]	6.27	5	5	9	1068	112.44	6.59521	0.872701	0.896487	0.912982	0.894057	1.15962	0.943286	0.980365	1.02776	1.14954	0.119938
B2RYW7	Protein Srp14 OS=Rattus norvegicus GN=Srp14 PE=1 SV=1 - [B2RYW7_RAT]	23.64	2	2	5	110	12.5018	10.1694	0.983435	0.968643	1.06277	1.00495	0.968328	0.898463	0.938119	0.93497	0.930365	0.120325
F2Z3T0	Parafibromin OS=Rattus norvegicus GN=Cdc73 PE=1 SV=1 - [F2Z3T0_RAT]	5.27	3	3	6	531	60.5391	9.61279	1.26604	1.19102	1.00648	1.15451	0.98018	0.971043	1.03984	0.997022	0.863585	0.12063
B0BNG1	Prodh2 protein OS=Rattus norvegicus GN=Prodh2 PE=2 SV=1 - [B0BNG1_RAT]	39.91	14	14	56	456	51.0552	8.51416	1.11037	1.00802	1.13968	1.08603	0.923237	1.01891	1.0162	0.986115	0.908003	0.120681
Q6AXQ0	SUMO-activating enzyme subunit 1 OS=Rattus norvegicus GN=Sae1 PE=2 SV=1 - [SAE1_RAT]	26.07	8	8	17	349	38.4885	5.16064	0.928733	0.876237	0.950537	0.918502	1.05959	0.953361	0.974061	0.99567	1.08401	0.120953
Q6PEC4	S-phase kinase-associated protein 1 OS=Rattus norvegicus GN=Skp1 PE=1 SV=3 - [SKP1_RAT]	30.67	7	7	18	163	18.6603	4.53857	0.979414	1.03346	0.881859	0.96491	1.06891	1.03525	1.05827	1.05414	1.09248	0.121141
F7FEU1	Protein Vsig4 OS=Rattus norvegicus GN=Vsig4 PE=1 SV=1 - [F7FEU1_RAT]	3.51	1	1	2	285	32.4554	7.6792	0.547365	0.723411		0.635388	0.850085	0.892149		0.871117	1.371	0.121179
P29117	Peptidyl-prolyl cis-trans isomerase F, mitochondrial OS=Rattus norvegicus GN=Ppif PE=1 SV=2 - [PPIF_RAT]	48.54	7	8	27	206	21.7961	9.14404	0.933136	0.885836	0.940151	0.919708	0.933079	1.03057	0.989839	0.984496	1.07044	0.12124
[truncated: 2,380 more rows]

## Sheet: AEE vs Model
Accession	Description	Coverage	Unique Peptides	Peptides	PSMs	AAs	MW [kDa]	calc. pI	Model-1/REF	Model-2/REF	Model-3/REF	Average Model	AEE-1/REF	AEE-2/REF	AEE-3/REF	Average AEE	AEE/Model	t test p value
[truncated: 4,272 more rows]

## Sheet: ASA vs Model
Accession	Description	Coverage	Unique Peptides	Peptides	PSMs	AAs	MW [kDa]	calc. pI	Model-1/REF	Model-2/REF	Model-3/REF	Average Model	ASA-1/REF	ASA-2/REF	ASA-3/REF	Average ASA	ASA/Model	t test p value
[truncated: 4,272 more rows]

[truncated: 1 more sheets: Eugenol vs Model]
