# Supplementary material for: Multi-Omics Approaches for Liver Reveal the Thromboprophylaxis Mechanism of Aspirin Eugenol Ester in Rat Thrombosis Model
Source: Int J Mol Sci. 2024 Feb 10;25(4):2141. doi: 10.3390/ijms25042141 (PMC10889733; doi:10.3390/ijms25042141)
Supplement: Supplementary file 1 [file ijms-25-02141-s001.zip › File S2. Supplementary material.xlsx]

## Sheet: Positive ion mode (ESI+)
Label (m/z and RT)	AEE1	AEE2	AEE3	AEE4	AEE5	AEE6	AEE7	AEE8	AEE9	ASA1	ASA2	ASA3	ASA4	ASA5	ASA6	ASA7	ASA8	ASA9	C1	C2	C3	C4	C5	C6	C7	C8	C9	EUG1	EUG2	EUG3	EUG4	EUG5	EUG6	EUG7	EUG8	EUG9	M1	M2	M3	M4	M5	M6	M7	M8	M9	QC1	QC2	QC3
166.0858258/5.349583333	46.6495	52.9748	55.6308	53.2933	53.9308	50.1868	52.4674	58.8962	61.1247	57.6358	56.1436	53.1443	60.0578	53.2699	57.3085	57.8777	58.3601	57.5265	58.4682	60.2743	59.906	54.5068	52.0093	51.7937	56.2332	67.8501	62.2272	54.7243	68.4929	58.6424	68.923	68.1346	68.4291	72.2455	63.0476	59.5622	35.8826	46.0281	41.6649	46.7351	47.6424	41.0763	46.7801	51.1299	46.3813	59.8617	52.5348	51.9431
524.3726413/19.937	35.3752	32.8259	34.0427	27.9363	27.0355	30.671	30.6828	36.3952	30.6811	29.6172	26.9205	25.5753	27.9771	23.674	24.1809	26.8662	29.1887	28.3654	17.5918	20.3123	21.8129	24.8026	24.6739	24.8962	21.1067	22.7351	23.4236	21.2481	28.2674	23.6492	22.248	26.1126	29.7647	25.331	26.6896	25.7538	30.1482	28.3411	26.5787	25.3063	33.7085	36.774	23.1647	39.2153	33.6775	30.5801	24.811	24.3128
205.0967375/6.613416667	16.3728	19.6708	21.0777	20.0874	20.6432	18.6288	20.2081	22.8503	24.4796	21.6469	19.165	17.1151	21.6462	19.1779	20.6618	21.3215	21.1073	20.655	21.9074	21.1757	22.4306	20.1784	19.4737	19.2449	20.3596	25.9883	23.5127	19.8834	25.7936	21.6067	26.5666	24.8205	25.0554	25.9316	22.5169	22.34	12.4894	18.8113	16.377	18.1464	18.6309	16.0405	19.2927	20.9211	18.6938	23.2638	19.3097	18.7477
496.3413294/17.63125	24.2805	19.5971	24.3076	17.5991	17.3781	20.4874	20.4724	22.1137	23.0273	19.0731	15.2353	10.6783	19.3728	14.276	11.6059	16.3672	18.7638	20.2913	10.9568	11.7997	16.6157	19.1688	16.2715	18.4908	17.8044	18.4748	16.882	14.9671	15.4982	14.1559	14.0059	13.4068	15.813	10.2116	14.1124	15.4646	17.5959	22.1391	13.7262	10.5637	24.2242	23.6067	10.3097	22.432	24.7117	15.8404	12.895	14.7512
132.1017514/2.990583333	83.9878	93.2568	69.951	94.8055	93.0561	88.1258	90.9383	29.6073	70.6675	105.068	106.708	100.593	76.4285	99.5431	106.005	74.8443	39.988	104.918	48.2459	59.2175	32.7314	38.7566	69.9698	56.0208	30.0657	29.1664	47.3459	106.406	51.4825	49.8178	77.1303	38.7369	49.0789	62.0586	101.313	115.795	57.8588	80.5874	71.4152	80.2283	8.39106	70.3017	83.2808	14.4566	77.6681	5.10221	92.4254	42.3598
132.1017928/2.45175	2.86224	28.4717	27.8054	28.7265	28.2949	2.75622	27.237	28.5507	28.3548	31.3922	27.0859	4.29412	32.612	25.7492	34.2517	34.0357	35.4935	31.5738	37.2594	33.8628	33.0774	29.0034	33.722	28.8331	33.253	34.0853	34.487	27.9446	36.92	36.1299	34.3674	38.5528	36.601	39.3534	37.7651	3.64057	3.13789	23.3623	25.4423	2.77696	26.5403	23.6595	26.5792	2.44449	24.436	30.9175	30.9862	32.2496
482.3253835/19.67	16.8373	17.7078	16.5898	15.3866	15.2113	15.8424	16.6699	19.4149	14.8815	11.2178	11.7489	11.959	15.4733	12.3144	12.5688	12.5327	14.5241	16.1295	7.80852	9.41197	9.77145	10.9791	10.2862	9.72793	8.41613	9.13458	9.5643	11.6267	13.4823	14.0921	10.1576	13.4747	14.0681	10.8022	13.0104	10.9931	10.984	12.3224	11.5936	11.5372	18.1183	13.0579	8.81067	14.8798	12.869	16.8724	11.6314	13.4935
991.6749293/17.632	12.602	8.53928	12.6164	9.4043	8.81489	10.0227	11.0216	11.9679	12.8631	10.6258	6.31752	2.99801	10.4627	5.779	3.82693	7.55328	8.517	11.006	3.15933	3.76552	7.02848	8.58728	6.3729	8.67868	6.16187	8.08063	7.11831	6.87473	6.34255	6.0077	5.52388	4.78926	6.75499	2.70891	5.38431	6.01674	6.94659	13.0449	5.53346	3.0541	13.8657	14.1151	3.04094	11.2509	12.8814	6.52374	4.23176	6.16749
568.3417179/16.85166667	6.32491	5.55039	5.6874	8.40992	5.6931	7.08066	7.00693	6.86148	5.27113	6.30292	7.36834	7.22104	6.41183	7.83101	6.37102	8.05295	8.88862	6.25985	7.29468	7.45952	5.49648	8.33757	7.22815	7.97053	8.0993	6.033	7.50315	6.41062	6.16106	6.3151	7.59709	7.49205	7.37356	8.18553	7.66914	8.82757	10.254	6.34081	7.6097	6.88699	6.87684	10.2362	8.76823	8.36315	9.75202	5.85695	6.89452	6.01325
454.2941728/17.47	12.5936	9.94105	12.5957	9.76631	11.5843	10.9129	10.8649	12.8161	11.9717	10.23	8.10424	5.82412	11.0071	8.04579	7.18882	8.17739	9.20648	11.7489	6.16097	6.80187	8.28237	8.54656	7.28987	7.57058	7.71231	7.19428	7.50832	7.99946	7.86919	8.78229	6.96788	7.97399	8.88505	6.41971	7.9646	7.12933	8.19929	10.4431	7.44815	5.80356	13.1494	10.8677	5.80355	10.3316	11.1837	9.68895	8.39512	8.20294
526.2944961/16.75233333	5.0988	4.6519	5.13923	6.09688	5.59317	6.34004	5.73463	5.62229	4.30278	5.02466	5.58522	6.40756	4.68801	6.96886	6.47126	6.14155	6.79108	4.68537	7.15241	7.22154	5.05038	7.89517	6.735	6.1984	6.69145	5.18083	6.10394	5.42053	5.11573	6.09825	6.38858	6.43334	6.56892	8.74518	6.51825	6.33802	7.28558	4.40899	6.65067	6.50507	5.11571	6.26599	8.7674	6.0474	6.35671	8.94214	7.11022	5.25007
123.0552151/2.2205	4.31061	3.60266	4.29362	3.68503	3.80146	3.99704	3.64924	4.3431	3.43266	4.6014	4.30609	5.74521	4.1856	4.66235	4.73963	4.3301	4.06327	4.75787	5.88014	5.39269	4.20325	5.1802	5.63445	5.2566	5.10324	4.66945	5.23938	4.81754	5.11415	5.40184	5.12556	4.58428	5.53115	6.25889	4.91076	5.59926	3.0742	3.08242	3.7379	3.54804	3.83435	3.04061	3.15831	3.85657	3.28783	3.97013	4.1681	5.3192
150.0580682/2.184333333	4.75391	5.33551	5.50616	5.22509	5.05459	4.96723	4.77794	5.64433	5.46098	5.74578	6.00777	6.12738	6.19022	5.38925	5.81752	6.1585	6.18669	5.87434	5.96743	6.01523	5.85398	5.21385	4.98276	5.14293	5.40816	6.43847	5.41158	6.75846	6.92806	6.0409	6.8573	7.30607	6.90067	6.99695	6.75374	6.57812	4.13304	4.28976	3.81861	4.59625	4.21222	4.03148	3.87353	4.65035	3.91542	5.63027	5.02516	5.28576
188.0701979/6.610333333	6.66649	8.0796	8.66854	8.2567	8.51305	7.67733	8.56691	9.4813	10.1879	8.60994	7.65968	7.13188	8.72625	7.74289	8.1352	8.65951	8.57418	8.39842	11.5958	11.2493	12.1289	10.7994	10.4396	10.3419	11.0039	14.0668	12.735	7.45228	9.92906	8.1669	10.2929	9.62407	9.81476	10.1676	9.00774	8.9112	5.32094	8.15732	7.0534	7.82083	8.09778	6.95716	8.1312	9.08762	8.1384	9.59202	8.00683	7.33105
524.3729196/19.504	10.0428	8.40233	9.47186	8.4485	7.32443	9.21012	9.52486	10.6274	9.79401	8.08678	6.63028	8.41434	9.35122	6.62271	5.69121	7.94044	8.98085	9.0674	3.28029	4.15476	4.84884	6.35289	5.98885	7.40459	4.37941	5.04462	5.61894	5.26023	6.75009	5.72904	5.38406	6.72824	7.57256	4.94431	7.17202	6.55708	7.09448	9.66642	7.53771	5.78007	11.1617	12.2884	4.4367	12.295	10.1104	6.96612	6.42606	6.29225
396.8013622/9.617	3.01032	4.65974	3.86871	3.52602	3.88376	4.88214	4.52574	4.87157	3.53908	3.81211	3.33577	3.40843	4.31914	3.93042	3.08996	4.46739	3.95256	3.42911	5.0209	4.53386	3.03383	3.4048	3.87332	4.51576	4.66677	3.32102	3.60809	3.66929	3.50412	6.73702	5.1341	4.77836	3.8523	3.64094	3.50181	3.47606	6.17663	4.09252	5.02632	4.51383	4.26604	3.79435	3.73276	4.26965	4.28309	5.15915	4.69235	8.54969
120.0808161/5.349	9.07203	10.5982	11.1637	10.7369	10.9023	10.0204	10.6991	11.9992	12.5009	11.0435	11.0012	10.328	11.8568	10.5574	11.3755	11.4917	11.4892	11.4528	17.2227	17.8658	17.8991	16.2984	15.5252	15.5339	16.6785	20.4682	18.8143	9.80517	12.7587	10.747	12.989	12.8504	12.9748	13.7172	11.8465	11.5485	7.61397	10.1505	9.09788	10.1734	10.4765	8.88606	10.2936	11.2571	10.1928	12.123	10.6674	9.79423
118.08642/2.1385	3.26139	3.46196	3.59871	3.44747	3.31597	3.15103	3.23491	3.80512	3.53972	4.1382	3.9836	4.15956	4.13614	3.86826	4.16346	4.0796	4.04961	3.88036	4.26836	4.17128	4.03102	3.70618	3.6266	3.56842	3.76943	4.44454	4.19714	4.58053	4.91235	4.42802	4.9234	5.2259	4.8699	5.25947	4.70775	4.63395	2.53096	2.69284	2.54959	3.04046	2.78819	2.43464	2.66105	2.89691	2.42949	3.69787	3.25611	3.90084
147.1124724/1.267666667	3.30232	3.6938	3.89266	3.66616	3.7909	3.5432	3.41622	3.95841	3.94713	4.02156	3.93299	4.0819	4.13984	4.03283	4.50515	4.17655	4.16136	4.20364	4.52207	4.58468	4.5181	4.41409	4.35809	4.15016	4.48114	4.84431	4.74383	4.23409	5.30479	4.71715	4.81819	5.22626	5.29457	5.74178	4.50246	4.49058	2.32181	2.84335	2.91502	3.1919	3.09623	2.68317	3.20376	3.28516	2.72536	4.16043	3.80519	4.16858
116.0709347/1.513	2.84582	3.21345	3.38899	3.02471	3.07002	2.71394	2.60757	3.35436	3.26139	3.65307	3.34638	3.63843	3.82065	3.37934	3.62819	3.68478	3.77619	1.66737	3.39577	3.88215	4.06646	3.37662	3.56027	3.70146	3.67164	4.87584	3.79709	3.58281	4.41625	4.30912	4.57467	4.59966	4.75857	4.46622	4.53636	4.56327	2.8529	2.46016	2.35219	2.87553	2.68194	2.17176	2.61638	2.80309	2.27536	3.41745	2.99979	3.66319
300.2902065/15.36566667	5.51609	4.46337	4.1402	4.4034	4.43651	4.62603	5.20299	4.01949	5.14266	3.71187	3.23718	3.7178	4.20158	4.12907	4.17369	4.03605	4.15761	5.05417	3.18928	2.81508	4.33845	4.96495	3.51969	3.89019	3.62797	4.70906	3.43453	3.49535	4.17215	4.57032	3.83122	4.7745	4.66833	4.07971	3.62636	4.00355	2.90725	4.41832	4.05014	4.61053	4.89945	3.44403	4.14489	4.00193	4.17468	4.74487	3.4995	4.05288
992.6785181/17.63166667	6.947	4.71198	6.95488	5.18752	4.85582	5.5095	6.07309	6.62731	7.10682	5.9542	3.49601	1.6461	5.77211	3.18358	2.09833	4.16097	4.69687	6.09778	1.71113	2.06496	3.85451	4.72507	3.48781	4.7622	3.36757	4.41449	3.90521	3.75508	3.47375	3.29269	3.02508	2.60837	3.68292	1.46105	3.00348	3.29741	3.80414	7.2112	3.01836	1.68095	7.65691	7.77605	1.64814	6.18914	7.06726	3.57395	2.30843	3.37195
328.1395261/5.565	9.16161	9.10376	6.87556	7.99872	6.8871	7.62414	9.44172	9.664	11.2312	10.9285	12.322	12.0979	8.36067	8.7415	6.66623	12.2038	12.6139	8.77354	15.0595	13.8605	15.4133	14.08	14.7491	14.9707	15.9421	16.4394	15.7295	8.052	7.81715	5.77301	4.8404	4.61078	6.79038	7.76126	10.6045	9.68565	16.6488	16.1914	14.054	14.6036	14.2967	15.0808	14.3482	17.4938	16.3668	9.2444	9.73269	13.1757
525.3761523/19.92941667	10.5461	9.83573	10.1706	9.57333	8.07043	9.16187	8.78859	9.4509	9.21337	8.9911	7.98638	7.32298	8.41762	7.08195	6.92087	8.03552	8.77292	8.54719	4.97289	5.77452	6.24416	7.41443	7.03447	7.16015	6.22825	6.4814	6.94594	7.062	7.5235	6.70944	6.62562	7.76064	8.83089	7.46032	7.89515	7.30698	8.51735	8.51749	7.91564	7.49646	10.096	9.63024	6.02308	11.6379	9.99913	9.1251	7.40096	6.9428
220.1177722/5.906833333	3.7054	3.60489	3.78849	3.92006	3.63748	3.79099	3.48918	4.05326	3.59882	3.54834	3.61834	4.0678	3.60731	3.54479	3.68911	3.64023	3.88258	3.75035	4.34761	3.60324	3.55451	3.58221	3.91385	3.62867	3.77626	3.70828	3.90426	4.11225	4.34705	4.33825	4.28141	4.65145	4.50312	5.05391	4.21548	4.31537	3.16939	2.90618	3.41573	3.32107	3.41685	3.07619	3.41575	3.91588	3.41811	3.87246	4.22635	3.83452
353.2669362/22.589	7.19235	5.77804	5.98226	6.43593	5.38722	5.62845	4.42944	5.44376	5.13405	6.34905	6.53243	8.14748	6.25596	5.59688	6.23598	5.53991	5.13823	5.09194	7.97383	6.65498	5.3321	6.4798	6.54005	4.88214	5.21862	5.30323	5.22842	6.34185	7.01911	6.64952	6.51903	5.8905	4.48941	4.76321	4.01778	4.16137	3.91262	1.94747	1.35941	1.7002	1.31758	1.03238	2.20301	1.02593	2.32508	5.54394	5.84435	4.69835
118.0865374/1.5865	7.04487	4.56764	4.71572	4.71938	7.42041	4.42223	6.96085	8.42856	8.40381	5.2387	8.53763	6.2472	5.99254	7.80919	8.58442	8.78712	5.96959	2.67004	5.62211	5.71872	7.42067	5.278	5.17247	5.16765	6.47915	7.81698	5.74448	11.4847	13.2538	11.5315	13.7416	14.852	13.6852	12.2484	6.31818	6.83127	5.84046	3.73081	5.47519	6.3342	3.66678	5.63944	3.28426	3.65947	3.38149	8.15696	4.31331	9.93599
497.3450092/17.63075	5.88932	5.52892	6.86539	4.96123	4.89271	5.49747	5.77516	5.96255	6.51352	6.0035	4.28625	3.09664	5.46928	4.00885	3.24224	4.60038	5.03918	5.73825	3.01609	3.12435	4.61542	5.33527	4.3175	4.94018	4.91894	5.12547	4.67083	3.95603	4.30329	3.92017	3.87697	3.68912	4.36786	2.80882	3.87552	4.25338	4.87546	6.25694	3.84804	2.95024	7.65906	6.58928	2.83688	6.23118	6.87362	4.476	3.61533	4.09131
496.3416683/17.286	4.86822	3.29104	4.97114	3.73558	3.40322	3.9735	4.37945	4.95725	5.37386	4.50218	2.99767	1.71268	4.56403	2.71805	1.9988	3.598	4.00353	5.07972	1.64158	1.77993	3.29797	3.81914	2.9327	4.04093	2.97241	3.77847	3.39959	3.13325	3.27399	2.53651	2.32745	2.02744	2.9102	1.42829	2.49609	3.0457	2.93467	5.79512	2.5085	1.60232	6.10924	6.32477	1.57049	4.99675	5.74592	2.76275	1.94202	2.75805
344.2627829/21.338	4.93368	2.39934	3.59503	4.49927	7.98032	9.66194	5.06138	5.19557	2.66613	4.9239	2.7002	3.53642	5.12309	7.19263	8.39612	6.79488	6.6916	5.3414	1.76147	6.06628	4.72687	2.24354	2.81072	2.10348	2.20439	4.21756	2.33697	2.35908	3.71673	5.32376	4.34561	5.01524	6.29863	6.3168	5.217	5.71506	5.43241	7.87387	9.01446	11.4103	7.78328	4.62041	9.48812	6.97741	7.01261	4.8088	4.53406	4.82609
487.1799165/1.547333333	3.22297	2.90817	3.40306	2.82235	2.85342	3.11961	2.81485	3.60873	2.74532	2.3387	2.71952	3.5108	3.02473	2.74709	3.03281	3.29116	3.56177	2.98116	1.22849	1.39092	0.466235	1.63195	1.56724	1.83734	1.4009	1.6903	1.33973	2.33252	2.53659	2.80822	2.58407	3.06175	3.44404	3.34592	3.04535	2.94122	2.64459	2.54487	2.71689	2.62237	3.04889	2.72907	1.9594	3.02504	2.70747	3.33069	3.03013	2.19481
300.2903437/21.07125	3.04792	2.62709	3.35516	1.97854	3.16635	2.79386	2.60509	3.17699	2.23663	2.13346	2.57914	2.7497	1.9012	1.93945	2.02757	2.46082	2.47765	2.49549	3.05126	3.28543	3.66185	3.19075	2.34797	3.24827	2.80175	2.36532	2.46013	3.44652	2.18252	2.4234	1.99708	2.21864	2.95129	3.16918	2.45782	2.40373	6.86292	4.43075	5.20776	5.28109	5.54314	4.2231	6.98221	5.70621	3.32247	3.01477	3.12112	2.21749
482.3623331/18.23291667	2.48519	4.14341	2.63438	3.76722	3.42614	3.90978	4.47362	4.05649	2.26477	2.92958	5.3868	4.773	3.79467	5.01987	5.47612	4.08283	5.61731	3.08711	3.98488	4.09336	2.42223	2.73886	3.50467	2.80076	3.46251	2.13819	2.81095	3.04733	4.19111	3.88403	3.81094	5.21458	4.79229	5.18576	4.80019	4.15359	6.60513	3.14882	6.35748	7.77739	3.79229	2.57079	5.99211	4.61187	4.77116	4.62973	6.25978	3.74299
508.3779274/18.7825	2.81602	4.00008	2.57355	3.72202	3.30331	3.79849	4.76016	4.23146	2.96055	3.08999	4.39941	5.11257	3.86256	5.16431	5.14429	4.01371	5.16792	3.30835	4.5269	4.33204	2.82498	3.11456	3.69335	3.20323	3.85675	2.88576	3.2186	4.01818	4.57108	4.45787	3.50533	6.14288	4.92329	4.95702	4.99994	4.11377	7.31336	3.64301	6.30472	7.70186	4.52371	3.10331	6.62316	5.20144	5.7972	4.80152	6.17313	4.00117
487.1796208/2.155583333	2.42853	1.9988	2.48158	2.31501	2.20389	2.35214	2.33145	3.1804	2.1003	2.22217	2.13628	2.34595	2.3027	2.13097	2.36478	2.41792	2.66205	2.23726	1.16004	1.15152	0.956978	1.3381	1.34175	1.47335	1.16044	1.22919	1.163	1.91043	1.82754	2.11715	1.921	2.49285	2.34422	2.57705	2.38623	2.30626	1.72446	1.82439	2.08934	1.83858	2.24769	1.9851	1.51411	2.27084	1.95773	2.50518	2.45877	1.86149
182.0808572/2.616333333	5.67713	6.11332	5.98318	5.56019	6.08798	6.09378	5.5854	6.97828	7.11663	6.99255	6.297	4.48606	6.32438	12.1771	6.95783	6.79529	14.7326	6.56466	6.91962	5.4748	5.19949	5.7951	5.43131	4.94843	5.36831	6.25337	5.49128	7.99729	7.16936	6.31106	7.00991	6.80735	6.75278	6.66459	12.3865	13.3058	3.2989	5.73251	11.4306	2.86203	5.73742	7.91803	4.76654	11.2059	5.1885	13.6661	14.0676	4.58275
340.2599446/9.366666667	0.915264	2.55153	2.22718	2.14603	2.40672	2.86541	2.61016	2.90844	1.19671	2.33518	1.08764	1.02699	2.37119	2.48047	0.918689	2.52482	1.29824	2.09034	3.03274	2.92746	0.923059	1.08558	1.19939	2.51199	2.61591	1.05165	1.12022	2.36086	2.15679	3.98153	3.13357	2.77925	2.47816	1.1901	1.1109	1.21258	3.43422	2.58147	2.81405	2.69699	2.55541	1.2674	1.22158	2.64347	2.4517	2.90049	2.83508	5.28812
453.3433323/9.817916667	1.9389	2.328	1.85915	1.75538	1.96735	2.5663	2.36196	2.43216	2.18142	1.77626	2.22445	2.43083	2.34716	1.92253	1.96308	2.18677	2.55821	1.65985	2.6958	2.26959	1.93733	2.1408	2.41097	2.35728	2.36466	2.20326	2.2189	1.82831	1.79688	3.63591	2.45553	2.24697	1.96978	2.2845	2.27793	2.24124	3.14937	1.95707	2.46951	2.30427	2.16794	2.40298	2.43873	1.99124	2.17795	2.58444	2.25189	4.15804
348.2907317/20.055	2.27706	2.33216	2.36716	1.81328	2.70779	2.38474	2.22665	2.7144	1.87151	1.49834	2.93985	3.41863	1.57706	1.93832	2.18355	2.12436	2.46936	2.03917	2.48221	2.21546	2.442	2.00976	1.87405	1.96666	2.03059	1.83633	2.17695	2.61722	2.20804	2.50247	1.82369	2.7622	3.11243	3.94966	2.84689	2.52451	4.68352	2.2521	4.21632	4.08461	2.88117	1.88901	5.08369	3.47123	2.18606	2.94909	3.04109	2.36577
679.5136567/9.366666667	1.29803	2.77503	2.60066	2.6087	2.86887	3.2799	3.09304	3.53578	1.84335	2.38914	1.45901	1.4062	2.61319	2.6272	1.36284	2.76367	1.719	2.3886	2.6032	2.69388	1.17763	1.25764	1.38276	2.32622	2.47085	1.27665	1.36223	2.05217	2.15531	3.61353	2.97378	2.77436	2.47675	1.47061	1.28583	1.36606	3.72828	3.13353	3.22154	3.2468	3.16215	1.81809	1.86145	3.3895	3.2158	3.3927	3.29899	4.82265
86.09706252/2.765666667	5.53871	6.7749	7.18654	7.04996	6.89421	7.03887	7.0293	8.48006	8.23658	7.54937	8.02347	6.36609	8.31597	20.675	8.91645	7.94159	7.215	8.10591	7.87837	10.2566	9.97316	7.68831	6.46189	9.57784	11.9869	8.16411	7.10851	6.96713	12.527	8.95174	13.6109	13.6777	8.94267	10.364	7.95836	21.7195	4.42794	5.96942	4.49363	4.95568	5.90724	4.62006	6.53831	6.06113	5.48904	7.59619	19.5867	13.234
294.155215/3.774416667	5.87113	3.76886	3.92058	6.4223	4.10433	5.40969	7.35266	4.70523	5.68042	5.88377	7.40564	7.22186	3.41112	6.09719	8.96057	7.737	8.60434	4.03789	10.8777	17.8606	9.08359	25.5959	14.5219	19.4536	24.2387	8.30983	10.7656	4.55047	4.45936	3.61935	2.42176	2.33683	3.65213	4.04024	5.00804	4.68143	12.4516	7.71277	10.758	10.8343	10.4415	12.7215	15.506	11.1529	9.35538	4.45595	7.26041	9.91181
907.581297/17.47	4.26966	3.02789	4.38637	3.05025	3.75667	3.35508	3.44577	4.41175	3.79479	3.2558	2.08685	1.09195	3.46608	2.13757	1.70014	2.05938	2.40674	3.72609	1.25023	1.56039	2.23463	2.18833	1.69183	1.84074	1.78369	1.64021	1.76677	2.18238	1.93643	2.44075	1.74916	2.037	2.31973	1.368	2.03147	1.55248	1.84553	3.1683	1.76722	1.07853	4.20895	3.32325	1.15643	2.81657	3.25121	2.8204	2.15716	2.11732
963.6438916/19.67	5.35738	4.68768	5.2244	3.94761	4.55058	4.6665	4.52	5.23272	4.26565	3.1255	2.98736	2.92534	4.46701	3.28281	3.29556	3.13559	3.81711	4.76662	1.46146	2.02477	2.26423	2.51375	2.27235	2.20486	1.5365	1.85669	1.95208	2.63322	3.16295	3.37011	2.42584	3.66471	3.83361	2.44741	3.15595	2.5693	2.28082	3.30924	2.90456	2.5339	4.59057	3.42805	1.77238	3.94994	3.11525	4.21659	2.90249	3.09287
569.3452863/16.85166667	2.16593	1.89411	1.95118	2.8935	1.94562	2.42556	2.39371	2.35366	1.80779	2.15087	2.52486	2.48263	2.20165	2.7035	2.17202	2.7742	3.06655	2.14029	2.50241	2.55313	1.88585	2.87893	2.46716	2.74847	2.80771	2.0799	2.57891	2.20508	2.11532	2.17051	2.60647	2.5778	2.59495	2.92128	2.64252	3.0423	3.53395	2.18221	2.62066	2.35493	2.36156	3.52934	3.02366	2.86515	3.34932	2.01841	2.36287	2.0635
150.0582542/1.681	3.42666	3.01174	2.99858	2.77318	2.81661	2.85894	2.86962	2.87694	3.77123	3.15071	4.26766	3.5428	3.5243	3.47367	3.68534	3.58795	3.60338	2.63695	4.56228	3.95244	3.89505	4.07843	3.33975	3.46563	3.80328	4.41411	3.96855	4.06694	4.63938	4.7947	5.15563	4.59997	4.70714	4.70685	3.61899	4.09614	2.34341	2.48028	2.4746	2.84961	2.71296	2.31868	3.26014	2.82689	3.08415	3.8703	3.03778	4.25702
296.0666214/1.379583333	1.46413	1.38417	1.46781	1.73954	1.53706	1.57102	1.31342	1.80082	1.66258	1.46593	1.1452	1.5401	1.62779	1.66395	1.73725	1.53094	1.63353	1.74163	2.30881	1.94732	1.59427	1.54439	1.93746	1.83205	2.34506	1.99252	2.17978	1.49246	1.84153	2.14516	2.16724	2.02022	2.07553	1.90958	2.04837	1.94061	1.06374	1.12578	1.039	1.325	1.42646	1.34978	1.3972	1.49021	2.10236	1.70119	2.02608	1.53196
792.5981235/9.617	1.66112	2.50942	2.21913	2.07404	2.22818	2.64081	2.62085	2.88159	2.15625	1.97804	1.83904	1.86545	2.28536	2.05028	1.72203	2.34604	2.19701	1.98289	2.19265	2.05066	1.4713	1.58546	1.80829	2.1119	2.1698	1.63602	1.76676	1.66624	1.74113	3.3536	2.4897	2.34388	1.91417	1.85588	1.72455	1.76959	3.33754	2.47777	2.90359	2.65196	2.57851	2.33332	2.34302	2.721	2.77862	2.93065	2.68389	4.47747
344.2627878/21.78425	2.50132	1.64064	1.91068	2.26855	2.16305	10.3784	2.13779	2.20981	1.34577	2.52133	1.49094	1.88645	2.39949	3.62323	3.74585	2.60454	2.58379	2.80327	1.97008	8.86441	6.64154	1.98005	2.2726	1.7383	7.12599	4.43575	1.79859	9.38524	2.31235	3.24541	2.56087	3.20436	3.52213	3.08942	2.96421	2.60327	2.50639	2.44531	3.69032	5.0229	3.19104	1.83771	3.62592	2.68926	2.93012	2.17803	2.09205	2.78264
397.3034128/9.617	1.46551	2.26254	1.88839	1.7167	1.90515	2.38697	2.20563	2.38069	1.73016	1.86797	1.62408	1.66827	2.1164	1.90986	1.51194	2.19243	1.93109	1.68054	2.46907	2.2248	1.4626	1.66446	1.88539	2.20396	2.27901	1.6197	1.74769	1.77401	1.7104	3.30465	2.49818	2.32464	1.88201	1.78666	1.70113	1.69016	3.01398	2.002	2.45354	2.22383	2.08981	1.83888	1.83834	2.0805	2.05702	2.51822	2.28774	4.21568
86.0971367/3.080666667	17.4113	2.49859	4.78964	10.535	13.6944	4.7584	18.5381	3.21342	14.9067	6.36417	14.5435	20.4026	21.7684	10.2431	13.7482	5.45032	5.8034	5.57667	10.0146	7.94838	7.43615	7.44479	12.7123	8.34395	10.8599	8.33833	9.59915	21.3675	5.20887	12.5537	8.64443	7.4101	9.76313	10.4232	3.54392	11.8189	11.5067	2.27867	13.9679	16.1656	2.53569	14.2138	2.49097	11.1858	6.11194	5.05254	9.99657	7.64692
344.2626949/22.12316667	2.04183	1.14611	1.36672	1.66043	1.70243	4.55506	1.67396	1.64783	1.02424	2.2448	1.51289	1.5145	2.09164	2.76419	2.99042	2.499	2.29492	1.95514	3.42731	7.55725	1.57646	1.81374	1.94446	1.90847	2.02111	1.17604	1.38746	6.88044	1.58832	2.27966	1.82579	1.93715	2.66092	2.30971	1.85437	3.16653	3.49774	3.91094	3.9727	5.05564	3.86431	2.23296	3.07407	2.56266	2.38768	1.54721	1.45477	1.92523
86.09701831/2.459	0.65784	6.03419	6.5325	6.07051	6.22185	0.639405	6.47863	6.85225	6.7983	7.19879	6.30474	0.980867	7.60566	6.03504	8.03239	7.9827	8.42951	7.47277	8.65308	7.60213	7.90044	8.39357	8.26827	7.01696	7.98181	8.24322	8.33934	6.32093	8.55688	7.62211	8.03067	9.02567	8.61887	9.28447	8.86797	0.849146	0.687986	4.92566	0.581279	0.614914	6.05745	5.45646	6.04519	6.49195	5.57441	7.34987	7.40997	7.52073
274.2747105/13.65183333	2.1151	2.69419	2.13566	1.47233	1.1463	5.37148	1.18173	1.49731	2.06778	1.36704	1.56351	1.98167	2.05079	1.53741	1.46433	2.35916	2.13232	1.48833	1.34834	1.82245	1.23386	1.67136	2.0839	1.80348	1.38523	1.62494	2.57972	1.09593	1.68885	1.79557	1.70274	1.74787	2.28813	1.78303	1.42559	1.40031	1.71141	1.14173	2.35545	2.0923	2.3084	1.86327	4.80156	1.46525	1.31403	1.76075	1.82117	1.46526
544.3418473/16.937	3.10314	2.11502	3.79264	2.17679	1.89135	2.24026	2.36916	3.08767	3.99948	2.9637	2.02884	1.05027	3.36093	1.09088	0.678315	2.00088	2.68631	3.4068	0.645437	0.883445	2.17764	2.79448	2.13941	2.7144	1.43589	3.7121	2.50815	2.24585	2.3268	1.49545	1.44289	1.63239	1.7292	0.477379	1.68994	1.63348	1.16381	4.36951	1.45701	0.636233	4.12934	7.24248	0.632694	3.12373	2.9926	1.53726	0.61596	1.60848
304.3007739/15.78516667	0.648788	1.28628	1.59171	2.24007	0.845411	1.38421	0.492289	3.53796	2.11521	1.08854	1.31586	2.26756	1.27176	1.54272	0.980679	1.27433	3.07011	3.37175	0.936573	1.34332	1.05821	1.69401	1.69611	1.16082	1.58061	2.1811	1.72629	0.886603	1.25265	3.29614	1.23246	1.05494	0.929216	1.95148	1.95774	1.01502	2.87408	2.25849	2.76103	2.6	2.22158	2.51352	2.79174	2.72922	2.07262	1.44924	1.25044	1.12981
269.2268709/22.35558333	3.55332	3.42681	3.73683	3.26814	2.78291	2.74775	2.48894	2.12298	2.21867	3.5877	3.81599	3.59413	3.5141	2.5514	2.98451	2.62552	2.79692	2.1379	2.49404	2.44189	2.17974	2.74215	2.30591	2.17688	1.68264	1.86939	1.46747	2.96333	3.00601	2.00582	1.89874	1.8689	2.17315	1.77694	1.40535	1.40302	5.9691	4.57842	5.59443	6.5685	6.18579	5.11357	2.67537	3.07678	2.86288	2.89863	2.75708	1.90317
167.0893256/5.349	4.87311	5.51914	5.80247	5.51038	5.61278	3.52596	5.47452	4.11779	6.36931	6.03118	5.93302	5.60259	6.33842	5.60884	6.04405	6.01907	6.07753	6.04558	6.13531	6.31635	6.25978	5.71435	5.41681	5.41606	5.86542	7.06507	6.53596	5.73432	7.20977	6.12491	7.25899	7.26042	7.20623	7.5593	6.47857	6.2259	3.7149	4.77719	4.2906	4.80148	4.90758	4.21895	4.8053	5.2641	4.73748	6.24399	5.46619	5.44797
381.2986683/24.506	4.06722	3.8597	3.92456	3.82481	4.06534	4.5057	3.7015	4.26612	4.34276	3.86007	4.03723	5.32888	4.01132	3.92465	4.41927	4.30685	4.37667	3.90533	5.93326	4.46375	4.09324	4.41772	4.61304	4.07083	4.19558	4.26657	4.41611	4.16051	3.95396	3.82633	3.90329	4.09549	4.1757	4.16026	4.08005	3.97561	1.88682	1.47875	1.89786	2.08985	1.78844	1.62214	1.95084	2.0728	1.94402	4.57847	4.58974	4.27069
370.2787951/22.956	3.01698	2.25451	4.38837	4.98466	4.63061	2.55153	2.1881	2.45161	1.74964	2.95473	2.28588	3.0298	2.86848	3.24267	7.31842	2.51282	2.73599	2.8744	3.54494	3.51243	2.94134	2.25681	1.49532	2.86066	1.11152	1.15185	1.59127	5.4559	2.50156	3.36647	1.29514	9.09408	4.63147	2.42652	2.62258	2.128	6.8826	3.23488	5.54601	6.02808	4.16655	1.45888	8.20941	4.87579	3.75941	4.75784	1.92649	7.02391
436.2895841/21.405	2.0862	2.53133	2.64116	2.41384	2.46141	2.11591	1.99085	2.12186	2.04049	1.99848	2.67353	2.41672	1.7618	1.85635	1.90665	1.93577	1.83183	1.64094	1.6807	1.43173	1.97284	1.66154	1.50812	1.43008	1.12351	1.72078	1.62886	2.01592	2.4044	2.00344	1.88238	2.0644	2.06155	2.13972	1.78421	1.79067	2.44731	2.97824	3.36968	2.60729	2.89682	2.43219	2.78834	2.76377	1.54459	2.69342	1.37248	1.60169
324.2907212/20.055	1.84012	2.05985	2.00642	1.23591	1.92809	1.71952	1.71895	2.30843	1.4577	1.21906	2.1069	2.90772	1.3944	1.43909	1.53669	1.75881	1.84504	1.55248	2.11563	1.956	2.25629	2.05218	1.50853	1.42357	1.51738	2.0981	1.84685	2.70685	1.5367	1.7167	1.28387	2.15397	2.16693	2.9166	2.40687	2.0142	3.80865	2.00105	2.81825	3.19697	2.81813	2.23765	4.33973	3.5215	1.92452	2.09617	2.37412	1.84294
482.3261097/19.234	4.38021	3.79461	4.3045	3.55069	3.57199	3.85309	3.58334	4.28221	3.47098	2.63026	2.62362	2.44941	4.00775	2.87103	2.80002	2.76527	3.33889	4.25185	1.33124	1.73871	2.01358	2.25594	2.00695	1.99121	1.47927	1.79541	1.82414	2.16208	2.5671	2.72015	2.05081	2.94943	3.2126	2.03505	2.77728	2.30313	1.79605	2.77833	2.25825	2.03095	3.80996	2.96049	1.44487	3.26509	2.60404	3.34104	2.39225	2.58689
137.0459361/2.237666667	1.6342	0.740714	1.70893	1.51812	1.67732	1.42003	1.79031	1.31638	1.50586	2.35961	0.675757	0.999288	1.23875	2.23863	2.5631	1.91778	1.47553	1.59366	2.27306	0.995622	1.73162	2.0674	2.39965	2.05039	2.04775	2.98484	2.57661	1.37116	2.05757	2.64239	2.61333	1.60613	2.08579	2.28085	2.05992	2.88248	1.12672	1.38585	1.7777	1.59073	1.52925	1.01344	2.01368	1.87222	1.35653	1.68349	1.42727	2.29714
483.329508/19.66991667	4.41632	4.65275	4.36445	4.02909	4.0076	4.15644	3.83028	5.10738	3.92055	2.96001	3.40748	3.15024	4.08588	3.23938	3.29626	3.61379	3.82324	4.24872	2.04767	2.44848	2.55991	2.86945	2.68976	2.53715	2.20508	2.36702	2.50226	3.02677	3.507	3.3434	2.64757	3.52384	3.66798	2.88863	3.39229	2.85637	2.89292	3.23847	3.04002	3.25037	4.74394	3.42798	2.32578	3.88554	3.35631	4.42556	3.17369	3.50709
520.3418624/16.93583333	2.69468	2.06708	3.09892	1.55107	1.60758	1.90762	2.3077	2.7408	2.89948	2.38018	1.68375	0.90556	3.22012	0.986014	0.670294	1.72706	2.12627	3.01108	0.647031	0.819398	2.37799	2.46083	1.60149	2.13874	1.15028	3.73912	1.67978	2.11774	1.50304	1.1824	0.968307	1.22531	1.39629	0.41231	1.28606	1.10189	1.05787	4.45369	1.02451	0.631136	4.67041	4.93814	0.582205	2.89289	3.09705	1.34882	0.656114	1.43588
510.3587213/18.71941667	3.51621	2.51371	3.22295	2.87945	2.06272	3.00942	2.64136	2.67034	3.62927	2.10169	1.33297	0.971794	2.08406	1.13656	0.764045	1.73522	1.76202	2.42129	2.22729	1.53143	1.94423	2.13774	2.40911	2.94921	1.87018	1.81032	2.85775	1.79264	2.65192	1.90549	2.13905	1.46702	1.75197	1.35386	1.58737	2.20044	1.86976	3.33296	1.87861	0.869736	3.10962	3.49802	0.864404	3.49121	3.00197	1.46095	1.01378	1.31856
527.2979197/16.753	1.57633	1.40026	1.58158	1.87816	1.73773	1.96821	1.76452	1.7401	1.3496	1.54661	1.72531	1.99776	1.45024	2.16919	2.01205	1.89168	2.11401	1.45594	2.17173	2.19143	0.246719	2.41174	2.05741	1.8588	2.03143	1.5657	1.85854	1.65291	1.55681	1.84802	1.94856	1.97605	2.00215	2.68187	1.97976	1.91861	2.23391	1.36593	2.06515	1.99971	1.57345	1.93829	2.72163	1.8363	1.93306	2.03698	2.19795	1.59605
502.2946458/16.81983333	2.30338	1.75882	2.98318	1.31799	1.92894	1.94733	1.68839	2.07724	2.79291	1.90656	1.21512	0.818219	2.08153	0.825483	0.689844	1.22572	1.52776	2.14268	0.597202	0.761923	2.15121	1.84336	1.54581	1.533	1.01601	2.60513	1.58729	1.59229	1.80928	1.41662	0.988152	1.09833	1.24431	0.381255	1.13844	0.836586	0.752072	2.34069	1.04202	0.543154	2.60126	2.84166	0.493816	1.828	1.6532	1.65252	0.653845	1.23474
412.2894642/21.505	1.54252	2.08657	2.06707	1.6547	1.73161	1.44914	1.36775	1.59859	1.42835	1.46659	2.0955	2.23783	1.38893	1.30086	1.33487	1.51778	1.36706	1.10082	1.31026	1.19514	1.59803	1.60154	1.14648	0.934867	0.844767	1.70034	1.30715	1.92623	1.64689	1.33615	1.34125	1.53113	1.35823	1.52693	1.43541	1.33947	2.08631	2.34567	2.36289	1.9974	2.62185	2.4954	2.29152	2.48034	1.20643	2.00404	0.989074	1.23324
182.0810115/1.870666667	5.87869	4.64705	4.60065	4.02503	6.12658	5.98326	4.30555	7.44955	4.91028	4.72531	5.89756	6.1493	5.53344	5.74695	6.51979	5.07257	6.73052	4.89811	5.21296	7.25775	8.05182	6.16951	5.88925	4.73045	6.55509	6.16188	5.4962	6.71685	4.66392	7.82193	4.80262	3.89488	4.20904	4.87696	6.46427	6.81752	4.00276	4.06703	4.54155	4.22726	5.13996	3.99233	3.96038	6.00204	4.90384	4.93107	6.37442	5.80657
455.2982833/17.47	3.0515	2.40337	3.0576	2.36695	2.80483	2.64406	2.63276	3.0846	2.89908	2.46483	2.03984	1.40242	2.63708	1.94491	1.74368	1.96878	2.23013	2.84498	1.50085	1.65715	2.00752	2.07997	1.77303	1.82486	1.85035	1.74163	1.80501	1.92337	1.90532	2.11494	1.69009	1.92703	2.14913	1.56198	1.92094	1.72317	1.98663	2.52678	1.80126	1.40738	3.18802	2.61934	1.40775	2.50981	2.69223	2.34857	2.03784	1.98165
367.1509936/6.450083333	2.20526	2.41499	1.85415	2.1544	1.81441	1.84293	2.48487	2.87042	3.13755	3.06366	3.08362	2.92277	2.16174	2.05904	1.52622	3.31156	3.27512	2.25447	3.99102	3.58892	4.48715	3.14419	3.70755	4.32364	4.08166	5.02568	4.39418	2.10145	2.15311	1.42529	1.23981	1.19184	1.75541	2.08344	2.93439	2.65987	3.75375	5.22039	3.62115	3.60326	3.61479	3.83596	3.6163	5.13694	4.50395	2.39163	2.1554	3.2165
206.1003863/6.6125	2.13505	2.56269	2.75217	2.61611	2.69866	2.43174	2.63342	2.9948	3.19812	2.8142	2.49718	2.23049	2.81877	2.44982	2.63569	2.79336	2.75059	2.68891	2.84506	2.76019	2.9351	2.68784	2.53167	2.49979	2.64609	3.39283	3.05159	2.5724	3.36309	2.80652	3.44585	3.21857	3.26496	3.37479	2.94759	2.90663	1.61128	2.4462	2.13439	2.38216	2.43364	2.10346	2.52702	2.83458	2.4465	3.0277	2.53038	2.4304
72.08165676/2.138	1.15763	1.22566	1.28027	1.22933	1.19421	1.12448	1.16942	1.3748	1.27117	1.45088	1.39479	1.45199	1.46499	1.36326	1.47525	1.44562	1.42972	1.38459	1.55557	1.52382	1.45473	1.34738	1.3383	1.3251	1.39303	1.66509	1.54966	1.61569	1.76569	1.58492	1.78804	1.88338	1.76693	1.91987	1.7336	1.70338	0.869205	0.939024	0.891522	1.06672	0.974432	0.859245	0.936417	1.02944	0.859403	1.32783	1.17498	1.3987
471.1849724/2.162333333	1.11205	1.04849	1.16916	1.05167	1.20547	1.08661	1.21039	1.43325	1.11527	1.02307	0.905772	0.98946	1.16166	1.03417	1.06258	1.12854	1.05467	1.00534	1.07258	1.07465	0.971346	1.13016	1.02251	1.07293	1.09831	1.14948	1.11801	0.798928	1.10086	0.942082	1.27251	1.14751	1.01661	1.18324	1.10502	1.18019	1.34319	0.944829	1.05182	1.14402	1.17683	0.950677	1.23853	1.30634	1.12043	1.5678	1.46291	0.850091
644.3791817/18.81933333	3.40926	2.50822	2.73492	2.31741	1.91727	2.86355	4.7975	3.31742	3.14808	4.99256	2.75362	2.46493	2.73454	3.97201	1.65841	5.08132	3.09421	5.48927	1.56028	1.97134	4.68938	2.64529	4.63932	5.70857	1.92297	2.63221	2.51458	1.65408	1.78615	1.48456	0.857686	1.68866	1.92323	1.2093	2.20601	2.48236	2.86156	4.11933	5.90794	2.29237	9.27237	4.17211	1.47552	8.37552	6.25963	2.59126	1.87384	3.32288
258.1105844/1.466083333	1.24299	3.24132	3.46654	3.81542	3.88696	3.71596	1.24296	3.48579	1.62118	2.20877	1.38194	4.28934	2.58514	4.60297	3.30662	4.43836	4.41243	0.693843	2.21695	1.78815	1.80151	1.47887	2.2186	1.87694	2.56494	3.94138	1.75647	3.72428	4.01268	2.1915	4.99914	3.86617	2.25311	4.77148	2.42154	4.17099	1.46656	1.21458	2.92776	1.89939	1.31761	1.16888	4.07293	4.06928	3.37909	4.17193	4.48497	1.40623
388.2891369/22.43933333	1.0804	1.59137	1.73749	1.30343	1.38844	1.20931	1.16424	1.07762	1.44026	1.35764	1.60882	1.36089	1.0853	1.13358	0.99367	1.12165	0.986784	1.02968	1.15358	1.00293	1.49995	1.67094	1.35734	1.40483	1.0456	1.3031	1.05158	0.817766	1.03763	0.927976	1.0478	0.835274	0.937737	0.930703	0.698414	0.824136	2.13563	2.41181	3.21977	2.58611	2.91031	2.58362	1.58998	2.03083	1.13625	1.27309	0.89459	0.770196
453.8450944/9.818083333	1.08681	1.31084	1.03887	0.98825	1.10078	1.43453	1.32458	1.35411	1.2169	1.0139	1.24324	1.36106	1.32008	1.08306	1.10794	1.22709	1.43818	0.943945	1.50089	1.27522	1.08408	1.20849	1.33977	1.32585	1.32104	1.25132	1.25462	1.04795	1.02688	2.04732	1.37626	1.26544	1.13075	1.30607	1.28757	1.26848	1.77996	1.09371	1.39209	1.32635	1.21946	1.362	1.38776	1.13243	1.23655	1.44515	1.26449	2.33833
522.3575249/18.1045	4.19141	2.67058	4.22907	1.11113	1.28632	1.18114	1.76616	1.45959	2.88589	3.03434	1.77345	0.890476	3.57691	1.27156	0.36534	1.18122	1.42044	3.93886	0.810492	1.00006	3.80922	3.02863	2.20321	4.53211	2.2451	6.07839	1.5569	1.38587	2.5152	1.9511	1.69989	0.829728	1.99179	0.322522	0.878374	1.76036	0.874625	3.93295	0.9516	0.818928	3.76254	8.31142	0.861649	2.10564	2.18394	0.971532	0.727767	0.808646
133.0972134/1.281	1.2232	1.32738	1.45222	1.33362	1.40337	1.29168	1.24504	1.4106	1.4421	1.54287	1.47506	1.46459	1.63616	1.49503	1.61805	1.51447	1.49821	1.57596	1.37233	1.45396	1.40537	1.37732	1.33481	1.2209	1.32457	1.60326	1.44084	1.62682	1.96316	1.78733	1.89894	2.05217	1.89161	2.08471	1.64323	1.64684	0.678203	0.905427	0.904509	1.05308	1.03185	0.846584	0.991118	1.00274	0.862291	1.47657	1.32736	1.41876
454.2947062/17.13125	2.31856	1.64347	2.35241	1.63282	2.2192	1.91221	1.93787	2.37324	2.29303	2.02188	1.41391	0.797565	2.15238	1.42722	1.17375	1.2772	1.4814	2.19341	0.866943	0.977065	1.40329	1.33492	1.1169	1.23274	1.16843	1.11916	1.15755	1.25648	1.29053	1.3668	1.08018	1.20873	1.53715	0.944497	1.32356	1.22532	1.1547	1.81231	1.13491	0.764295	2.46714	1.88495	0.798802	1.75159	2.04855	1.69091	1.33226	1.35945
182.0809891/2.286333333	2.03544	1.99678	1.83291	1.62354	2.29187	2.06626	1.85063	4.02688	1.57403	3.88647	2.5542	2.59937	2.19374	2.09076	2.64125	2.26502	2.22403	2.10491	3.0988	1.97426	4.11292	2.18321	2.24604	1.65464	2.25554	1.8185	1.90323	3.34429	1.97438	4.7756	1.69182	2.25425	1.8066	1.71604	2.14288	1.93128	2.141	1.45866	1.63799	2.44481	2.05824	1.28241	1.8774	1.75305	1.86757	2.00186	2.04982	5.2407
525.3766795/19.504	2.966	2.62427	2.94525	2.49442	2.16451	2.71058	2.81178	3.13422	2.89392	2.5584	2.01698	2.46489	2.76211	1.95734	1.78711	2.35838	2.70179	2.69918	0.899587	1.22289	1.43712	1.86489	1.76997	2.00448	1.27942	1.48249	1.6727	1.55808	1.99448	1.70243	1.60238	1.97824	2.21005	1.45405	2.11076	2.00216	2.08374	2.97643	2.24555	1.71885	3.2963	3.61263	1.30636	3.57903	2.96746	2.07311	1.68096	1.92325
452.3174434/22.08933333	1.39153	1.77468	1.99207	1.70931	1.67875	1.29474	1.21218	1.10228	1.0688	1.43762	2.30904	2.0997	1.3967	1.46701	1.28085	1.48177	1.26529	0.939488	1.25475	1.08104	1.71404	1.40706	1.14279	1.04134	0.821454	1.24221	0.881441	1.44744	1.41824	1.3289	1.23227	1.23216	1.06968	1.14004	0.743377	0.960008	2.29653	2.31324	2.51838	2.03605	2.20368	1.81662	1.74751	1.57012	0.818327	1.74977	0.742087	0.704692
410.2710279/22.44	2.04701	1.98019	2.32804	2.26102	1.91711	1.41752	1.0499	1.38957	1.1501	1.99058	2.34027	2.12799	1.69747	1.64923	1.47016	1.40622	1.09002	1.09223	2.16798	1.79872	2.12384	2.19285	1.86873	1.69955	1.10836	1.47177	1.39486	2.03945	2.23125	2.012	2.09401	1.68611	1.30472	1.47737	0.701871	0.971774	1.48211	1.22095	0.132455	0.496233	0.307372	0.286361	0.530385	0.128891	0.425073	1.63808	1.131	0.817333
376.2859172/20.59708333	1.32137	1.4068	1.56918	1.43871	1.32113	1.22145	1.226	1.42798	1.29787	1.18123	1.407	1.48216	1.13081	1.20287	1.24608	1.21599	1.34985	1.14899	1.19455	1.07256	1.11357	0.889661	1.03845	1.04267	0.988309	1.06121	1.16383	1.13274	1.41086	1.23061	1.21091	1.22768	1.3756	1.40588	1.11722	1.05467	1.70511	1.64051	2.01119	1.52967	1.62149	1.36577	1.79495	1.88765	1.15566	1.63107	1.04018	1.05643
339.2878856/23.98991667	2.43851	2.14127	1.97964	1.96545	2.20004	2.35067	2.08996	2.21519	1.81188	2.16212	2.35428	2.32348	2.22266	2.13874	2.17625	2.07091	2.13153	1.98913	2.13326	1.93489	2.00145	1.92276	1.8277	1.84799	1.59293	1.74508	1.68645	2.02642	1.95971	2.2335	1.9119	2.40464	2.08935	1.83392	1.96456	1.94896	1.55164	0.995941	1.21375	1.33893	1.096	0.882617	1.08642	0.921726	1.04092	2.41085	2.10553	1.88966
372.2390932/6.904666667	1.60633	1.25952	1.09959	1.34558	1.458	2.22623	1.45921	1.33052	1.5524	0.977662	1.06999	1.14556	1.23257	1.35917	1.17191	1.25484	1.52022	1.11913	1.16404	1.04696	1.3135	1.25806	1.40605	0.990827	1.30538	0.984013	1.42293	1.18307	1.38086	1.2923	1.22009	1.21348	1.70906	2.06535	1.36334	1.27161	1.15961	1.16143	0.0211941	1.46148	1.61233	1.14943	1.45633	2.32441	1.66975	1.7118	2.10875	1.33184
474.2994125/22.08908333	1.67607	1.96932	2.54023	2.21025	2.17893	1.22846	0.862761	0.909937	0.798125	1.57243	2.1867	2.16611	1.5249	1.53505	1.20417	1.31896	0.935115	0.90421	1.43282	1.14183	2.17082	1.75943	1.54053	1.42694	0.957549	1.40646	0.933497	1.88915	1.97649	2.09056	1.81235	1.765	1.0004	1.21858	0.396588	0.860218	1.21893	1.21189	1.30793	1.12182	1.12425	0.911448	0.58024	0.3579	0.168828	2.00985	0.663919	0.709033
993.6821586/17.63166667	2.27953	1.54711	2.2888	1.70104	1.60081	1.8116	1.99342	2.17379	2.33993	1.93747	1.14152	0.524104	1.89915	1.04516	0.668539	1.3635	1.53222	1.9956	0.551116	0.670568	1.2821	1.55618	1.15258	1.58062	1.12419	1.45782	1.3015	1.25072	1.15439	1.0963	1.00169	0.854713	1.2207	0.467126	0.971253	1.08963	1.24117	2.38256	0.99536	0.528388	2.51762	2.65605	0.53058	2.03777	2.33383	1.16702	0.740078	1.09177
314.2699634/21.068	1.5206	1.46946	1.67131	1.49582	1.68627	1.4786	1.24172	1.54637	1.4389	1.47594	1.59943	1.45704	1.35997	1.33857	1.40676	1.45401	1.37171	1.20792	1.62775	1.66171	1.60282	1.58553	1.4469	1.54948	1.58607	1.4484	1.43805	1.43637	1.45744	1.38249	1.55648	1.22552	1.42558	1.48988	1.25143	1.28349	2.00989	2.00039	1.90148	1.85122	2.00258	1.84621	2.16998	1.91575	1.54258	1.88538	1.44598	1.24032
209.0920468/5.298	1.47856	1.42306	1.21828	1.27383	1.08026	1.08069	0.925329	1.2308	0.89024	0.560391	1.28103	1.83941	0.971678	0.948851	1.17112	0.98931	1.24738	0.943507	0.768934	1.18177	0.992033	0.850579	0.624235	0.470848	0.922954	0.499382	0.511672	0.846061	0.825797	0.780047	0.815348	1.07713	0.816034	1.48394	1.07822	0.908867	1.80974	0.389056	0.707546	0.947768	0.854684	0.724093	0.869708	0.894267	0.532271	1.13113	1.42537	0.776671
964.6477726/19.67	2.84478	2.50394	2.77574	2.11434	2.42307	2.48381	2.40743	2.79254	2.27	1.66459	1.59684	1.52398	2.37734	1.75624	1.76804	1.69114	2.09051	2.53606	0.762028	1.08844	1.22686	1.31954	1.21287	1.1882	0.7981	0.970778	1.044	1.42608	1.68307	1.87331	1.31471	1.95359	2.03706	1.31844	1.71374	1.38652	1.19253	1.76217	1.51937	1.34853	2.44885	1.82111	0.923775	2.06642	1.67801	2.23798	1.54919	1.65471
318.3012588/13.735	0.922349	1.26465	0.922806	0.591768	0.411168	3.34793	0.435918	0.695925	0.864641	0.829136	0.95104	1.22159	1.19254	0.943338	0.899106	1.2821	1.16455	0.941307	0.884712	1.19529	0.814124	1.05989	1.19122	1.24057	0.946836	1.14606	1.4272	0.603885	0.925612	0.926472	1.00743	1.07191	1.29757	0.988181	0.831935	0.830519	0.688881	0.465509	1.05152	0.762444	1.03698	0.829739	2.81341	0.594018	0.570162	0.689712	0.739334	0.773418
326.3062019/21.615	1.07617	1.08617	1.22337	0.650686	1.38917	0.933154	0.875971	1.50486	1.35418	1.02756	1.05375	2.06729	0.755479	0.67602	0.61859	0.89339	0.926996	0.810557	1.32315	1.84651	1.46963	1.29262	1.02175	2.38418	1.64449	1.14954	1.20833	1.45168	0.920765	0.957852	0.958994	0.981094	1.06692	1.32023	1.14829	1.09008	3.43905	2.12318	2.1073	2.91768	2.25663	2.38946	3.43511	2.7277	1.31031	1.34364	1.00057	0.964519
416.3148794/22.34066667	1.75968	2.06167	2.19285	1.88745	1.64984	1.0086	0.735545	1.06548	0.718956	1.44415	2.08173	2.15913	1.38213	1.29888	1.10053	1.19973	0.825889	0.782453	1.14445	1.01199	1.53976	1.47877	1.0133	0.734694	0.443274	1.24831	0.835343	1.94168	1.63266	1.41453	1.18496	1.43915	0.887202	1.06237	0.458219	0.518599	1.21933	1.19696	0.196693	0.973235	0.34377	0.217599	0.434934	0.165875	0.23315	1.43054	0.643215	0.495851
793.6012232/9.617	0.806362	1.24487	1.09477	1.01986	1.10255	1.30167	1.29534	1.43361	1.06848	0.978616	0.907266	0.917593	1.13712	1.02062	0.839966	1.1639	1.03416	0.938804	1.09535	1.03566	0.721813	0.782128	0.889639	1.0478	1.08552	0.799963	0.866142	0.814103	0.864179	1.66259	1.23418	1.17359	0.947358	0.910679	0.81277	0.834264	1.6555	1.23856	1.44093	1.31577	1.28476	1.15189	1.1463	1.35074	1.3851	1.46279	1.32697	2.20225
280.139481/2.15725	0.835302	0.926794	0.544394	0.709514	0.604258	0.713935	0.834252	0.849987	0.972304	1.02914	1.29765	1.3998	0.714003	0.832459	0.626593	1.24546	1.2729	0.779655	1.8496	1.51894	1.7064	1.63568	1.72775	1.57972	1.91346	1.69416	1.71815	0.876446	0.663901	0.522821	0.358051	0.360804	0.544421	0.65635	1.05437	0.98494	2.2369	1.56384	1.47657	1.71156	1.3194	1.54244	1.50439	1.72615	1.57652	0.800477	0.997442	1.35673
908.5849947/17.47	2.06953	1.47008	2.12404	1.49343	1.81289	1.61865	1.67487	2.13201	1.84268	1.57219	1.0203	0.51405	1.6657	1.03689	0.830178	1.00828	1.17796	1.79598	0.608235	0.764573	1.08608	1.07223	0.81796	0.906715	0.86825	0.797184	0.86297	1.07342	0.958077	1.18143	0.857421	0.985668	1.14045	0.660697	0.990681	0.763157	0.892863	1.53411	0.859559	0.505154	2.03738	1.61004	0.541158	1.38284	1.55167	1.37742	1.03577	1.04297
420.3123989/20.803	1.13703	1.26191	1.46129	1.27533	1.35584	1.09138	1.10381	1.26631	1.19181	1.25703	1.36582	1.12318	1.0825	1.0403	1.01476	1.16916	1.02606	0.920426	1.16564	1.06818	1.4683	1.32997	1.08601	1.20974	1.01393	1.33821	1.13738	1.25749	1.29198	1.13802	1.29929	1.00574	1.13258	1.21153	0.86974	1.01215	1.3614	1.59962	1.43117	1.29395	1.4971	1.60645	1.76138	1.50099	0.848938	1.51969	0.792793	0.915747
166.2029974/5.349583333	2.63208	2.99478	3.07785	1.63855	3.05567	2.70258	2.97227	3.35258	3.48864	3.4022	3.29511	3.11863	3.42132	3.09973	3.21393	3.37073	3.36999	3.35277	3.2647	3.39441	3.28687	3.02802	2.8882	2.89937	3.14863	3.82943	3.48931	3.11708	3.80836	3.2908	3.85357	3.84206	3.81426	4.03256	3.54278	3.38886	1.86691	2.4575	2.18258	2.49058	2.5565	2.17424	2.49676	2.72329	2.41902	3.35457	2.0082	2.95241
377.1467107/7.811	0.874697	0.991578	1.00677	0.927905	0.859129	0.945794	0.881136	1.1158	0.938622	0.763805	0.874029	0.949221	0.922356	0.765353	0.886567	0.859685	0.996518	0.809914	1.08281	1.04163	0.995858	1.01586	0.905945	0.799717	0.952479	1.02201	0.993646	0.905468	0.954032	0.786041	0.892724	0.999297	1.09458	1.04695	1.05896	0.805839	1.07647	0.83456	0.779029	0.97661	0.929656	0.924356	1.08533	0.953669	1.02274	1.06667	0.965694	0.836915
256.2638875/21.922	1.14124	1.09951	1.24292	0.921084	1.02197	0.770931	0.762796	1.04333	0.923969	1.05461	1.36843	1.37057	1.26477	0.956778	0.884753	1.14372	1.02229	0.900887	1.69308	1.51204	1.36447	1.59459	1.19304	1.22838	1.37835	1.29204	1.52662	1.03179	0.864042	0.828548	0.946074	0.923038	0.841177	0.917428	0.956289	0.945267	2.66205	1.60963	1.68524	1.47183	1.62255	1.94403	1.82918	1.77306	1.1553	1.00197	0.851549	0.920098
294.1551287/3.147916667	4.10698	3.69383	2.83506	3.32382	3.02674	3.11474	4.0339	3.52006	4.42642	3.97544	5.63669	5.21318	3.00394	4.29259	3.4349	5.03082	5.68362	3.57701	4.13749	6.28824	5.75799	4.25861	7.73066	8.27633	7.06478	6.71621	6.87516	1.69675	3.13647	2.91731	2.11068	2.53826	2.72618	2.82549	4.251	3.84733	7.66329	5.65181	6.74157	7.33056	7.22043	6.76961	7.5924	6.00758	6.99321	4.14689	4.91894	5.18405
365.3036252/24.25608333	1.98894	1.60614	1.33021	1.40207	1.59389	1.74225	1.47618	1.51332	1.52324	1.38304	1.66829	2.03701	1.38728	1.55826	1.49886	1.46	1.4392	1.36468	2.00657	1.9596	1.83627	1.56681	1.45084	1.5235	1.46264	1.67174	1.52612	1.8612	1.82447	2.0167	1.45282	2.01222	1.68057	1.65972	1.76008	1.57035	1.56707	0.68275	1.15272	1.19967	0.891804	0.665738	1.10191	0.951676	1.04093	1.86034	1.6374	1.37344
434.2715957/21.50416667	1.29871	1.61092	1.43703	1.11515	1.27063	0.786949	0.635062	0.740002	0.685616	1.14017	1.01337	1.46584	0.943438	0.955835	0.924394	1.00156	0.683665	0.513056	1.17967	1.03946	1.38414	1.46787	1.01181	0.778096	0.69805	1.20178	0.993074	1.66495	1.37655	1.07191	1.18179	1.14956	0.759691	0.900304	0.989078	0.869937	0.92957	0.608106	0.793101	0.6967	0.805006	0.848024	0.741758	0.607817	0.163428	1.35685	0.493508	1.01173
72.08166992/1.595666667	2.29167	1.49869	1.57205	2.52031	2.37285	2.15378	2.25461	2.78617	2.73689	1.69019	2.62406	2.07427	1.9533	2.44128	2.78846	2.85978	1.98447	0.914188	1.81117	1.87609	2.37142	1.96978	1.77625	1.76971	2.15053	2.7212	1.90316	3.6322	4.28293	3.93359	4.46728	3.38541	4.57279	4.76393	2.13062	3.59013	1.77449	1.17257	1.6684	1.9366	1.1548	1.63903	1.05177	1.16563	1.07355	2.66125	1.4405	3.20156
112.0508708/2.152833333	0.987305	0.827987	0.995802	0.908202	0.967745	0.974075	0.950154	1.10291	0.882807	0.895275	0.9095	1.08068	0.978819	0.970058	1.01732	1.02592	1.05544	0.945388	1.08537	1.04431	0.94135	1.09887	1.10126	1.06507	1.08939	1.10395	1.13228	0.852521	0.961454	0.943985	1.02325	1.08236	1.0821	1.18752	1.05124	1.08171	0.998318	0.774373	0.959799	0.954259	0.991677	0.855381	0.92238	0.966337	0.854711	1.12692	1.06767	0.861573
340.7616683/9.366666667	0.387171	1.09531	0.959516	0.891698	1.03886	1.22247	1.1208	1.23646	0.509026	1.00806	0.459877	0.437157	1.03974	1.06479	0.388185	1.1006	0.555015	0.906481	1.25329	1.22052	0.384278	0.444404	0.499443	1.04359	1.10113	0.427038	0.464088	1.00133	0.906529	1.66323	1.31401	1.1609	1.05809	0.481534	0.460628	0.50269	1.45317	1.0961	1.20256	1.14852	1.09484	0.536211	0.513026	1.11341	1.04557	1.2354	1.20417	2.26724
352.2856841/20.655	1.01072	1.20542	1.25224	0.972241	0.935914	0.864254	0.905352	1.16957	0.910639	0.900405	1.0211	1.28956	0.972517	0.893733	0.900974	1.00128	0.991461	0.81992	0.944475	0.920707	0.953214	0.870399	0.793061	0.700576	0.704071	1.10901	0.939029	1.12884	0.985361	0.814188	0.847534	0.953397	0.966329	1.08501	0.924335	0.8177	1.37597	1.33886	1.35919	1.21575	1.47296	1.51127	1.47295	1.84883	0.94329	1.21859	0.80538	0.814941
351.2304829/21.847	1.86871	1.73873	1.70732	1.84136	1.70906	0.932779	0.854148	0.897041	0.689	1.89566	1.27949	1.62281	1.72687	1.68178	1.23525	1.05344	0.804078	1.07485	1.95257	1.7014	1.34027	1.98844	1.97015	1.42038	1.61338	0.982853	1.30279	1.8087	2.03492	1.90776	2.10328	2.14571	0.906068	1.24938	1.0811	1.38792	1.74427	0.617861	0.720319	1.00514	0.633773	0.673544	0.495754	0.238413	0.241074	1.48669	1.20782	1.36683
680.5169049/9.366833333	0.529972	1.17859	1.1112	1.11166	1.22033	1.38786	1.31941	1.50093	0.766594	1.02474	0.580272	0.576379	1.1107	1.12238	0.555367	1.173	0.71408	1.01881	1.11175	1.13567	0.479604	0.518388	0.579392	0.997969	1.05149	0.525437	0.559818	0.875911	0.921913	1.51927	1.24679	1.14392	1.05446	0.603927	0.526888	0.567778	1.58454	1.3264	1.37051	1.39192	1.35732	0.760742	0.770014	1.43643	1.37869	1.44851	1.39975	2.04191
244.0931032/2.154333333	1.10164	0.922915	1.09911	0.991888	0.997689	1.13353	1.08905	1.31217	1.00348	1.1144	1.08949	1.29176	1.15067	1.04956	1.15332	1.21781	1.27994	1.11735	0.763108	0.727416	0.653566	0.842918	0.819857	0.858174	0.757391	0.779559	0.779126	1.05065	1.00763	1.23476	1.16378	1.33119	1.36016	1.58711	1.23488	1.24186	0.950226	0.776721	0.972913	0.905773	1.00341	0.911739	0.880014	0.991884	0.904181	1.11307	1.14005	1.06854
688.3475338/16.31891667	1.16773	0.770316	0.916726	1.09261	0.253441	0.960947	1.21507	1.15908	0.877586	1.52732	0.840807	1.54477	0.878708	1.55681	0.876991	1.7165	1.89782	0.938748	2.30247	2.27443	1.72155	2.71491	2.41671	2.81012	2.2618	0.70833	2.22318	1.06616	0.865616	0.768738	0.624804	0.495136	0.906242	1.27812	1.37275	1.71714	3.08806	2.07994	2.68042	1.84666	0.779671	2.70421	2.72692	2.50626	2.51635	1.21469	1.42345	1.71723
338.2700412/20.1215	0.886549	1.03549	1.02276	0.847862	0.975353	0.84486	0.803186	1.13997	0.974008	0.882569	0.961882	1.18843	0.945622	0.911619	0.959016	0.969652	0.935725	0.85919	1.02592	0.958832	0.972629	0.93942	0.870228	0.693592	0.82817	1.22688	1.00819	1.02244	0.936968	0.916986	0.957145	1.07675	1.00446	1.23742	1.06394	0.97856	0.971228	1.09246	1.04409	1.12133	1.20416	1.08038	1.47218	1.39753	1.04117	1.2093	1.06425	0.885352
304.2641862/20.8	1.03732	1.02715	1.1116	0.924296	0.930543	0.916409	0.876202	1.05184	0.903701	0.848966	1.114	1.27063	0.86776	0.885975	0.919343	0.923757	1.03025	0.932408	0.863955	0.787341	0.745493	0.74286	0.766899	0.704744	0.789868	0.711351	0.780981	0.959425	0.972846	0.922859	0.84247	1.07709	1.13479	1.10442	1.10829	0.917132	1.46382	1.13641	1.68051	1.3521	1.31571	1.16666	1.54663	1.50351	1.01363	1.05385	0.855982	0.812647
280.2640327/20.872	0.997293	1.10469	1.1347	0.75662	0.822549	0.743428	0.787142	1.06859	0.79674	0.840232	0.975056	1.26169	0.941403	0.798623	0.792175	0.916073	0.898795	0.837737	0.897409	0.861058	0.884465	0.958679	0.753385	0.622587	0.713569	1.04786	0.822102	1.18656	0.817153	0.756454	0.74612	0.988751	0.953093	1.01861	1.08361	0.876389	1.40832	1.23431	1.36058	1.29398	1.45233	1.54184	1.63652	1.77026	1.09715	0.942392	0.796965	0.761781
613.1608144/2.406583333	0.802639	1.5778	1.17055	1.45822	1.53607	1.88059	1.89682	2.35797	1.96581	1.40935	1.35234	1.79741	1.17622	1.63448	1.68756	1.41444	1.83217	1.75225	1.79266	1.40573	0.849923	1.44313	1.3784	1.05641	1.06959	1.04709	1.0767	0.0464507	1.48321	1.5647	1.28252	1.43995	1.18485	1.26123	1.75615	1.34207	1.74386	1.42281	1.60221	1.88494	1.54755	1.69593	1.43964	1.55365	1.89917	1.84434	2.50635	1.08029
322.2728158/21.072	1.28544	1.23157	1.3122	0.912138	1.26664	1.0417	0.851886	1.02044	0.665772	1.03231	1.08216	1.25709	0.83608	0.843399	0.942341	0.943017	0.830663	0.855525	1.27218	1.36676	1.39297	1.23335	1.06054	1.15353	1.16701	0.854036	0.920643	1.48852	1.07321	0.991527	0.84009	0.94882	1.1199	0.987399	0.873799	0.797601	1.23174	0.655704	0.727735	0.867579	0.732004	0.544215	0.748862	0.593246	0.352812	1.25704	1.16878	0.967906
329.2484215/21.822	1.35903	1.32191	1.22535	1.31273	1.1875	1.07899	1.05993	1.18178	1.01102	1.4058	1.27924	1.4852	1.2022	1.3351	1.24898	1.18631	1.24719	1.09416	1.72395	1.61083	0.987608	1.19696	1.22035	1.06684	1.31475	1.04492	1.22273	1.29235	1.49243	1.2621	1.31729	1.46846	1.11862	1.51089	1.39435	1.50802	2.87466	1.42053	1.61287	2.01562	1.54451	1.59	1.76799	1.49437	1.51716	1.24553	1.38234	1.18774
328.2860329/21.60608333	0.886766	0.867085	1.06917	0.951021	0.93794	0.792132	0.765914	0.973851	0.988776	0.969255	1.02639	0.951834	0.857386	0.873543	0.832846	0.933553	0.967687	0.72401	1.29713	1.33202	1.25236	1.10263	1.07812	1.29862	1.23469	1.0355	1.21098	0.935695	0.9885	0.871461	1.20281	0.758323	0.825306	0.982319	0.780764	0.867593	1.84249	1.29889	1.38352	1.22089	1.41939	1.52664	1.61165	1.66472	1.05693	1.15012	0.789055	0.845281
310.1293662/5.566	1.9928	1.98354	1.4804	1.76231	1.5014	1.65945	2.09286	2.12196	2.50511	2.2966	2.62021	2.5553	1.77045	1.86843	1.40763	2.65795	2.74147	1.89955	4.72314	4.3688	4.84736	4.50832	4.74045	4.80506	5.13239	5.29376	5.09152	1.6071	1.60189	1.17057	0.981281	0.935057	1.4091	1.6297	2.29341	2.10141	3.81752	3.77246	3.26398	3.43953	3.35363	3.61279	3.4485	4.21797	3.95676	2.02585	2.15256	2.80876
130.0863604/1.274333333	0.695254	0.788103	0.827775	0.780894	0.822124	0.75644	0.740095	0.862514	0.858673	0.83338	0.820837	0.83823	0.848976	0.841838	0.946705	0.867868	0.875661	0.0489642	1.15718	1.1907	1.18873	1.15999	1.15422	1.1043	1.19797	1.31637	1.26399	0.826358	1.05025	0.943298	0.958948	1.04954	1.06486	1.15535	0.931002	0.92414	0.555139	0.70072	0.706486	0.782482	0.753163	0.654801	0.780197	0.797616	0.670784	0.898758	0.834096	0.837666
295.150335/1.298666667	0.589568	0.749491	0.542412	0.668337	0.568534	0.583589	0.766287	0.875715	0.901398	0.827945	0.99779	1.0565	0.648874	0.724715	0.634352	1.08266	1.10069	0.170559	1.22613	1.2087	1.33663	0.964637	1.12893	1.26445	1.34457	1.33237	1.33942	0.557053	0.684468	0.484787	0.43408	0.427856	0.577115	0.85335	0.922043	0.758268	0.799559	1.23907	0.90624	0.936797	0.860919	0.945643	1.04035	1.35041	1.02549	0.802096	0.824113	0.997851
370.2785561/22.0465	1.47497	0.833469	1.01679	1.2521	1.47656	1.28984	1.13702	1.08521	1.24711	2.63492	1.50091	1.91887	1.46972	1.64526	1.93971	2.81836	1.1538	1.38052	0.28971	0.686833	0.260115	0.829888	0.605365	0.377304	0.306892	0.309543	0.700619	0.536275	0.970648	1.5969	1.76251	1.38933	1.67909	1.90379	1.45727	1.06735	3.05168	1.57892	5.72985	3.62122	2.38969	1.14813	2.61605	1.59363	2.24898	2.39499	1.22441	0.913303
404.3168762/23.15591667	1.03354	1.08226	1.65951	1.04572	0.885069	0.846699	0.720047	0.779081	0.819156	0.878976	1.11033	1.00179	0.678568	0.910309	0.63002	0.816022	0.690727	0.619161	1.04003	0.885091	1.17874	1.14607	0.685517	0.748944	0.668357	0.942678	0.828405	1.25782	1.03581	0.921953	0.924114	0.580387	0.759811	0.620565	0.608656	0.632916	2.35351	1.90098	2.05167	1.92178	1.77703	1.41317	1.83874	1.2701	0.933631	1.01041	0.502451	0.509321
496.3414314/16.58583333	1.38431	0.969589	0.80497	1.00167	1.50884	1.63427	1.3227	1.17099	0.704408	0.631426	0.845579	1.171	0.705549	1.30717	1.27693	0.984953	1.35696	0.650027	0.656703	0.773906	0.828274	1.10892	0.939622	0.626626	0.863571	0.88784	0.756211	1.07125	0.61408	0.678162	0.711113	0.770869	1.15646	0.813144	1.41574	0.883025	0.983137	0.784016	0.993006	1.55311	0.891301	0.984903	1.066	1.3447	0.723456	1.98671	0.94181	1.07968
817.58363/14.48558333	3.42199	0.0837808	0.224164	1.32818	0.264438	2.75031	0.534556	0.213026	0.137504	0.29262	0.000863346	0.0341559	0.0390623	0.301506	0.25976	0.00922409	0.311095	0.366756	1.43266	0.852073	3.69912	0.115238	0.0896056	3.76678	1.92932	0.0351191	0.983421	0.349936	0.166153	0.756082	0.670542	0.717083	0.0608473	0.0419149	0.134787	0.13953	0.201279	0.267785	0.0316414	0.0465041	0.226226	0.214605	0.570253	0.277538	0.619696	1.01685	0.381334	0.101046
362.270097/20.088	0.779735	0.810193	0.851951	0.911356	0.959224	0.840957	0.748885	0.932856	0.950022	0.805328	0.913527	0.984223	0.733433	0.89899	0.999691	0.83195	0.873814	0.811265	0.93053	0.813022	0.811944	0.703998	0.843743	0.746181	0.902926	0.91575	0.952103	0.682034	0.967111	0.958078	0.999159	0.996061	0.9947	1.16372	0.931624	0.923665	0.790255	0.895785	1.07512	0.99818	0.861461	0.637867	1.211	0.940979	0.887772	1.18199	0.957857	0.808448
372.2939549/25.93091667	2.7014	2.73681	1.85174	1.6925	1.65438	1.81812	1.4436	1.65274	1.40663	1.8718	1.38507	1.89656	1.94452	2.75775	3.03567	2.44798	4.74772	2.33227	2.26958	2.11196	2.17925	2.31533	2.85056	2.37992	2.45413	2.34074	2.63187	2.39037	2.38004	2.87636	2.28617	3.56077	6.02529	3.53761	3.47321	3.9052	2.48734	1.61395	2.59659	4.07096	2.19401	1.38645	2.93682	2.75576	2.29493	1.73701	1.34664	2.46715
905.6821553/9.818166667	0.775611	0.910022	0.795067	0.777092	0.873083	1.03845	1.00572	1.06815	1.00016	0.724085	0.869169	0.935966	0.915687	0.78797	0.844599	0.86097	1.01338	0.740544	0.813933	0.728232	0.669433	0.713503	0.771276	0.75094	0.775804	0.773232	0.763273	0.623363	0.696653	1.16763	0.854361	0.831542	0.723156	0.85161	0.795794	0.792501	1.24557	0.949287	1.03596	1.06408	1.02829	1.06833	1.14279	0.994629	1.07037	1.0741	0.965361	1.30091
458.2717393/21.40558333	1.38063	1.56201	1.62213	1.45758	1.49539	0.984985	0.841882	0.887722	0.816253	1.30501	1.18901	1.48547	1.07248	1.08377	1.10593	1.06563	0.844737	0.697666	1.13732	0.977915	1.36562	1.19176	1.01536	0.915459	0.672382	0.968832	0.928542	1.44361	1.64142	1.30427	1.29378	1.24556	0.929396	0.987356	0.964855	0.959412	0.892912	0.694247	0.839499	0.758791	0.714909	0.715399	0.717263	0.468309	0.163443	1.53911	0.604157	1.01211
478.2946576/16.803	1.16019	1.04151	1.21597	0.60698	0.899764	0.843422	0.874749	1.12064	1.10768	0.826734	0.675952	0.483256	1.08896	0.4792	0.436232	0.633991	0.716573	1.09508	0.354951	0.386076	0.980599	0.7458	0.568083	0.492627	0.430966	1.09614	0.569421	0.892898	0.747213	0.618543	0.426583	0.592257	0.615912	0.259923	0.60778	0.42329	0.472844	1.24026	0.461258	0.345994	1.44348	1.19758	0.304802	0.92321	1.0072	0.829578	0.459903	0.633301
332.3321393/16.903	0.267944	2.32314	0.730066	0.893715	0.37774	0.500983	0.223127	5.20122	0.721126	0.3902	0.559364	0.800313	0.394709	0.541346	0.429246	0.518168	0.994843	1.09865	0.369824	0.109541	0.392436	1.13878	0.714559	0.535361	0.73489	0.573278	0.745595	0.318553	0.547452	0.513552	0.483729	0.453679	0.414792	0.905441	0.70015	0.321413	1.01603	0.70434	1.05249	1.09619	0.756425	0.657331	1.0026	0.912052	0.747364	0.515737	0.591975	0.629539
133.0319494/2.181	0.687843	0.778111	0.79407	0.761053	0.737798	0.724511	0.702884	0.836881	0.804763	0.80379	0.857274	0.867161	0.885562	0.75808	0.82985	0.828676	0.885459	0.853554	1.04741	1.06758	1.04632	0.932898	0.894836	0.919362	0.970026	1.11185	0.974269	0.936596	0.961333	0.836854	0.960527	1.03263	0.971396	0.979421	0.96796	0.943972	0.648698	0.67731	0.59667	0.725812	0.662152	0.640341	0.613608	0.741579	0.616054	0.831193	0.730304	0.696453
244.0930238/1.563333333	1.1393	1.02016	1.17905	1.01098	1.16137	1.20579	1.1206	1.14819	1.10251	1.0648	1.01424	1.35176	1.11242	1.23173	1.35627	1.32011	1.31872	0.829804	0.670127	0.675554	0.628356	0.828959	0.800079	0.843136	0.746117	0.837836	0.755624	1.02872	1.08181	1.2277	1.12475	1.22534	1.34082	1.32135	1.21422	1.33236	0.955362	0.848128	1.09168	1.10997	1.06508	0.975645	0.849791	1.06228	0.920759	1.18943	1.15125	1.07541
133.1052905/2.754916667	1.82579	2.33187	2.58137	2.413	2.48409	2.3856	1.89098	2.68909	2.98963	2.65452	2.9044	2.08974	3.03338	2.31151	7.67723	2.74812	2.82584	2.78918	2.14655	3.69165	2.27306	2.64768	2.58814	3.2838	4.08641	3.40683	4.01689	2.45679	3.74554	3.18316	3.02347	4.82701	1.33545	3.13964	2.71963	2.74119	1.27623	2.0977	1.49671	1.62428	2.09625	1.55126	1.99592	2.1556	1.85228	2.65843	6.61247	4.64335
497.3452272/17.286	1.36002	0.908054	1.38415	1.03408	0.94445	1.09635	1.21988	1.37662	1.50225	1.25748	0.821396	0.455464	1.27446	0.743012	0.546662	0.985415	1.11126	1.41999	0.437854	0.480444	0.902985	1.04779	0.801812	1.11648	0.809852	1.03384	0.93127	0.857593	0.887205	0.689743	0.610012	0.546158	0.789798	0.377108	0.668463	0.793889	0.800493	1.60603	0.688377	0.423016	1.70058	1.75256	0.412183	1.37307	1.58332	0.751372	0.520483	0.757491
450.2996291/22.2565	1.06044	1.32674	1.46968	1.24245	1.18985	0.643364	0.533889	0.730783	0.505785	0.984844	1.53266	1.61782	1.07194	0.990189	0.762512	0.89576	0.629039	0.552504	0.828305	0.742099	1.13912	1.16714	0.798529	0.577529	0.378827	0.990311	0.61089	1.47561	1.12714	1.03365	0.861249	1.0968	0.624369	0.754416	0.364054	0.475819	0.763432	0.758997	0.316796	0.641514	0.540378	0.297657	0.206381	0.117945	0.164061	1.00657	0.461355	0.429752
509.3816758/18.7825	0.820733	1.15969	0.735262	1.10506	0.967433	1.11915	1.41884	1.21294	0.836038	0.90095	1.30681	1.52685	1.1497	1.66566	1.55016	1.19528	1.54723	0.97794	1.33731	1.28312	0.825808	0.904653	1.09002	0.939732	1.1209	0.837355	0.941479	1.13106	1.33331	1.31418	1.0078	1.83137	1.4655	1.46198	1.48481	1.21413	2.19557	1.0596	1.90615	2.34058	1.35134	0.919992	1.99699	1.53887	1.6669	1.41418	1.84376	1.18561
133.1052852/3.098166667	6.0563	4.28497	1.0125	6.82822	6.78521	3.89839	3.88211	1.21364	1.46523	4.53267	1.21436	7.27022	1.36386	7.1003	5.07197	0.416137	5.28996	4.76861	1.57029	5.59481	5.21039	1.73697	1.57874	2.73284	2.67471	1.74268	3.53985	7.75232	6.25193	2.2092	5.97788	3.36554	2.7811	3.68589	6.97937	8.39298	4.11219	5.78511	5.11448	5.72277	4.15225	5.04048	5.95051	0.867154	5.51745	7.48749	4.59699	2.28495
301.2938555/15.369	1.12117	0.875596	0.834847	0.889118	0.892781	0.931132	1.05361	0.801206	1.03503	0.749857	0.652126	0.741719	0.851482	0.83361	0.840233	0.809126	0.812589	1.02745	0.637566	0.561244	0.88094	1.00571	0.705834	0.788945	0.722691	0.965691	0.68821	0.701355	0.84084	0.930768	0.772211	0.962493	0.942032	0.823924	0.729404	0.80863	0.581451	0.896536	0.786325	0.904442	0.986726	0.693456	0.835757	0.795983	0.83704	0.956552	0.693611	0.82367
426.2989682/23.15583333	1.14409	1.06209	1.07174	0.918894	0.790071	0.829261	0.58059	0.616337	0.719058	0.832505	1.09288	1.18317	0.627967	0.750167	0.596031	0.790401	0.572799	0.536861	1.32232	1.07907	1.43262	1.29679	0.750676	0.885461	0.759684	0.804738	0.90698	1.10282	1.18327	1.11007	1.11002	0.496408	0.75018	0.420016	0.48174	0.426169	0.294142	0.20714	0.253988	0.261115	0.203366	0.179699	0.271875	0.1568	0.1138	0.928999	0.39384	0.466716
312.1117407/2.251	0.875612	0.848844	0.557332	0.648891	0.684446	0.743496	0.811776	0.768195	0.889886	0.79441	1.23407	1.28024	0.736676	0.863378	0.689601	1.07597	1.20847	0.734363	1.83339	1.57616	1.51638	1.85027	1.76823	1.6172	1.79616	1.38296	1.60931	0.923102	0.632864	0.500655	0.339558	0.384554	0.531936	0.562499	0.841834	0.782999	2.29465	1.38831	1.48208	1.86447	1.36453	1.58358	1.68482	1.47582	1.61791	0.823173	1.06827	1.43984
509.8848803/9.986333333	0.597515	0.665325	0.57292	0.514405	0.682351	0.827457	0.721427	0.681044	0.671546	0.557456	0.736297	0.780626	0.762003	0.600731	0.627692	0.662714	0.802489	0.51864	0.809966	0.697845	0.585904	0.610406	0.682703	0.716128	0.690417	0.670728	0.636231	0.555778	0.567964	0.930619	0.689705	0.608401	0.6473	0.691377	0.67496	0.667453	0.946944	0.588872	0.740088	0.76596	0.675931	0.763219	0.794175	0.596814	0.690222	0.794221	0.684546	1.07242
464.3150516/21.906	0.795713	0.925455	1.46528	1.40111	1.043	0.392169	0.403649	0.473534	0.304074	0.896694	1.36575	0.953525	0.816459	0.909946	0.518171	0.622089	0.443786	0.477206	0.638063	0.598939	0.746936	1.03507	0.679115	0.70331	0.382549	0.570845	0.493285	0.809273	1.0233	0.938229	0.945004	0.880957	0.430215	0.648231	0.242407	0.571799	0.902743	0.887837	0.892985	0.760403	0.74137	0.704643	0.46334	0.14411	0.0717792	0.826559	0.251006	0.331299
483.3658318/18.2305	0.619343	1.06749	0.683728	0.96159	0.902735	1.00133	1.20509	1.07819	0.595364	0.750397	1.44419	1.27811	1.01136	1.36124	1.49382	1.09866	1.52355	0.821947	1.05859	1.10207	0.609014	0.727785	0.924384	0.746814	0.918834	0.530805	0.741106	0.81261	0.982395	1.0415	1.0206	1.40026	1.29777	1.40352	1.15131	1.11501	1.76549	0.814478	1.48603	2.12237	1.00951	0.674233	1.70216	1.23234	1.27355	1.20036	1.689	1.00045
394.3326943/22.33975	0.691826	1.15832	1.19443	0.765463	0.778721	0.632541	0.693849	0.701552	0.739749	0.762851	1.04276	1.27837	0.6629	0.693326	0.578118	0.730878	0.637274	0.560739	0.475996	0.436329	0.730908	0.765343	0.508763	0.394011	0.342439	0.831106	0.525684	0.565864	0.524458	0.433449	0.385068	0.49295	0.405818	0.528401	0.46874	0.405512	1.29782	1.26426	1.38676	1.11055	1.56124	1.37924	0.989454	1.41732	0.56766	0.810309	0.504456	0.344585
116.0709976/1.2685	0.576052	0.641255	0.695023	0.648832	0.688681	0.628905	0.603317	0.691064	0.724054	0.715687	0.664431	0.680272	0.76873	0.697415	0.764401	0.713971	0.71096	3.50136	0.829241	0.899566	0.897937	0.837733	0.813592	0.763613	0.839379	1.00805	0.911672	0.705762	0.898181	0.817023	0.877756	0.944491	0.870363	0.956149	0.755014	0.761019	0.397498	0.540413	0.52989	0.605599	0.602281	0.513352	0.588813	0.603721	0.516925	0.726547	0.647766	0.64705
300.2727326/17.68725	0.41673	0.185689	0.195773	0.212498	0.248602	0.258434	0.285737	0.239296	0.111732	0.437283	0.366011	0.568531	0.303399	0.55839	0.836524	0.503453	0.508054	0.368199	2.44089	1.5746	0.982089	1.00572	1.00116	0.528802	0.640136	0.371088	0.362724	1.80466	1.48877	1.73738	1.09381	1.15582	1.14378	1.45531	0.595143	0.449726	2.1001	0.371941	1.36339	1.61992	0.407016	0.224551	0.927488	0.43349	0.322804	0.314339	0.409016	1.03688
356.3168699/22.73833333	0.576582	0.77962	0.94401	0.703131	0.641263	0.499077	0.499373	0.726576	0.692701	0.698108	0.672997	0.622638	0.542955	0.455575	0.435901	0.554214	0.481438	0.489925	0.547635	0.656833	0.789729	0.8381	0.504205	0.54105	0.492421	0.787453	0.607551	0.55743	0.546407	0.46828	0.535632	0.492335	0.483694	0.486156	0.492928	0.395629	1.70909	1.61772	1.39277	1.45774	1.71065	1.44132	1.15128	1.38825	0.802799	0.764261	0.43988	0.34093
526.3794445/19.922	2.0727	1.87378	2.00219	1.88609	1.59364	1.80947	1.72785	1.87519	1.81228	1.55196	1.55121	1.50264	1.65972	1.45419	1.41662	1.5868	1.73676	1.61877	0.971304	1.19019	1.28375	1.60738	1.43986	1.42457	1.22656	1.28236	1.36924	1.38945	1.4871	1.33025	1.30622	1.53626	1.74181	1.39302	1.55459	1.45301	1.67666	1.68664	1.57521	1.47455	1.91187	1.9232	1.22989	2.30562	2.0559	1.61656	1.4373	1.43046
276.144459/3.759	1.79406	1.51374	0.920043	1.31589	1.21632	1.08363	1.71871	1.33973	1.35681	2.93672	2.10083	4.1536	1.39202	1.566	1.23191	2.50708	2.13525	1.26674	4.24258	6.41724	3.63359	7.08062	4.5473	3.74572	4.94112	3.53987	5.58395	1.18014	1.88018	0.904139	0.680633	1.18472	1.08944	1.13621	1.48706	1.46553	3.59381	2.1454	3.02719	3.75862	3.5679	3.11271	3.28324	2.3608	2.63224	1.64014	2.02613	2.69667
508.3773044/19.221	0.898644	1.20386	0.739023	0.974815	0.821155	0.873417	0.732648	0.891915	0.584615	0.827132	1.21216	1.53625	0.863626	0.941483	1.17954	0.908444	1.21019	0.771788	1.17705	1.31703	0.74029	0.71272	0.967321	0.613	0.684894	0.642379	0.811616	0.340552	0.182451	1.32072	0.11661	1.34345	1.38403	1.31431	1.09025	0.81268	2.08994	1.1095	1.84378	2.40684	1.3353	0.724136	1.59283	0.864596	1.07555	0.906953	1.30945	0.738962
133.1052209/2.46025	0.212951	1.93254	2.10327	2.07171	2.04214	0.195348	1.96832	2.17613	2.31524	2.31195	2.20809	2.75163	2.38304	2.34745	2.49787	2.47434	2.23802	2.30952	2.61972	2.58714	2.42956	2.21868	2.44911	2.29867	2.52276	2.49351	2.40486	2.14908	2.71746	2.63675	2.5447	2.83739	2.69076	2.89101	2.75511	2.28839	0.521316	1.6866	1.81284	0.198861	1.91093	1.68982	1.89533	1.7373	1.71589	2.23995	2.22223	2.50182
616.3475589/16.82	1.52061	0.725469	1.03424	0.485882	0.552305	0.653451	1.08593	1.37163	1.46485	1.46557	0.868096	0.537623	0.989677	0.536972	0.394335	0.75003	0.764802	1.18445	0.615848	0.611269	1.58099	0.650715	0.753297	1.00752	0.847674	1.06409	0.818203	0.482057	0.454844	0.393952	0.172785	0.17681	0.389194	0.237352	0.558643	0.56761	1.44096	2.2912	1.04685	0.657948	2.6728	1.33154	0.47429	2.08631	1.54383	0.774958	0.623175	1.09418
137.045704/4.671	0.999883	0.572899	1.08847	0.879947	1.42356	1.00762	1.20689	0.791637	1.19735	1.01042	0.479152	0.778257	0.614653	1.25815	1.24545	1.19083	0.828481	0.812397	1.51338	0.95848	1.33669	1.51572	1.45319	1.60009	1.99322	1.63913	1.64449	0.811484	1.46978	1.58991	1.34856	0.902772	1.7361	1.65106	1.26077	2.36114	0.806529	0.72095	1.27361	1.09026	0.904015	0.713295	1.59331	1.26985	0.899843	1.25795	0.965677	1.22936
282.2799406/15.369	0.899984	0.711051	0.67284	0.730438	0.728828	0.757055	0.868124	0.665502	0.859106	0.583072	0.488011	0.590587	0.677821	0.667122	0.673882	0.652444	0.652741	0.833869	0.822981	0.724679	1.14064	1.2938	0.915835	1.03855	0.956036	1.25714	0.900115	0.508937	0.631829	0.698907	0.581656	0.729553	0.725099	0.632119	0.579701	0.646318	0.45689	0.737731	0.646014	0.737009	0.814806	0.571215	0.694266	0.671096	0.690254	0.781172	0.576557	0.632579
468.3104044/18.49583333	1.69833	1.13022	1.40492	1.08422	1.05455	1.26108	1.05706	1.16688	1.36346	0.785851	0.642719	0.542132	0.949437	0.673747	0.553569	0.677771	0.803743	1.16267	1.08317	0.785905	0.794962	0.722031	0.839847	0.878723	0.655774	0.570854	0.962211	0.719891	1.0153	0.916912	0.81707	0.827302	0.907603	0.719907	0.806602	0.760513	0.677319	0.852687	0.709264	0.437545	1.08019	0.805944	0.402079	0.965858	0.827154	0.893773	0.583212	0.637857
308.0916757/2.217166667	0.0873406	0.0566882	0.0969384	0.0882996	0.105784	0.150554	0.260043	0.230928	0.225646	0.736445	0.0543697	0.285501	0.271673	0.742774	0.722001	0.750445	0.516978	0.737626	0.3989	0.110848	0.204406	0.663327	1.19102	1.04053	1.04844	0.87887	1.24909	1.16126	1.34621	1.40458	1.26146	1.04563	1.60576	0.975441	0.961148	0.951518	0.124907	0.777848	0.613851	0.533429	0.679597	0.304307	0.75327	1.38377	1.16834	0.0416202	0.126807	1.4609
188.0696182/7.093833333	0.691448	0.689337	0.774042	0.579113	0.798329	0.682472	0.635151	0.934605	0.707766	0.00951964	0.711799	0.507396	0.0114967	0.62773	0.923606	0.725596	0.75006	0.778993	0.861847	0.748162	0.907327	0.0174969	0.864768	0.701468	0.839332	0.308005	0.872988	0.803877	0.0286114	0.638337	0.573587	0.657754	0.744488	0.801163	0.560136	0.728882	0.60189	0.582264	0.627017	0.01367	0.705874	0.634953	0.744966	0.882093	0.862915	0.917606	0.773201	0.783207
112.0508813/1.551666667	0.794535	0.743138	0.822546	0.727482	0.743147	0.872137	0.726843	0.817089	0.625472	0.706113	0.735275	0.959019	0.809422	0.775975	0.820086	0.92691	0.945187	0.605418	0.717952	0.706974	0.694077	0.868572	0.811276	0.845821	0.82528	0.883558	0.821703	0.631773	0.763663	0.804292	0.793997	0.862206	0.911416	0.904477	0.857936	0.923526	0.817518	0.641298	0.734665	0.804146	0.819407	0.686545	0.728078	0.834692	0.744527	0.892524	0.88685	0.747894
480.310253/17.987	1.58803	1.59635	1.54814	1.47639	1.00472	0.919141	1.03533	1.20982	1.57559	1.10012	0.686174	0.436197	1.22353	0.452847	0.327958	0.63875	0.723869	1.38424	0.28574	0.33915	0.751246	0.714407	0.568695	0.542399	0.475734	1.19417	0.690767	1.15058	0.843299	0.741537	0.5209	0.997087	0.689633	0.250411	0.673795	0.50646	0.484338	1.74191	0.613178	0.27725	1.12543	1.76334	0.267741	0.862168	1.01078	0.824394	0.356507	0.642764
354.2707564/22.589	1.52133	1.21599	1.25799	1.34743	1.114	1.17867	0.927121	1.13021	1.07177	1.35434	1.38051	1.73883	1.32967	1.19021	1.31756	1.16475	1.07894	1.06708	1.69793	1.41129	1.12976	1.36808	1.39495	1.02962	1.09518	1.1216	1.10201	1.3436	1.48806	1.42903	1.40117	1.23933	0.946465	0.998068	0.843239	0.862291	0.810997	0.399351	0.274551	0.342415	0.265562	0.208936	0.450775	0.210848	0.477307	1.15035	1.22243	1.00548
524.57278/19.93691667	1.68696	1.51116	1.70114	1.25318	1.31681	1.59244	1.53332	1.77566	1.63727	1.41924	1.17019	1.18325	1.22982	1.23913	1.15904	1.41555	1.5558	1.25733	0.836366	0.99468	1.07994	1.24585	1.26661	1.26581	1.01026	1.13433	1.17937	1.12243	1.37355	1.22351	1.18413	1.30754	1.41712	1.13307	1.39541	1.32971	1.48891	1.45745	1.42284	1.20099	1.67337	1.85616	0.965105	1.91794	1.82084	1.28966	1.16057	1.25409
498.2899522/11.88375	1.58175	1.28326	0.779559	1.03561	1.55936	2.28707	1.73046	1.02498	1.4256	1.34119	0.660197	1.25403	0.672095	1.48849	1.64961	0.794492	0.756269	1.72435	1.37544	0.610132	1.5201	0.646555	1.00373	1.28122	1.13456	0.666755	0.736875	0.9052	0.643224	0.59602	1.17072	0.887573	0.806509	0.517667	0.93193	0.699605	1.97873	1.43843	0.673198	0.946276	1.24074	1.15198	1.44777	1.81021	1.46121	1.9177	1.74597	1.96158
545.3449815/16.93683333	0.975903	0.656611	1.20563	0.6722	0.581729	0.698623	0.735387	0.964844	1.26319	0.937638	0.629883	0.319439	1.06297	0.317075	0.205239	0.618875	0.835241	1.0382	0.193351	0.266164	0.67805	0.849009	0.647286	0.859024	0.433795	1.16754	0.779066	0.701859	0.702896	0.459566	0.441161	0.499413	0.52852	0.143712	0.520381	0.501513	0.352704	1.38925	0.438327	0.192554	1.30896	2.28188	0.189353	0.98227	0.899492	0.467483	0.184277	0.493303
221.1859175/1.435	0.407116	0.468032	0.554501	0.607811	0.510553	0.693044	0.40123	0.760989	0.46406	0.605373	0.706223	0.568977	0.670285	0.513378	0.436987	0.590112	0.55879	0.074555	0.347578	0.340136	0.26262	0.304048	0.258594	0.28932	0.199772	0.161896	0.382318	0.762227	0.595596	0.477216	0.795702	1.01452	0.583667	1.85361	0.815585	1.38254	0.524075	0.481077	0.424845	0.334037	0.404876	0.501947	0.27474	0.410246	0.371846	0.491363	0.259684	0.470358
814.5799678/9.617	0.960569	1.28231	1.2198	1.10496	1.15466	1.45162	1.38175	1.49852	1.17348	1.08859	0.997432	1.0835	1.20033	1.16759	1.04321	1.26754	1.19322	1.02402	1.30079	1.24261	0.945145	1.07047	1.14653	1.22135	1.37186	1.08838	1.1322	0.913342	1.06891	1.19757	1.33942	1.38282	1.15051	1.21798	1.06801	1.08435	1.41876	1.01981	1.17162	1.11978	1.13025	1.01981	1.0238	1.10604	1.13459	1.5392	1.51058	1.25681
205.2267242/6.613833333	0.78591	1.03915	1.11775	1.02054	1.06367	0.869071	1.00685	1.19476	1.27722	1.20066	1.00907	0.878437	1.14139	0.991321	1.0641	1.13573	1.07668	1.10861	1.15607	1.05995	1.13621	1.06267	0.987045	0.964939	1.03848	1.38186	1.22299	1.06054	1.32655	1.12981	1.39869	1.29236	1.30297	1.3442	1.1435	1.11931	0.493389	0.909068	0.724874	0.823168	0.872176	0.752812	0.879335	1.03111	0.876046	1.13606	0.988658	0.932361
328.3216955/23.3265	0.761932	0.660399	0.752957	0.486445	0.637476	0.627969	0.581209	0.692683	0.468415	0.402668	0.578849	0.747408	0.409266	0.468832	0.429534	0.47558	0.518975	0.585753	0.547806	0.619147	0.600547	0.53417	0.411166	0.496654	0.371239	0.373328	0.428459	0.785243	0.484839	0.470524	0.35817	0.574964	0.693658	0.622515	0.619359	0.501455	2.22217	1.37156	1.70404	2.13032	1.63209	0.954581	1.87202	1.46682	1.04185	0.605477	0.560507	0.409071
327.2301384/22.172	1.2349	0.976752	0.911752	0.988866	0.97993	0.722783	0.4428	0.645539	0.487534	0.979857	0.859705	1.19707	0.804091	0.868178	0.859159	0.673911	0.620995	0.62099	1.55023	1.32085	1.16642	1.1222	1.21674	0.940041	1.02964	0.700062	0.788775	1.18392	1.38251	1.28929	1.33499	1.35884	0.683871	0.877937	0.535409	0.688531	0.765997	0.377699	0.356061	0.507044	0.370841	0.291054	0.182208	0.114183	0.201153	0.855702	1.03853	0.660524
308.218495/1.248166667	0.550235	0.536547	0.525438	0.526213	0.470129	0.674054	0.716803	0.610668	0.602811	0.622378	0.844288	0.70459	0.602947	0.642715	0.696086	0.781288	0.863465	0.516982	0.659236	0.580788	0.746738	0.638844	0.809255	0.785265	0.994859	0.77866	0.632719	0.381871	0.517685	0.381556	0.419799	0.442245	0.638645	0.594217	0.655286	0.553948	0.826653	0.619716	0.809671	0.668632	0.747778	0.705734	0.570014	0.9046	0.678417	0.752743	0.64196	0.683426
464.2843384/11.75183333	0.92825	0.841779	0.584002	0.716696	1.14581	1.63466	1.32297	0.921415	0.503728	0.460801	0.365679	0.878638	0.685016	0.752431	0.745153	0.502682	0.450226	0.715864	0.5475	0.379817	1.31133	0.657268	0.546252	0.608726	0.682399	0.650411	0.522101	0.457246	0.419403	0.41066	0.422308	0.675281	0.323526	0.541347	0.275086	0.633754	0.956215	1.73987	0.53635	0.569132	0.956641	0.833294	0.676091	1.6525	1.16432	1.3575	1.61216	0.982372
440.3147844/22.206	1.04416	1.12422	1.41403	1.48931	1.27522	0.717048	0.562071	0.693555	0.557381	0.934847	1.50165	1.34884	0.83325	0.96773	0.835628	0.814924	0.611522	0.648209	0.750713	0.643477	1.05624	0.951167	0.748656	0.654889	0.443398	0.812085	0.614972	0.956034	1.12778	1.05867	0.79919	0.969189	0.660482	0.775591	0.345986	0.498531	0.598365	0.613538	0.407735	0.487017	0.489898	0.257717	0.212907	0.118711	0.140566	1.03828	0.445483	0.415598
132.2070424/2.981416667	4.15346	5.39857	1.54256	5.41122	5.37897	4.35502	2.77728	1.2823	1.63975	6.3408	6.27323	5.85599	3.83156	5.31317	5.5633	0.961478	2.51893	6.17699	2.67563	3.66826	1.97173	2.10474	2.30693	1.27107	1.74017	1.62327	3.06863	4.77711	1.81107	6.43065	1.41937	3.07543	1.84403	3.1484	4.01857	6.2021	2.02169	4.42177	3.78383	3.05313	0.235472	3.7145	3.32936	0.267178	2.37919	0.305072	4.45137	3.57229
336.2905428/22.722	0.478087	0.582505	0.427786	0.433143	0.418145	0.434185	0.434659	0.533895	0.44296	0.747851	0.632744	0.672079	0.607323	0.373122	0.482347	0.483886	0.365537	0.482193	0.527077	0.464735	0.547048	0.449049	0.618849	0.353493	0.5322	0.407223	0.530745	0.334246	0.489623	0.418379	0.391967	0.599905	0.519529	0.389268	0.563583	0.323979	1.88927	0.961134	1.06673	1.0312	0.857427	0.907036	0.59536	0.560813	0.571253	0.5636	0.359009	0.890212
329.1430649/5.565	1.54853	1.53926	1.15127	1.34984	1.15873	1.27791	1.58428	1.61689	1.89746	1.8426	2.10931	2.04772	1.41567	1.4652	1.11906	2.08498	2.1528	1.48314	2.61023	2.42205	2.66487	2.43912	2.57598	2.6228	2.79358	2.86726	2.74095	1.37975	1.34039	0.979344	0.821123	0.773253	1.1565	1.3121	1.82018	1.66684	2.85502	2.79933	2.41602	2.50113	2.46801	2.61683	2.48291	3.03249	2.84072	1.56193	1.63333	2.29512
345.2658759/21.338	1.11261	1.07115	0.796951	0.999184	1.74704	1.22981	1.13404	1.15661	0.577996	1.10664	0.594518	0.782164	1.16144	1.63761	1.91926	1.54532	1.51005	1.2768	0.383403	1.31574	1.0124	0.501839	0.62948	0.471454	0.476366	0.903888	0.511283	0.523189	0.90958	1.21137	0.993237	1.1262	1.41718	1.40944	1.15284	1.27493	1.2029	1.26878	2.05754	2.59959	1.76141	1.03551	2.17008	1.57977	1.57517	1.06992	1.00278	1.07439
370.2786258/22.40433333	1.13117	0.682441	0.659331	1.55982	1.72704	0.862253	0.685227	0.690668	0.478538	0.900877	0.678716	0.855083	0.890304	2.35039	1.2874	0.890697	0.815885	0.845745	0.90194	0.854615	1.53489	0.754916	0.84878	0.706302	0.72983	0.548344	0.667137	0.705549	0.926031	2.72693	0.718884	1.59948	1.22796	1.25303	1.07387	1.06695	2.94745	1.17169	1.6902	5.19323	1.20949	0.571648	1.26076	0.810845	1.28253	0.691152	0.787308	0.830894
701.4955051/9.366833333	0.665169	1.0436	1.03249	1.01315	1.13367	1.32377	1.15567	1.39687	0.874263	1.03231	0.713387	0.751674	1.07328	1.07278	0.688132	1.08207	0.829386	0.973689	1.06682	1.206	0.68667	0.777159	0.808727	1.0838	1.16546	0.757082	0.784963	0.887501	0.99792	1.44198	1.26849	1.23989	1.13337	0.835469	0.753044	0.794346	1.29426	0.978936	1.06749	1.03783	0.938714	0.683373	0.74394	1.01786	1.04166	1.38317	1.37407	1.19929
442.333015/21.90583333	0.505825	0.585322	0.98511	0.956016	0.661846	0.392706	0.473949	0.569451	0.407937	0.622433	1.02827	0.739274	0.555217	0.656359	0.45519	0.618078	0.563682	0.438883	0.440656	0.449477	0.432748	0.649868	0.381537	0.454012	0.266266	0.480277	0.431611	0.496151	0.638772	0.558064	0.576643	0.535914	0.487026	0.685732	0.322146	0.538474	0.943276	0.946226	0.902665	0.738912	0.73623	0.799964	0.920739	0.541976	0.345559	0.622801	0.277857	0.268044
460.2893828/21.15466667	0.472373	0.543704	0.775425	0.811617	0.671812	0.46478	0.532352	0.67511	0.492237	0.61658	0.650317	0.485855	0.523533	0.550725	0.484924	0.550322	0.501104	0.467056	0.516231	0.534186	0.439562	0.542511	0.417196	0.536595	0.32157	0.484814	0.461377	0.481546	0.723408	0.601614	0.67907	0.574497	0.635448	0.799066	0.372291	0.600253	0.866991	1.00729	0.957693	0.83663	0.802381	0.798463	1.07882	0.64165	0.485929	0.682763	0.408335	0.392732
476.3173657/21.822	0.730037	0.846434	1.10035	1.04509	0.876039	0.634171	0.654139	0.668946	0.599078	0.747409	1.35799	0.961006	0.743777	0.768235	0.635835	0.775399	0.774741	0.610434	0.487222	0.449263	0.567018	0.704161	0.487955	0.475343	0.325724	0.630222	0.528415	0.647493	0.724348	0.664004	0.56159	0.617677	0.573066	0.596011	0.453242	0.620278	0.888158	1.15533	1.06308	0.92467	0.981135	0.948249	0.854622	0.689891	0.463446	0.851519	0.380087	0.414355
348.2881306/21.61991667	0.819239	0.770812	0.732354	0.4429	0.686495	0.493985	0.418503	0.480128	0.478911	0.668077	0.284276	0.565933	0.542447	0.489737	0.372345	0.494628	0.312371	0.385614	1.17655	1.06889	1.29333	1.16115	0.963505	1.33293	0.93564	0.814879	0.871288	1.20619	0.723728	0.743677	0.815736	0.668555	0.537687	0.637586	0.607376	0.654193	0.837999	0.259134	0.348943	0.427887	0.357121	0.393954	0.593096	0.366053	0.192979	0.60316	0.561374	0.742619
397.8048671/9.617	0.397235	0.627183	0.517799	0.470245	0.515781	0.637929	0.605227	0.655486	0.470691	0.510393	0.442366	0.458688	0.582423	0.526061	0.412628	0.598636	0.528381	0.459408	0.690652	0.625632	0.395545	0.460633	0.522446	0.620699	0.648047	0.451452	0.484708	0.504156	0.476646	0.940969	0.704651	0.649116	0.526065	0.492558	0.464245	0.47502	0.805268	0.554863	0.679757	0.602799	0.578161	0.488651	0.504085	0.571989	0.555111	0.698646	0.627335	1.20275
431.1416174/4.867083333	0.457592	0.522912	0.205015	0.563695	1.01158	1.00106	0.980743	0.0821848	0.689153	0.234092	0.378853	0.324854	0.102466	0.985803	0.813587	0.408025	0.522708	0.442816	1.48283	0.848289	0.974479	1.38224	1.35259	1.1831	1.24413	0.929336	1.35545	0.436287	0.573059	0.841519	0.318379	0.112636	0.292069	0.253315	0.267657	0.211705	0.165999	0.32827	1.21476	1.17272	0.745372	0.58438	1.81576	1.03543	0.857189	0.882565	1.66158	1.0575
261.1446867/6.842333333	0.83971	0.639174	0.752045	0.762932	0.711234	0.665897	0.512023	0.539603	0.574632	0.540631	0.63059	0.459848	0.650396	0.599021	0.627133	0.55816	0.61039	0.549577	0.634176	0.648407	0.54995	0.519156	0.440897	0.42795	0.556979	0.422901	0.568798	0.438161	0.572817	0.711579	0.631574	0.681323	0.595705	0.613102	0.575163	0.61841	0.342993	0.49943	0.499931	0.555265	0.633725	0.450009	0.671546	0.569414	0.500167	0.873061	0.446879	0.486763
409.1878313/6.616	0.701251	0.90022	1.00345	0.939875	1.00522	0.86721	0.960754	1.09705	1.19973	0.9461	0.799227	0.668744	0.966984	0.817086	0.874095	0.920445	0.86259	0.890996	0.86553	0.833121	0.86754	0.795447	0.737951	0.735947	0.759983	1.04667	0.926416	0.860296	1.15136	0.927534	1.21763	1.09711	1.07782	1.09352	0.899462	0.907222	0.516254	0.87292	0.732943	0.816136	0.86443	0.725722	0.872954	1.0049	0.903018	1.11371	0.889403	0.719398
189.0737169/6.613416667	0.792865	0.962293	1.0293	0.985537	1.02111	0.911447	1.00316	1.13132	1.2203	1.03569	0.94148	0.809579	1.0399	0.91012	0.974207	1.03441	1.0295	1.00342	1.39465	1.35007	1.45006	1.30414	1.25879	1.24547	1.32555	1.70392	1.54452	0.886578	1.18859	0.975744	1.23758	1.15378	1.17214	1.20315	1.07592	1.06564	0.622133	0.973873	0.841389	0.931965	0.959477	0.822859	0.997927	1.07282	0.96458	1.14139	0.943938	0.875892
566.4294976/9.001083333	0.0863214	0.72826	0.658899	0.820217	0.940704	0.893519	0.832047	0.970483	0.145075	0.68987	0.111137	0.0928144	0.648233	0.844904	0.0872843	0.686419	0.136135	0.784069	0.694563	0.732861	0.0865446	0.0890644	0.104826	0.593986	0.627279	0.0834683	0.0952354	0.592393	0.605686	0.950001	0.784912	0.707284	0.80972	0.0993769	0.0905496	0.113268	0.967505	1.01415	0.84172	0.978364	0.911576	0.155499	0.142868	1.08939	0.945577	0.863377	1.12755	1.18095
298.2745129/14.64966667	0.747685	0.674903	0.659352	0.62748	0.128696	0.696118	0.712285	0.567231	0.523537	0.553518	0.463552	0.466509	0.54936	0.528893	0.615103	0.494551	0.541222	0.591943	0.475825	0.45829	0.571437	0.650451	0.511499	0.493491	0.520776	0.570595	0.501166	0.0896593	0.539948	0.104318	0.518126	0.650709	0.57248	0.619078	0.481815	0.427413	0.62484	0.626652	0.636615	0.774153	0.13772	0.430081	0.629743	0.5994	0.547885	0.746761	0.497462	0.536408
532.3860431/18.471	1.23543	1.06918	0.689853	0.931928	0.921133	1.19404	1.21277	1.16824	0.96186	1.0397	2.36835	2.05736	1.02149	1.57061	1.68863	1.87912	1.96517	0.872338	4.08502	3.733	2.67083	2.97746	2.89426	1.86699	4.37778	1.43085	2.80884	1.14668	1.08558	1.12474	0.817055	0.639753	1.14489	1.32281	1.63697	1.6007	5.39542	1.09751	3.60424	3.65037	2.67651	2.06612	4.14055	2.42377	2.82958	2.23695	3.02091	2.52386
146.1179297/6.474	0.384637	0.535962	0.717854	0.980929	0.912824	0.494507	0.51504	0.726541	0.671394	0.568772	0.485476	0.493494	0.792145	0.604829	0.752002	0.665501	0.977661	0.682787	0.420694	0.636368	0.534312	0.714699	0.41987	0.403692	0.342457	0.512992	0.456954	0.811593	1.05075	0.746548	1.39926	1.20258	1.47417	0.961519	0.661302	0.581059	0.179387	0.218914	0.266045	0.337132	0.363848	0.323442	0.341851	0.322981	0.261892	0.703951	0.507446	0.588885
544.3417548/16.72	1.13296	0.651546	1.5914	0.694226	0.727762	0.785226	0.817542	0.976045	1.47313	0.728637	0.411532	0.163985	1.10953	0.225694	0.133102	0.383974	0.576673	1.0388	0.0867208	0.145937	0.444935	0.727374	0.447363	0.64051	0.222707	0.837813	0.503762	0.575254	0.718436	0.460125	0.463855	0.530498	0.511954	0.088777	0.337811	0.327556	0.157334	1.05447	0.240056	0.0899313	1.11375	2.07675	0.0871565	0.615845	0.597943	0.462192	0.123519	0.335821
370.3318507/23.289	0.431422	0.475628	0.816972	0.681689	0.611612	0.525578	0.512144	0.603629	0.605361	0.577396	0.583884	0.486506	0.482612	0.512081	0.348407	0.596225	0.418152	0.473802	0.678729	0.565554	0.607341	0.757908	0.51108	0.562978	0.509825	0.750661	0.656068	0.713121	0.592284	0.376834	0.558645	0.332293	0.512025	0.428713	0.353368	0.387203	1.20291	1.19109	1.10213	1.07156	1.15387	1.02101	1.30693	1.11428	0.690548	0.623673	0.3474	0.256677
349.294063/20.055	0.543963	0.550655	0.562243	0.42727	0.620408	0.564212	0.526472	0.645921	0.437246	0.349284	0.708527	0.81986	0.367125	0.460621	0.521522	0.500858	0.581334	0.485592	0.605441	0.541307	0.586481	0.477243	0.4449	0.479694	0.492655	0.441146	0.532164	0.641514	0.535722	0.605952	0.441725	0.673343	0.762436	0.975251	0.699666	0.619765	1.13587	0.54039	1.0295	0.980136	0.662568	0.447752	1.2376	0.836891	0.515924	0.677223	0.72381	0.564528
303.2324482/21.10583333	0.671399	0.637227	0.572564	0.519309	0.688429	0.896685	0.662674	0.51572	0.473478	0.520301	0.550102	0.620074	0.550811	0.505277	0.736848	0.673937	0.833678	0.516942	0.747139	0.782378	0.790528	0.632063	0.7221	0.653674	0.778922	0.624392	0.448075	0.654834	0.662321	0.674777	0.566888	0.572408	0.69229	0.628776	0.61052	0.521409	1.18147	0.703777	0.839512	0.980565	0.832966	0.656005	0.700829	0.768662	0.763997	0.797269	1.03754	0.753836
546.3572257/20.00516667	1.19527	3.61943	1.09638	3.20476	3.04338	1.16066	1.06617	1.06364	1.07119	1.09553	2.62127	2.83792	1.088	2.72275	2.69192	2.74961	3.005	1.07456	0.803715	0.78793	0.766593	3.11381	3.01554	1.21194	1.08582	0.864202	0.285055	2.92262	3.38722	3.02622	2.95298	3.12517	0.832927	0.730498	0.861786	0.82552	0.34551	1.0179	0.245883	0.462076	0.334205	0.357092	0.0781262	0.225715	0.367463	3.04837	2.76363	0.849875
132.2070804/2.484166667	1.50786	1.63489	1.69431	1.64238	1.61898	1.37481	1.49185	1.57936	1.77091	1.8554	1.69643	1.37695	1.8493	1.82933	1.9521	1.91528	2.01735	1.78764	2.04015	1.81278	1.86372	1.85219	1.82861	1.63086	1.831	1.8057	1.73057	1.57444	2.28546	1.93367	1.9131	2.1556	2.00867	2.16636	1.95529	1.68687	0.63032	1.29124	1.32244	0.971362	1.3748	1.20502	1.33777	1.40509	1.15755	1.66703	1.62853	1.90539
488.1827906/2.156333333	0.54306	0.44518	0.559771	0.523313	0.490405	0.51979	0.520402	0.708943	0.463455	0.506856	0.483841	0.532864	0.517639	0.482029	0.537674	0.541647	0.598749	0.505592	0.255796	0.249908	0.208297	0.296908	0.292176	0.32783	0.253414	0.27338	0.257214	0.42535	0.406611	0.474382	0.426258	0.553541	0.524961	0.569757	0.531802	0.51557	0.368919	0.406826	0.458685	0.400867	0.501268	0.440046	0.332487	0.500989	0.427673	0.548429	0.54562	0.413659
372.293963/25.70583333	1.1245	0.938325	1.34147	1.39592	1.38897	1.26277	0.751551	1.2769	1.09644	1.38247	1.04352	1.05031	1.3127	1.56646	1.979	1.66717	1.53497	1.55668	1.64019	1.0844	1.65451	1.75213	2.1217	1.75785	1.87632	1.22281	1.87582	1.66146	1.32274	2.16956	1.91485	2.01811	1.78998	1.43169	1.22622	0.759378	0.689455	0.82682	0.614588	1.46373	0.536298	0.401409	0.563794	0.513218	0.836393	0.90434	1.03927	1.53028
496.5362324/17.63208333	1.08939	0.840102	1.08193	0.808146	0.719329	0.89187	0.924073	0.979157	1.08518	1.03482	0.614011	0.34023	0.927853	0.588738	0.439156	0.68352	0.761707	0.974499	0.348984	0.435965	0.752492	0.910199	0.677939	0.889374	0.686233	0.843937	0.779659	0.66784	0.633516	0.598141	0.578625	0.497716	0.679759	0.273159	0.538643	0.704439	0.706313	1.10733	0.573577	0.268504	1.22175	1.19499	0.265343	1.01966	1.21047	0.603842	0.410125	0.622512
498.3479559/17.63025	1.10609	0.897371	1.09373	1.03727	0.906228	1.01604	1.06872	1.15653	1.21369	1.09481	0.790156	0.538665	1.02213	0.739252	0.592096	0.854566	0.934322	1.06985	0.555347	0.578457	0.868727	0.956822	0.803635	0.937245	0.827699	0.958515	0.876636	0.763961	0.765563	0.729614	0.721016	0.68169	0.821174	0.512405	0.715633	0.785663	0.895176	1.12382	0.714815	0.536174	1.4146	1.24829	0.520382	1.16444	1.28744	0.820072	0.62652	0.758051
480.2793442/11.87675	1.51012	1.18099	0.74608	1.0357	1.42825	2.25941	1.62136	0.955622	1.28489	1.23131	0.608074	1.16596	0.642212	1.30762	1.48339	0.754575	0.71903	1.55203	1.33492	0.572983	1.47936	0.655291	0.942325	1.20559	1.0877	0.716571	0.749231	0.843309	0.622727	0.620131	1.12763	0.877577	0.731881	0.502526	0.845044	0.707442	1.76055	1.43649	0.653618	0.841706	1.16064	1.09079	1.32669	1.68213	1.40329	1.84541	1.60868	1.82597
146.164918/1.19875	0.930566	1.12449	1.0507	0.992429	1.06201	1.23923	1.18072	0.974019	0.998866	0.9986	1.23958	1.19502	1.18463	1.16628	1.43393	1.12155	1.27714	0.965771	1.06645	0.951688	1.10125	1.06364	0.892684	0.84716	1.11832	1.00145	0.805329	1.0124	1.09274	0.956185	1.27464	1.46206	1.31495	1.38554	1.3523	0.858442	0.724933	0.607591	0.705472	0.844771	0.807785	0.772649	0.710921	0.854092	0.702072	1.18074	0.977663	1.0224
116.0705955/2.046166667	0.126534	1.32388	1.36995	1.16869	1.29372	0.839036	1.0307	1.32649	1.2751	1.56782	1.40334	1.30762	1.27181	1.43012	1.29276	1.3059	1.55258	1.4232	0.785748	1.76398	0.239712	0.689432	0.723028	0.745626	0.724001	1.92515	0.969678	1.00585	1.56409	1.30483	1.79442	1.37584	1.7008	2.02478	1.91047	1.77701	0.779222	1.19254	0.942532	1.0025	0.984425	0.770968	1.07585	0.927707	0.800489	1.366	1.08489	1.20971
372.2938775/25.17041667	0.979159	0.551123	0.802556	0.830852	0.979911	3.16333	2.75179	1.4822	0.745505	1.04933	0.578422	1.65771	1.23615	1.506	2.37956	1.30409	1.17404	4.17292	0.274052	0.340944	0.428419	0.502635	0.907213	2.07283	2.17276	2.23844	2.55315	1.4625	0.649837	0.917261	0.829787	1.17182	1.23692	1.18945	1.59283	4.49809	1.5538	2.1663	1.05753	4.02757	0.788733	0.483345	0.981883	0.924488	0.747836	2.93747	0.900053	2.93502
338.3423596/26.50716667	1.12141	1.01374	0.729437	0.914805	1.06478	0.72607	0.646821	1.4021	0.523466	0.734767	0.530779	0.528335	0.702405	0.68906	1.02942	1.08885	0.688004	0.679101	1.1273	0.898596	0.926311	0.620405	1.00696	0.745936	0.90492	0.626753	1.0107	0.672313	0.570686	0.695222	0.69719	0.880234	0.713189	1.12114	1.02814	0.896195	0.892807	0.472539	0.476497	0.510898	0.716748	0.326476	0.692133	0.48008	0.465176	0.773084	1.56887	1.12871
280.1395021/1.581	0.52607	0.558839	0.320166	0.466126	0.402859	0.469015	0.522442	0.48069	0.62291	0.541186	0.832927	0.837082	0.418614	0.591154	0.367357	0.779407	0.801888	0.413659	1.23009	1.45831	1.22403	1.28384	1.7656	1.12716	1.43957	1.2623	1.19345	0.486104	0.409167	0.349941	0.188009	0.176776	0.340284	0.411498	0.638746	0.574485	1.3655	0.895096	0.991715	1.18091	0.891854	1.00529	1.05351	1.0635	1.81123	0.50326	0.702541	0.813546
73.06540995/0.080416667	0.910984	0.847011	0.847803	2.13507	0.95278	0.93866	1.82135	1.18343	1.05426	1.23447	1.33948	1.75433	1.27283	1.18492	1.24498	1.1874	1.43047	1.23791	0.776569	0.79447	0.57925	0.7023	0.734331	0.894397	1.03916	0.897948	0.729149	1.5628	2.0734	1.69295	1.28943	2.0438	1.65007	1.80424	1.95331	1.56001	0.613528	0.444549	0.418199	0.476198	1.11687	0.852907	0.477524	0.47671	0.418874	0.916774	1.00686	1.56361
437.2927311/21.405	0.586671	0.705221	0.74734	0.681465	0.695267	0.590753	0.56387	0.600821	0.568781	0.560246	0.757588	0.677469	0.496842	0.507999	0.539268	0.542953	0.514127	0.461392	0.447812	0.397432	0.535124	0.464475	0.401884	0.395261	0.303273	0.476486	0.449574	0.564866	0.675425	0.567854	0.530935	0.574995	0.575976	0.603364	0.496978	0.510044	0.690201	0.843641	0.964443	0.738596	0.82048	0.689008	0.788226	0.758466	0.426301	0.759277	0.368424	0.445575
73.06540185/1.087666667	4.7887	4.46458	4.47123	4.56597	4.06853	4.50206	4.27613	4.40488	4.60545	5.8013	6.16894	7.55112	5.91853	6.18402	6.54963	6.27621	6.41352	4.33666	3.67976	3.19819	3.02627	3.2776	3.38198	3.14535	3.39097	3.48116	3.39625	7.52478	7.20803	7.31089	6.79542	7.60591	8.58806	8.62349	7.33367	7.5666	2.33515	1.92415	2.31933	2.59546	2.20668	1.98711	2.20009	2.20141	1.97835	4.76676	4.72587	7.28628
301.293694/21.06966667	0.594557	0.517433	0.664134	0.392736	0.628595	0.552517	0.519722	0.629301	0.435946	0.418888	0.517155	0.535691	0.375748	0.386104	0.400466	0.485136	0.492577	0.497513	0.597947	0.655376	0.735077	0.63457	0.469218	0.647514	0.552324	0.47123	0.485552	0.695855	0.430027	0.483781	0.395423	0.433329	0.589384	0.62737	0.487214	0.481276	1.38325	0.886054	1.05293	1.0573	1.11741	0.850047	1.41945	1.15185	0.657261	0.594478	0.614202	0.436235
482.2720118/21.15175	0.513814	0.573932	0.824024	0.742475	0.683658	0.352561	0.375278	0.417043	0.275145	0.648708	0.567352	0.441439	0.456282	0.498148	0.495296	0.460084	0.339167	0.294572	0.522914	0.537487	0.545554	0.561142	0.450234	0.61592	0.311397	0.419406	0.369632	0.58896	0.867349	0.717478	0.719133	0.539212	0.541962	0.567819	0.274098	0.456994	0.673168	0.62939	0.550906	0.535138	0.462645	0.349479	0.577576	0.209181	0.100159	0.700432	0.288009	0.414946
130.0499915/1.840166667	1.35157	0.98787	0.898223	1.09453	1.04096	1.18894	0.828856	0.833754	0.813613	0.808842	1.18677	1.1606	1.06775	1.22968	1.25717	1.14551	1.25908	1.04656	1.15292	1.10529	0.868171	1.25608	1.06443	0.932909	1.14565	0.899135	1.28164	1.14941	1.0135	1.20168	1.001	1.36369	1.13272	1.19576	1.14567	1.19393	0.922141	0.724386	1.10711	1.19568	1.13777	0.996539	1.26036	1.04725	0.955958	1.26049	1.0236	1.14805
560.4176501/20.34133333	0.763076	0.878933	0.412443	0.690667	0.645744	0.879291	0.836219	0.824261	0.585135	0.545145	1.62008	2.14559	0.713462	1.23056	1.59165	1.43553	1.44662	0.603014	2.21539	2.46398	1.3437	1.74955	1.94228	1.01259	1.95743	0.730392	1.6112	0.740821	0.900346	0.816279	0.642199	0.74438	1.00656	1.21993	1.44955	1.19128	3.33645	0.86086	3.16191	3.74406	1.62513	1.31358	3.81877	1.69479	1.35492	1.74054	2.17105	1.82155
307.083778/2.38625	0.350685	0.319344	0.183417	0.279183	0.318527	0.824586	0.518195	0.232997	0.262384	0.115081	0.455627	1.19143	0.304038	0.59392	0.662404	0.436331	0.70105	0.431629	0.339254	0.321371	0.028552	0.655884	0.729578	0.393535	0.518761	0.238549	0.345594	0.00355342	0.347015	0.753389	0.317511	0.619734	0.549874	0.567604	0.551293	0.336677	1.70051	0.186236	0.85753	1.01204	0.586722	0.604951	0.663479	0.276939	0.800128	0.301561	0.852608	0.689422
366.3378804/16.7525	0.294762	0.452539	0.498909	0.304776	0.336598	0.287585	0.39483	0.526434	0.27602	0.372092	0.44686	0.77334	0.300658	0.379817	0.412127	0.449941	0.474786	0.296726	0.397634	0.366739	0.401744	0.291571	0.29594	0.244111	0.341649	0.363888	0.330116	0.641767	0.408106	0.35848	0.293836	0.569583	0.419586	0.902943	0.719261	0.447833	0.72954	0.437733	0.592294	0.545651	0.392082	0.332311	0.619521	0.750698	0.434552	0.486849	0.54121	0.396633
927.6639302/9.829083333	0.704418	0.732932	0.708351	0.69116	0.73253	0.857204	0.812561	0.873178	0.845231	0.61603	0.727243	0.804448	0.718866	0.653686	0.719594	0.723592	0.816901	0.628081	0.774313	0.702292	0.681341	0.726502	0.778033	0.707775	0.780813	0.794518	0.779423	0.6078	0.689309	0.873372	0.766733	0.768623	0.761217	0.832823	0.79372	0.784348	0.827293	0.595672	0.65458	0.707514	0.650564	0.654461	0.711428	0.677857	0.724383	0.880572	0.856211	0.885923
285.0832035/5.232	0.731308	0.622278	0.619336	0.587191	0.747934	1.21033	1.159	0.570134	0.529808	0.508764	0.965419	1.42034	0.488772	1.07373	0.750266	1.28372	0.728557	0.589645	0.813921	0.74012	0.578874	1.16498	0.671517	0.708018	0.767189	0.901284	0.941353	0.955059	0.656176	0.983353	0.735787	1.31393	0.862222	1.69878	0.875733	0.968773	0.808042	0.408141	1.14256	0.814389	0.543359	0.61592	0.779743	1.18823	0.43593	0.608836	0.75094	0.756969
305.1611502/7.078166667	0.837889	0.394428	0.301294	0.494809	0.454277	0.744236	0.707593	0.431679	0.449758	0.608416	0.394428	0.35212	0.607156	0.734363	0.424747	0.340373	0.375764	0.132518	0.321199	0.615882	0.404273	0.320628	0.638238	0.3669	0.0414179	0.164249	0.460766	0.0787338	0.58116	0.419226	0.606904	0.687538	0.770854	0.55164	0.0593118	0.631372	0.364228	0.806711	0.359106	0.442962	0.551378	0.355842	0.466503	0.0568817	0.508602	0.70503	0.511316	0.136699
566.3705015/19.03216667	0.527043	0.562488	0.332281	0.505512	0.480085	0.555408	0.591749	0.69835	0.557942	0.631043	1.04222	0.839081	0.539223	0.648899	0.629795	0.887889	0.834484	0.435575	1.25405	1.41957	1.15339	0.816864	0.864044	0.701559	1.28423	0.661304	0.972003	0.59285	0.606337	0.427077	0.400251	0.348926	0.525074	0.662352	0.842846	0.624559	1.70342	0.876001	1.37169	1.38393	0.959794	0.795065	1.42374	1.22489	1.30223	0.994039	1.05182	0.803817
309.1666226/1.281166667	0.367406	0.437558	0.299407	0.375056	0.319406	0.355697	0.436372	0.512672	0.499569	0.461905	0.584557	0.712864	0.333217	0.43195	0.387896	0.654857	0.657601	0.448903	0.851514	0.73946	0.911046	0.669014	0.773492	0.928242	0.929938	0.828267	0.920946	0.341483	0.420952	0.296087	0.240214	0.241761	0.366597	0.532197	0.558891	0.47998	0.598653	0.7934	0.589896	0.579707	0.522661	0.638234	0.654728	0.888723	0.622056	0.4625	0.492133	0.705825
373.2746859/14.48508333	1.72537	0.200482	0.32069	0.966347	0.356567	1.55211	0.541068	0.346037	0.264028	0.37194	0.0501335	0.137667	0.13837	0.387053	0.367523	0.083777	0.405925	0.437999	1.13727	0.773898	1.78464	0.242152	0.214253	1.81946	1.34164	0.158932	0.876624	0.431274	0.299693	0.717403	0.694356	0.719244	0.187491	0.171787	0.276399	0.273816	0.280772	0.320966	0.115075	0.145773	0.364392	0.282292	0.54465	0.35474	0.574428	0.866827	0.472609	0.2342
137.0457297/4.978083333	0.479339	0.479445	0.705918	0.689978	0.928782	0.877913	0.604265	0.463228	0.685789	0.70562	0.420544	0.609673	0.444967	0.808805	1.06674	0.92222	0.462005	0.639098	1.59897	1.11575	2.10103	1.37049	1.31148	1.76704	1.62055	1.87707	1.99758	0.610039	0.992718	0.766167	1.31789	0.650011	0.664629	0.905856	0.879949	1.10473	0.742799	0.550436	1.23331	1.12865	0.817792	0.608817	1.3409	1.27334	0.909412	0.93038	1.02234	1.04779
432.2812969/7.952333333	0.0143235	0.189448	0.38216	1.99085	1.52948	0.228732	0.255617	1.12048	0.0206628	0.2308	0.016727	0.012755	0.172186	1.85141	0.00973967	0.275897	0.0208949	1.90479	0.228893	0.201135	0.0129624	0.0127471	0.0124712	0.16789	0.183159	0.011667	0.0130994	0.361279	0.170516	0.411579	0.276879	0.26379	1.013	0.0118781	0.0146704	0.0154936	0.324432	2.19634	0.318711	0.862307	0.532495	0.0182678	0.0175794	1.41386	0.537103	0.310558	2.94597	0.645771
370.27264/20.05566667	0.409759	0.453092	0.426979	0.3553	0.570841	0.492422	0.434344	0.51652	0.339276	0.306987	0.652394	0.86819	0.289194	0.45703	0.526271	0.459057	0.537463	0.38093	0.876285	0.726608	0.776722	0.594849	0.59442	0.59391	0.735853	0.603336	0.676787	0.659002	0.533539	0.634352	0.454941	0.678394	0.750712	1.01035	0.743194	0.675596	0.405138	0.139398	0.307206	0.350443	0.182306	0.108934	0.401191	0.22555	0.131507	0.638271	0.782078	0.638064
404.3170575/21.6535	0.429506	0.52981	0.626355	0.552664	0.524909	0.420247	0.394671	0.406418	0.396683	0.412663	0.676268	0.603794	0.321427	0.387891	0.377871	0.421701	0.419531	0.328464	0.340848	0.316146	0.528883	0.386136	0.311938	0.31252	0.252137	0.436992	0.371292	0.397553	0.508785	0.463436	0.361856	0.400534	0.370536	0.433651	0.334488	0.332096	0.804716	0.711179	0.902717	0.695437	0.75669	0.531865	0.838236	0.691017	0.295098	0.604726	0.249583	0.275895
328.3040328/19.4705	0.478634	0.192859	0.221645	0.199267	0.21719	0.190563	0.207136	0.189291	0.14778	0.321063	0.191792	0.337631	0.178684	0.292621	0.401438	0.267186	0.245837	0.248062	1.4672	0.936287	0.819649	0.621932	0.733417	0.425234	0.541842	0.356834	0.315125	1.34282	0.8436	0.835852	0.569463	0.665954	0.600944	0.759637	0.35727	0.303999	1.82482	0.612063	1.28354	1.10103	0.636369	0.356187	0.695388	0.585304	0.478392	0.247248	0.247391	0.510664
498.2990655/21.822	0.647594	0.744831	1.08291	1.05929	0.821719	0.419171	0.435944	0.436356	0.348998	0.700399	1.12994	0.749559	0.682165	0.719502	0.494248	0.576702	0.441871	0.443937	0.447254	0.403245	0.535393	0.684393	0.443796	0.481989	0.272992	0.492756	0.425228	0.644428	0.774352	0.693425	0.616471	0.645193	0.415257	0.474554	0.297064	0.501993	0.53684	0.637955	0.586987	0.544315	0.542153	0.505384	0.373517	0.175319	0.103103	0.699415	0.223299	0.342093
521.3448582/16.9355	0.781878	0.589123	0.895582	0.435524	0.453263	0.527189	0.660279	0.76084	0.836654	0.656472	0.481731	0.246813	0.930809	0.27118	0.180755	0.470486	0.582635	0.872644	0.178349	0.226446	0.687068	0.707728	0.45391	0.621078	0.318962	1.09383	0.477231	0.607091	0.431005	0.328691	0.268495	0.338068	0.391414	0.117185	0.35461	0.306026	0.295098	1.30661	0.281747	0.175138	1.36209	1.46007	0.16121	0.822957	0.885824	0.373769	0.183216	0.392296
378.2986282/22.738	0.675134	0.754516	0.922091	0.791306	0.536092	0.453814	0.392189	0.614775	0.553129	0.779905	0.719815	0.719004	0.597488	0.489403	0.476489	0.54205	0.396433	0.438477	0.694503	0.674964	0.747395	0.890578	0.562828	0.520224	0.402973	0.679388	0.558415	0.714293	0.738051	0.647801	0.735224	0.443512	0.386991	0.332562	0.297844	0.288858	0.215552	0.148686	0.137031	0.111053	0.181447	0.115224	0.21781	0.132389	0.150969	0.614005	0.370949	0.270074
452.3147656/23.47316667	0.625294	0.746802	0.908628	0.585647	0.46498	0.473697	0.312562	0.420746	0.49456	0.65618	0.784987	0.810962	0.449735	0.475389	0.334376	0.493618	0.382309	0.341476	0.717054	0.609357	0.81251	0.622882	0.371343	0.439187	0.229309	0.673171	0.508934	0.96175	0.80107	0.644981	0.618634	0.397693	0.367056	0.285112	0.368634	0.358288	0.545393	0.421402	0.52707	0.459727	0.439856	0.420687	0.463989	0.266807	0.217185	0.601041	0.154554	0.3479
402.3005514/21.79833333	0.412724	0.554855	0.646762	0.45749	0.499654	0.267512	0.246748	0.263457	0.27517	0.446041	0.458917	0.548171	0.345708	0.342569	0.294181	0.373789	0.237905	0.241906	0.48607	0.485924	0.959474	0.617179	0.50765	0.791122	0.549001	0.588491	0.406838	0.55184	0.457449	0.430079	0.467548	0.373815	0.207578	0.268373	0.246515	0.288931	0.438846	0.391819	0.385939	0.323111	0.413692	0.401774	0.492795	0.225204	0.122895	0.500646	0.211962	0.239868
520.3415734/16.66925	0.941504	0.606729	1.22427	0.458463	0.589522	0.634326	0.74086	0.827257	1.06382	0.521356	0.327627	0.137804	0.986709	0.197016	0.141021	0.364321	0.423363	0.871413	0.0864737	0.123422	0.467587	0.589678	0.309635	0.453919	0.173881	0.781579	0.307704	0.48393	0.427112	0.318958	0.261893	0.35202	0.353782	0.0750826	0.249805	0.217197	0.123401	1.01287	0.164374	0.0902148	1.25768	1.34705	0.0800254	0.492357	0.574456	0.406184	0.138095	0.293378
220.1187703/6.2665	0.53224	0.482662	0.530515	0.538854	0.525529	0.447332	0.537248	0.628194	0.411752	0.498764	0.423041	0.658652	0.443939	0.398051	0.541884	0.595359	0.472884	0.479883	0.55625	0.514074	0.436748	0.403227	0.460378	0.541017	0.448671	0.403166	0.56509	0.509489	0.594566	0.538651	0.552312	0.718058	0.615574	0.611429	0.508242	0.512814	0.399788	0.428459	0.556128	0.391541	0.408043	0.37271	0.406999	0.548633	0.352034	0.548286	0.56355	0.580154
476.3076871/8.2155	0.011103	0.151836	0.347516	1.9124	1.51102	0.206235	0.225179	1.06203	0.0163655	0.20985	0.0137575	0.0092044	0.141776	1.77844	0.00826838	0.23859	0.0159643	1.80043	0.203804	0.189739	0.00852847	0.0106929	0.00982557	0.141684	0.149426	0.00569886	0.0114425	0.336025	0.146022	0.368603	0.254512	0.220436	0.951615	0.010149	0.00995112	0.0104107	0.278958	2.18142	0.279827	0.840747	0.506607	0.01541	0.0161522	1.37348	0.510153	0.272975	2.90911	0.546873
345.2659641/21.78866667	0.560618	0.357588	0.416406	0.491252	0.472388	2.30895	0.464501	0.484098	0.287944	0.551454	0.326044	0.416361	0.53103	0.723354	0.849387	0.579121	0.571295	0.620416	0.424588	0.428564	0.319742	0.49031	0.495837	0.382428	1.55007	0.955208	0.39086	2.06902	0.498056	0.725111	0.571425	0.715812	0.690452	0.673627	0.648265	3.04702	0.54442	0.546566	0.832971	1.13753	2.11438	0.403288	0.813452	0.583849	0.635305	0.472239	0.451092	0.613927
483.3290811/19.22633333	1.14032	0.982137	1.13159	0.914193	0.92514	0.963442	0.892691	1.11451	0.898641	0.676877	0.647761	0.622222	1.04693	0.737358	0.72275	0.721444	0.862311	1.1122	0.326939	0.439401	0.488949	0.573405	0.508539	0.509289	0.361778	0.433033	0.455516	0.551684	0.656731	0.700662	0.523193	0.747455	0.801835	0.517418	0.707597	0.58585	0.445873	0.715672	0.57692	0.510126	0.985776	0.731993	0.356698	0.829297	0.652734	0.864461	0.581283	0.667424
514.2846355/10.87083333	0.980513	0.565664	0.285563	0.721176	0.61557	1.48856	0.518403	0.261539	0.737445	0.416486	0.193709	0.400516	0.172034	0.351413	0.455628	0.283442	0.304114	0.446462	1.90443	0.538402	1.23261	0.38766	0.661779	0.944812	1.00298	0.543346	0.879038	0.583565	0.447692	0.561009	0.814065	0.525752	0.408201	0.282807	0.37657	0.367515	0.677221	0.684028	0.410657	0.358933	0.50874	0.647399	0.867831	0.699076	0.519331	0.905186	0.645839	1.08214
345.2659887/22.12316667	0.458188	0.254902	0.303107	0.366754	0.3705	0.996798	0.36244	0.384695	0.220002	0.500824	0.334498	0.330585	0.465938	0.628331	0.680185	0.555659	0.504597	0.432455	0.532478	0.5352	0.346271	0.396668	0.430419	0.422028	0.459978	0.253044	0.299393	1.5294	0.349386	0.513974	0.410328	0.431656	0.596857	0.504198	0.404153	2.1686	0.783957	0.880781	0.80728	1.16298	0.874625	0.491854	0.702126	0.558889	0.530501	0.338005	0.320963	0.41898
354.301078/22.055	0.384985	0.477455	0.447184	0.334787	0.448818	0.312334	0.259535	0.341886	0.424701	0.532842	0.36356	0.637591	0.341629	0.333736	0.35209	0.415427	0.338485	0.234753	0.859262	0.775897	0.972905	0.737485	0.710539	1.05222	0.685651	0.66537	0.543782	0.520731	0.505186	0.361753	0.726871	0.360158	0.357747	0.375352	0.274117	0.374297	1.0086	0.625542	0.621321	0.525647	0.716897	1.02771	0.769194	0.786981	0.506999	0.418505	0.320279	0.280378
645.3823619/18.79916667	1.14033	0.82034	0.899369	0.751538	0.618563	0.843968	1.57064	1.10439	0.939667	0.977563	0.917535	0.797119	0.915743	1.28044	0.532187	1.06858	1.03403	1.81505	0.49943	0.632681	1.53157	0.864878	0.885261	1.89546	0.607805	0.948262	0.823888	0.528778	0.568329	0.516264	0.246406	0.537146	0.618371	0.345986	0.6997	0.80659	0.918164	1.38694	1.01048	0.732904	1.76498	1.41018	0.883109	2.78322	1.21456	0.836943	0.967614	1.11899
464.2841702/13.322	0.631854	0.760348	0.384404	0.512074	0.700912	1.34197	0.874653	0.548185	0.930424	0.320302	0.249109	0.399548	0.433534	0.961495	0.350911	0.455124	0.306708	0.293637	0.841509	0.559909	1.47767	0.556175	0.97618	1.29444	1.05317	0.603666	0.597192	0.356909	0.461232	0.27871	0.402702	0.447099	0.418565	0.428796	0.358096	0.45253	0.893415	0.740191	0.616015	0.345351	0.68597	0.657205	1.03246	1.10467	0.545387	1.02066	1.19629	0.72505
446.3278636/21.25483333	0.525949	0.644829	0.657516	0.55212	0.514352	0.438991	0.404939	0.483	0.674883	0.593572	0.689195	0.647083	0.461095	0.396696	0.378264	0.481919	0.471959	0.332945	0.594066	0.500564	1.01465	0.678675	0.534035	0.654052	0.537152	0.761111	0.561643	0.854584	0.726754	0.520882	0.707456	0.499224	0.487608	0.546521	0.459418	0.528542	0.668281	0.780004	0.599984	0.531723	0.80349	0.920172	1.01346	0.760327	0.356832	0.58519	0.31246	0.502199
511.361171/18.71691667	0.988123	0.687184	0.905453	0.806586	0.54505	0.800431	0.732474	0.741323	1.02155	0.586203	0.397215	0.299603	0.57758	0.375469	0.258532	0.501425	0.554062	0.649777	0.607364	0.446509	0.531777	0.581976	0.638472	0.832868	0.499664	0.487257	0.792534	0.467276	0.731147	0.491569	0.586702	0.449887	0.538249	0.396318	0.473569	0.599761	0.567646	0.843124	0.565659	0.311906	0.820743	0.987569	0.290641	0.926221	0.819437	0.449697	0.306138	0.392442
388.2549487/7.666	0.0160344	0.18742	0.349336	1.71059	1.35131	0.200129	0.244873	0.961896	0.0229182	0.21286	0.0161678	0.0116949	0.172503	1.6634	0.0106049	0.278573	0.0234284	1.68053	0.208781	0.179652	0.0138439	0.0120589	0.0138529	0.167944	0.184025	0.0118644	0.0160985	0.322661	0.160111	0.400351	0.269915	0.265216	0.870978	0.0145475	0.0185842	0.0167902	0.30002	1.90452	0.315303	0.760698	0.464944	0.023124	0.0186027	1.23687	0.463603	0.308843	2.57789	0.673335
319.1771109/7.867	0.533281	0.187155	0.230147	0.191944	0.407068	0.564199	0.572346	0.267225	0.346193	0.36464	0.2389	0.378224	0.325665	0.453871	0.466747	0.280069	0.353858	0.277728	0.466857	0.45836	0.548824	0.481899	0.497454	0.46311	0.473125	0.259806	0.457147	0.355922	0.382919	0.370511	0.451349	0.491723	0.431346	0.381665	0.495345	0.421136	0.412587	0.575981	0.331851	0.349867	0.450403	0.425007	0.634771	0.330102	0.431946	0.644181	0.491955	0.44398
460.1947856/5.886833333	0.517999	0.484299	0.310671	0.471013	0.544663	0.288273	0.604284	0.385151	0.51837	0.479937	0.103242	0.121839	0.309988	0.524968	0.544717	0.559053	0.438798	0.405174	0.0301301	0.23778	0.38819	0.422744	0.325364	0.422304	0.41606	0.425968	0.228602	0.360123	0.543321	0.625441	0.541826	0.544584	0.399218	0.611455	0.550091	0.524892	0.326187	0.461313	0.36614	0.461729	0.478505	0.30944	0.491372	0.399156	0.230354	0.593266	0.646109	0.360676
305.3038917/15.785	0.139013	0.295717	0.37039	0.52546	0.191013	0.317384	0.116217	0.829481	0.495134	0.248308	0.301005	0.525723	0.293313	0.35796	0.222856	0.289929	0.720214	0.790443	0.206954	0.315394	0.246636	0.392212	0.391152	0.264529	0.367985	0.516615	0.403006	0.200241	0.293817	0.780417	0.285975	0.238733	0.211049	0.46056	0.454872	0.229111	0.668303	0.53359	0.64646	0.608541	0.515627	0.588786	0.656545	0.637841	0.485185	0.335825	0.284312	0.265431
570.3477627/16.853	0.439337	0.384978	0.397983	0.600074	0.394822	0.49595	0.489657	0.485584	0.360889	0.443284	0.517211	0.504852	0.453532	0.557392	0.448885	0.570792	0.633048	0.439921	0.517827	0.537583	0.384471	0.599273	0.510808	0.578993	0.576953	0.428594	0.534288	0.45494	0.430407	0.447154	0.541197	0.532978	0.528249	0.586156	0.548796	0.635834	0.725427	0.448542	0.540787	0.480561	0.490747	0.740023	0.628433	0.589529	0.691373	0.403569	0.481795	0.423273
371.2817481/22.972	0.728739	0.448735	1.00771	1.17785	1.0811	0.600714	0.511484	0.571216	0.401858	0.701629	0.477678	0.592373	0.685837	0.776283	1.81885	0.59223	0.564715	0.685903	0.41441	0.838027	0.702525	0.642871	0.353959	0.683365	0.34849	0.266657	0.310171	1.31627	1.67517	0.82211	0.376356	2.17858	1.12547	0.592318	0.634755	0.815167	1.56872	0.715936	1.34782	1.67086	1.00507	0.338691	1.86364	1.136	0.900117	1.07775	0.446811	1.66081
392.2805931/19.24633333	0.391315	0.486381	0.531235	0.524594	0.527667	0.46802	0.45953	0.513327	0.486582	0.501643	0.568753	0.580291	0.380821	0.434479	0.484046	0.469857	0.472735	0.370622	0.455316	0.39286	0.425122	0.358185	0.359364	0.35476	0.348177	0.457675	0.442257	0.484546	0.584988	0.509484	0.502142	0.513452	0.53926	0.68787	0.474971	0.483984	0.476776	0.550952	0.668011	0.526837	0.474894	0.390034	0.646692	0.564811	0.374387	0.60333	0.448793	0.386066
906.6850594/9.818083333	0.428905	0.49858	0.438642	0.428679	0.482224	0.567501	0.555465	0.587198	0.546663	0.394794	0.478778	0.510574	0.501274	0.43387	0.442362	0.476593	0.558642	0.40261	0.449269	0.402568	0.366927	0.392076	0.424067	0.41694	0.425774	0.428356	0.417155	0.342186	0.3827	0.650481	0.470971	0.440096	0.397066	0.467757	0.440054	0.433428	0.682231	0.520705	0.572486	0.581946	0.569367	0.588725	0.631965	0.544964	0.589491	0.592227	0.534656	0.738568
382.3020178/24.506	0.942851	0.896792	0.906165	0.887276	0.934349	1.04237	0.860493	0.98025	0.997938	0.947921	0.932888	1.19027	0.925147	0.916086	1.02164	0.992779	1.01762	0.909259	1.35587	1.04907	0.95636	0.954431	1.08159	0.942565	0.986365	1.0047	1.0312	0.972444	0.932589	0.895128	0.923669	1.04085	0.959521	0.976365	0.968925	0.935802	0.423851	0.333825	0.424878	0.469308	0.397834	0.367121	0.438615	0.469051	0.4347	1.13153	1.0476	0.93929
413.3249592/23.35408333	0.660591	0.730929	0.0959135	0.0197106	0.123169	0.0169788	0.751773	0.0317468	0.734452	0.0281459	0.677144	0.658803	0.759959	0.0153783	0.599835	0.709378	0.797655	0.0234974	0.862239	0.0193165	0.700631	0.714579	0.849949	0.783251	0.748943	0.682506	0.760114	0.00816186	0.0178023	1.03941	0.808846	0.814321	0.0243819	0.664787	0.784903	0.769689	0.501942	0.0148504	0.361903	0.0221518	0.0240138	0.327073	0.291165	0.0159064	0.00601382	0.92789	0.0194436	1.66027
503.2976548/16.83625	0.624628	0.489069	0.843793	0.362294	0.534237	0.536452	0.46831	0.576482	0.787092	0.534066	0.334921	0.21988	0.581	0.224911	0.188602	0.334631	0.417185	0.60624	0.162908	0.205822	0.611591	0.515628	0.432472	0.427058	0.273859	0.738472	0.436874	0.446803	0.506173	0.392019	0.269815	0.300181	0.345598	0.101519	0.308444	0.228846	0.200399	0.649289	0.282896	0.150714	0.736111	0.813696	0.136425	0.513325	0.456064	0.463397	0.178355	0.342802
818.5870024/14.48508333	1.82531	0.043838	0.115718	0.711476	0.134811	1.47123	0.278356	0.112499	0.0703365	0.152095	0.000863346	0.0169393	0.0195505	0.156353	0.135853	0.00460429	0.157444	0.191026	0.779255	0.450938	1.99276	0.0611803	0.0457192	2.04109	1.05505	0.018804	0.528399	0.180598	0.0853851	0.396015	0.351987	0.373393	0.0288876	0.0207988	0.0707752	0.0708933	0.101413	0.14062	0.0144664	0.023277	0.116384	0.108108	0.296771	0.142371	0.325886	0.529862	0.196252	0.0530469
510.3863781/9.98575	0.369069	0.414574	0.353759	0.323009	0.41066	0.511267	0.446308	0.424814	0.414718	0.346523	0.456525	0.48927	0.471755	0.372691	0.393153	0.414078	0.498903	0.324301	0.500942	0.431024	0.363609	0.38097	0.417425	0.446564	0.426816	0.4161	0.396397	0.341567	0.352637	0.578063	0.428066	0.377991	0.401367	0.427187	0.418509	0.413231	0.584004	0.365049	0.462403	0.473182	0.427146	0.477081	0.495754	0.368657	0.433926	0.496243	0.423591	0.663073
546.3554486/19.488	1.30883	1.1473	1.25438	1.15565	1.10954	1.28678	1.25383	1.35307	1.24444	1.0375	0.871503	0.968815	1.11836	1.01699	0.920117	1.08015	1.18746	1.0869	0.595483	0.748706	0.876609	1.0581	0.999476	1.11175	0.850823	0.875522	0.970805	0.795605	1.0551	0.97146	0.976928	1.05234	1.13399	0.827432	0.967759	0.963334	0.363833	0.364391	0.312364	0.280314	0.399336	0.441459	0.21681	0.418469	0.382449	1.14657	0.948755	0.987451
369.2986118/23.356	0.688865	0.729362	0.210413	0.0150318	0.272047	0.0207092	0.732165	0.0251317	0.74731	0.0239255	0.715089	0.711151	0.766503	0.0125417	0.633283	0.708934	0.809083	0.0182889	0.946295	0.0177724	0.7604	0.763926	0.915329	0.748694	0.730395	0.698437	0.736767	0.0123565	0.0137996	1.07079	0.820731	0.80294	0.0150704	0.655259	0.813292	0.757963	0.453554	0.00425552	0.334262	0.00485982	0.00451897	0.285128	0.259648	0.00110292	0.00111774	0.92469	0.0168896	1.51344
381.0807155/1.461333333	0.474108	0.433302	0.258676	0.446331	0.633777	0.690231	0.539368	0.133535	0.491208	0.207468	0.379883	0.313162	0.246878	0.552231	0.529414	0.304123	0.428478	0.471912	0.684173	0.537087	0.516143	0.785357	0.699549	0.511587	0.682628	0.547357	0.683646	0.413254	0.489307	0.540708	0.311883	0.244428	0.355726	0.25917	0.246223	0.256055	0.292524	0.244114	0.534726	0.67119	0.561211	0.49446	0.65187	0.454661	0.563658	0.638213	0.801831	0.620117
302.3060689/14.95233333	0.533241	0.674381	0.514278	0.37336	0.318477	1.3656	0.318941	0.392506	0.492547	0.250333	0.245454	0.329833	0.306366	0.25627	0.273906	0.361379	0.366754	0.249527	0.19881	0.276982	0.208839	0.262414	0.331292	0.261602	0.217576	0.250632	0.355326	0.177609	0.229466	0.315029	0.252496	0.286576	0.38984	0.293504	0.236948	0.249732	0.447956	0.299036	0.610456	0.576988	0.546584	0.466692	1.18957	0.37899	0.350995	0.472884	0.510053	0.245218
455.1898073/2.162333333	0.256361	0.283148	0.301559	0.242916	0.328902	0.238967	0.325755	0.350765	0.292375	0.246564	0.183119	0.184516	0.299167	0.240063	0.235309	0.273898	0.200739	0.221785	0.469219	0.505523	0.514061	0.440029	0.372836	0.410929	0.481266	0.604434	0.544441	0.168276	0.352128	0.230462	0.473999	0.28951	0.242583	0.266583	0.268358	0.320427	0.564417	0.240453	0.258806	0.330875	0.319835	0.238929	0.516595	0.368818	0.312233	0.511872	0.404427	0.193594
162.1123012/1.447166667	0.515253	0.37156	0.402498	0.546831	0.408087	0.525076	0.436969	0.533222	0.477353	0.627576	0.553269	0.54822	0.631583	0.545476	0.529462	0.459037	0.541923	0.541898	0.283227	0.27215	0.217074	0.337717	0.356371	0.217274	0.391049	0.288853	0.40366	0.471404	0.535082	0.590965	0.525673	0.51605	0.564344	0.666147	0.540903	0.699985	0.377065	0.443996	0.444534	0.400626	0.539415	0.39324	0.29922	0.429847	0.539799	0.429943	0.386349	0.600157
414.3045509/22.80516667	0.523883	0.561838	0.587663	0.480973	0.407542	0.391593	0.339926	0.42938	0.507994	0.432562	0.404056	0.488249	0.351834	0.293515	0.330854	0.356575	0.287588	0.261398	0.460054	0.470673	0.567888	0.556713	0.376848	0.436746	0.271379	0.561874	0.458166	0.519877	0.488607	0.374566	0.528462	0.349361	0.523576	0.517475	0.359604	0.4525	1.14901	1.55773	1.06692	1.37614	1.2427	1.22456	0.84448	0.895435	0.591225	0.496612	0.251681	0.274239
426.2991291/21.64966667	0.461713	0.540846	0.646108	0.563821	0.56927	0.307288	0.268489	0.271956	0.280573	0.470739	0.358922	0.444458	0.337914	0.41313	0.332007	0.36146	0.235995	0.229412	0.424418	0.384751	0.703498	0.539154	0.42494	0.433434	0.30301	0.445425	0.412977	0.50716	0.596212	0.553303	0.473483	0.431888	0.287609	0.308011	0.281218	0.30048	0.321145	0.212506	0.302308	0.241762	0.231461	0.176638	0.264561	0.154729	0.04554	0.586718	0.178163	0.291931
342.3375664/17.23725	0.299341	0.296581	0.309487	0.29788	0.306084	0.304741	0.31919	0.397568	0.218876	0.25008	0.37552	0.426028	0.225362	0.353059	0.371236	0.414298	0.39691	0.239545	0.452885	0.455938	0.451397	0.39079	0.364888	0.412091	0.528269	0.29536	0.405777	0.362224	0.308037	0.307573	0.333603	0.367912	0.352527	0.683117	0.499688	0.445205	0.604722	0.335636	0.478634	0.469886	0.319914	0.298131	0.626285	0.608253	0.334791	0.449257	0.38831	0.359346
165.0543426/2.445833333	0.490832	0.565665	0.566568	0.497909	0.495063	0.561067	0.548165	0.5548	0.559906	1.64834	0.524491	0.598724	0.592861	1.6283	0.603675	0.597915	0.608846	0.56335	0.554687	0.675825	0.689439	0.699591	0.715684	0.691661	0.753147	0.750285	0.756859	0.473629	1.77222	0.619028	1.6776	1.86496	0.814406	0.922117	1.66833	0.517496	0.461555	0.405765	1.62499	0.409546	0.498529	1.13125	0.430665	0.488467	0.435008	1.83761	0.549423	0.692294
438.2994469/18.0775	0.38266	0.653953	0.316315	0.565118	0.442895	0.604983	0.600744	0.479917	0.189042	0.305859	0.47331	0.601954	0.558578	0.734596	0.950163	0.482563	0.711075	0.355442	0.624508	0.449291	0.199652	0.222459	0.250748	0.162479	0.366374	0.144137	0.212451	0.582709	0.437703	0.454725	0.562092	0.792632	0.74477	0.864307	0.730431	0.544526	0.952419	0.199503	0.426023	2.0214	0.300191	0.137862	0.629257	0.379657	0.411728	0.549567	0.960979	0.399147
413.267218/25.62133333	0.598618	0.540184	0.530611	0.594121	0.472798	1.11553	0.33119	0.814736	0.439729	0.405598	0.367711	0.429733	0.4478	0.51949	0.423308	0.359356	0.455309	0.503498	0.566827	0.625057	0.442559	0.480222	0.46814	0.377585	0.381069	0.329973	0.423849	1.20025	0.382563	0.485406	0.57696	0.471569	0.705084	0.483974	0.289395	0.304905	0.501252	0.433994	0.243454	0.274805	0.256583	0.272143	0.213829	0.145044	0.482893	0.544672	0.926771	0.537795
270.2301101/22.35566667	0.751996	0.684963	0.793246	0.690395	0.588101	0.581702	0.529548	0.44592	0.465597	0.7644	0.816873	0.765601	0.756279	0.540412	0.635432	0.55115	0.590015	0.451131	0.48267	0.467525	0.461105	0.57873	0.484442	0.460535	0.351853	0.393148	0.302029	0.625648	0.59028	0.418382	0.401533	0.388273	0.453613	0.367376	0.287668	0.28867	1.25902	0.977716	1.21455	1.12516	1.33872	1.09387	0.56373	0.64553	0.602353	0.607315	0.57833	0.40283
368.2804769/19.18783333	0.339341	0.469386	0.492091	0.385392	0.411344	0.351125	0.374216	0.47844	0.385346	0.42465	0.461393	0.558616	0.364147	0.356785	0.378899	0.430924	0.391983	0.301874	0.385095	0.353394	0.404756	0.37463	0.293706	0.258767	0.25905	0.525038	0.378708	0.532444	0.411765	0.35995	0.373508	0.415669	0.394603	0.542838	0.397329	0.386333	0.404039	0.501223	0.46205	0.437103	0.483293	0.473985	0.574727	0.616945	0.334269	0.496417	0.374368	0.323275
413.292745/21.5055	0.402726	0.55043	0.542856	0.433517	0.449359	0.369705	0.357872	0.413999	0.371062	0.385187	0.546821	0.589059	0.361129	0.337664	0.344758	0.39596	0.348114	0.279649	0.337394	0.305479	0.415368	0.410037	0.295447	0.236771	0.216275	0.446305	0.341923	0.514465	0.431983	0.345107	0.344948	0.40442	0.345791	0.396223	0.372939	0.34607	0.538899	0.619891	0.626459	0.520693	0.689169	0.664636	0.598801	0.657223	0.308841	0.528301	0.251887	0.319464
454.3462599/9.81825	0.333116	0.402227	0.317877	0.299732	0.334422	0.437073	0.406667	0.418004	0.375445	0.310958	0.377252	0.420662	0.405162	0.330797	0.333415	0.36523	0.442558	0.284465	0.469595	0.397957	0.334937	0.367784	0.416903	0.411765	0.413317	0.380134	0.390627	0.315735	0.313394	0.638637	0.430457	0.38681	0.34205	0.394277	0.390039	0.386032	0.545125	0.336804	0.425822	0.396786	0.372098	0.417859	0.422037	0.340805	0.375488	0.441899	0.377409	0.738614
340.2679238/22.4225	0.324781	0.231738	0.278049	0.183388	0.286266	0.259257	0.344882	0.271602	0.367101	0.430423	0.0336023	0.28649	0.176279	0.388048	0.3809	0.345101	0.186832	0.304306	0.308842	0.198631	0.511353	0.42768	0.632524	0.455218	0.517402	0.47748	0.454407	0.211692	0.464575	0.545313	0.469154	0.380496	0.328898	0.388326	0.303272	0.421933	0.154887	0.463949	0.796286	0.655076	0.758058	0.284407	0.708661	0.899889	0.608617	0.255149	0.39801	0.433051
594.4015825/21.03383333	0.280347	0.404307	0.177975	0.346627	0.261237	0.283975	0.333471	0.378456	0.272432	0.274902	0.641612	0.736428	0.295061	0.429313	0.407691	0.568385	0.468349	0.238171	0.920128	1.3638	0.882281	0.643162	0.780923	0.565094	0.816079	0.46753	0.657708	0.521196	0.677203	0.430167	0.37986	0.443478	0.584475	0.702232	0.907143	0.572798	0.835295	0.421172	0.887305	1.1428	0.470003	0.428332	0.977582	0.659902	0.494043	0.584859	0.519529	0.823733
325.2938254/20.055	0.395652	0.445957	0.426127	0.262518	0.401304	0.372752	0.363737	0.495683	0.309511	0.260549	0.455921	0.630563	0.300041	0.306213	0.332949	0.369321	0.397529	0.333851	0.470419	0.432469	0.498674	0.450202	0.331961	0.312426	0.326726	0.45996	0.405653	0.604174	0.34061	0.375761	0.28075	0.471243	0.476195	0.644133	0.53169	0.444317	0.843	0.435696	0.622604	0.708853	0.595111	0.484225	0.966873	0.775445	0.419171	0.450223	0.513452	0.408792
344.1348108/2.59725	1.56243	1.10637	0.574913	1.29916	1.21167	1.55051	1.53822	0.938708	2.20805	1.93002	2.45865	2.57523	1.48639	1.24155	1.00108	2.03037	2.12467	1.54355	0.707861	2.26298	2.63973	0.859919	2.78877	2.59119	1.22385	2.51944	2.60221	0.739806	1.49234	0.989251	0.762606	0.87564	1.405	1.72855	1.62914	0.991001	0.955842	1.6045	2.75708	2.68455	2.41955	1.47281	2.3466	1.17308	3.14732	1.63125	1.37427	2.60964
380.3169844/21.7825	0.366567	0.526184	0.564783	0.394697	0.390508	0.287043	0.284563	0.362298	0.307152	0.344045	0.503436	0.625866	0.310336	0.299296	0.297003	0.380201	0.331846	0.271046	0.244	0.235468	0.404295	0.379103	0.236312	0.18564	0.175757	0.461594	0.306156	0.40981	0.317071	0.280185	0.227951	0.318948	0.229132	0.284436	0.298411	0.252132	0.507325	0.534074	0.491403	0.423695	0.592982	0.494546	0.522012	0.600205	0.232203	0.451589	0.215038	0.202156
496.2742261/10.8575	0.838182	0.485923	0.245342	0.612618	0.523941	1.28732	0.444202	0.222633	0.637634	0.361734	0.160836	0.339671	0.147977	0.2974	0.388476	0.241831	0.259199	0.382398	1.6657	0.470357	1.07377	0.338302	0.589515	0.835258	0.881607	0.475562	0.780032	0.493467	0.382971	0.488036	0.712763	0.457627	0.358076	0.240095	0.337997	0.321028	0.570031	0.579933	0.348031	0.304205	0.432919	0.552995	0.735123	0.589697	0.434614	0.777949	0.5472	0.943854
390.3379416/16.70333333	0.237014	0.26464	0.226825	0.249931	0.222421	0.249425	0.267384	0.324232	0.212914	0.261428	0.365191	0.474332	0.182251	0.258418	0.271368	0.361395	0.391571	0.198811	0.352816	0.286251	0.316702	0.22835	0.265705	0.279297	0.338544	0.2349	0.344339	0.296543	0.31597	0.243328	0.251426	0.313962	0.300859	0.531727	0.468779	0.378311	0.565616	0.325021	0.562932	0.442359	0.288069	0.242335	0.534608	0.583318	0.308079	0.335547	0.325003	0.288077
364.2674489/22.29283333	0.30016	0.225574	0.265004	0.210216	0.307173	0.250881	0.354816	0.279794	0.392966	0.450561	0.0452443	0.298812	0.183061	0.394471	0.375698	0.346552	0.206553	0.281117	0.358579	0.252413	0.553544	0.420982	0.617066	0.572531	0.589423	0.419454	0.472279	0.254862	0.50937	0.509858	0.540125	0.347893	0.290942	0.398064	0.242813	0.373356	0.182756	0.464461	0.805347	0.529305	0.620862	0.291796	0.654801	0.875731	0.556585	0.27878	0.401455	0.371891
180.1015138/7.186666667	0.254445	0.357817	0.511596	0.519916	0.441419	0.335128	0.35478	0.534016	0.465255	0.385998	0.321593	0.325462	0.521985	0.388204	0.44242	0.435785	0.472488	0.459633	0.284804	0.404201	0.263604	0.342665	0.267614	0.265383	0.221505	0.372249	0.302894	0.419366	0.693426	0.46101	0.898119	0.766416	0.714853	0.604335	0.422462	0.381642	0.137897	0.194558	0.217585	0.242079	0.280726	0.239942	0.247441	0.272078	0.214756	0.494526	0.357625	0.310443
453.3204541/22.09016667	0.429399	0.553488	0.619641	0.539907	0.525596	0.397394	0.3676	0.335126	0.326332	0.455222	0.742258	0.666109	0.441688	0.462394	0.400956	0.468259	0.399733	0.294746	0.392275	0.336963	0.548318	0.44459	0.353011	0.320187	0.252766	0.38269	0.269416	0.455934	0.445857	0.4159	0.386567	0.376033	0.325649	0.352912	0.225735	0.293212	0.732972	0.735512	0.816369	0.63132	0.696608	0.576125	0.547308	0.477811	0.247618	0.545437	0.225048	0.214152
480.2789712/10.67316667	0.448218	0.387279	0.23099	0.377209	0.437225	0.843719	0.474228	0.303526	0.525509	0.245614	0.420078	0.220349	0.192026	0.419221	0.728489	0.222671	0.155484	0.222705	0.578638	0.295551	0.58352	0.272646	0.500629	0.639301	1.24593	0.374991	0.411091	0.239663	0.26053	0.230531	0.290226	0.294189	0.571506	0.202252	0.227137	0.233502	1.24323	0.572877	0.330213	0.692902	0.369021	0.51172	0.502929	0.613977	0.293222	0.607248	0.538697	1.54893
175.0713251/1.545916667	0.342321	0.193158	0.226233	0.318559	0.469058	0.136653	0.38451	0.387496	0.470047	0.184865	0.297874	0.514647	0.433465	0.333134	0.351101	0.492314	0.415944	0.392196	0.557188	0.543934	0.487605	0.525518	0.446739	0.249297	0.329792	0.720916	0.409178	0.488535	0.269017	0.471632	0.553776	0.490557	0.591472	0.532839	0.444968	0.448775	0.37987	0.285103	0.443564	0.495193	0.387187	0.320776	0.435676	0.210937	0.319928	0.495417	0.176476	0.175166
428.3171221/22.24316667	0.387142	0.724188	0.664077	0.459595	0.455641	0.371261	0.404026	0.396568	0.418776	0.435787	0.773323	0.831148	0.485408	0.409017	0.327665	0.459966	0.405832	0.308629	0.374287	0.34501	0.511793	0.57955	0.356283	0.279651	0.223421	0.628217	0.348625	0.556918	0.355283	0.274233	0.265576	0.335784	0.254538	0.310614	0.250772	0.260817	0.806459	0.769327	0.677917	0.58813	0.854452	0.943936	0.49579	0.765179	0.3229	0.501544	0.278056	0.234981
280.0926419/1.380333333	0.228403	0.23186	0.231982	0.297433	0.255282	0.346594	0.28165	0.262208	0.320875	0.291741	0.222143	0.353404	0.294735	0.308835	0.333158	0.310393	0.343631	0.349364	0.471309	0.460216	0.408975	0.361749	0.450618	0.387696	0.50613	0.65637	0.422229	0.245256	0.282496	0.401201	0.31719	0.303645	0.31763	0.282364	0.37964	0.332117	0.445067	0.190876	0.183043	0.283335	0.244924	0.248047	0.229861	0.288556	0.396666	0.273705	0.348042	0.316523
518.890285/9.15225	0.215783	0.592005	0.343808	0.340879	0.341327	0.496437	0.536737	0.373876	0.259425	0.317099	0.256479	0.261106	0.483172	0.374369	0.206337	0.55715	0.283182	0.32357	0.495524	0.415967	0.235726	0.232224	0.270632	0.517713	0.5578	0.274798	0.284202	0.288764	0.331272	0.65322	0.494009	0.514566	0.341209	0.226179	0.257659	0.256683	0.679472	0.42576	0.659809	0.485593	0.4419	0.30778	0.316972	0.44772	0.489538	0.579128	0.459754	0.851571
282.2792095/22.439	0.340093	0.457923	0.321686	0.280206	0.264139	0.268346	0.233517	0.281121	0.350313	0.276441	0.359158	0.41239	0.628282	0.28475	0.236014	0.409847	0.315758	0.263289	0.725552	0.689729	0.852434	0.843341	0.621	0.575965	0.635	1.11232	0.640302	0.261509	0.253261	0.249729	0.250022	0.264015	0.226457	0.300183	0.267622	0.277632	0.738584	0.517815	0.459435	0.512175	0.434335	0.519313	0.421651	0.685686	0.656854	0.229871	0.280007	0.291964
538.3888202/21.538	1.30953	0.793274	0.686501	1.47451	0.708072	1.31505	1.18336	1.14602	1.12772	0.468622	0.800411	0.59746	1.25006	0.634503	0.665402	0.668893	0.808723	1.23147	0.246285	0.679472	0.339901	0.957519	0.595938	0.559793	0.478172	0.664955	0.639958	0.507572	1.16678	0.511311	0.793893	0.920741	0.99656	0.675717	0.87335	0.870355	0.679103	1.8008	0.948714	0.821127	1.13875	1.12089	0.628768	1.38205	1.08174	0.887246	0.548853	0.677145
153.0404565/5.216916667	0.521708	0.424608	0.431886	0.431362	0.509026	0.580314	0.664283	0.504086	0.382126	0.357224	0.670987	0.769956	0.364458	0.51993	0.507058	0.603702	0.576522	0.437146	0.861304	0.780064	0.626377	0.821322	0.673536	0.663668	0.795313	0.566609	0.601517	0.6468	0.467688	0.637073	0.515686	0.630098	0.567505	0.792505	0.607927	0.665817	0.715119	0.301943	0.584826	0.685728	0.41996	0.490262	0.674153	0.591706	0.424606	0.474519	0.537193	0.573466
523.3605573/18.1045	1.22452	0.73946	1.2321	0.37872	0.297064	0.407807	0.50857	0.885157	0.844615	0.847228	0.312804	0.253763	1.03861	0.348467	0.100354	0.334985	0.40248	1.14141	0.229969	0.282063	1.10449	0.483172	0.618232	1.32054	0.637764	1.817	0.440641	0.406242	0.721605	0.552673	0.479219	0.428227	0.567817	0.142473	0.244936	0.49475	0.247938	1.17146	0.268146	0.227781	1.11326	2.59487	0.246208	1.09387	0.650154	0.269852	0.205581	0.476246
326.215474/14.67408333	0.369039	0.334475	0.41783	0.369856	0.381456	0.361614	0.389712	0.432192	0.406773	0.37171	0.284687	0.321422	0.355031	0.333661	0.36919	0.378963	0.368411	0.369245	0.336274	0.35859	0.338178	0.333866	0.330094	0.313128	0.311003	0.385191	0.340467	0.332641	0.411205	0.375146	0.433076	0.428753	0.411454	0.48894	0.378711	0.373351	0.387511	0.365292	0.380955	0.397802	0.368762	0.307561	0.402659	0.42869	0.363343	0.416119	0.388641	0.33469
689.3503349/16.25366667	0.418673	0.27508	0.331345	0.394327	0.231134	0.356911	0.446321	0.426001	0.321087	0.554572	0.640794	0.5676	0.323429	0.569088	0.320895	0.631707	0.698241	0.316873	0.857498	0.862507	0.641582	1.02579	0.90597	1.16042	0.78044	0.699699	0.769211	0.389586	0.295883	0.282521	0.227119	0.18278	0.333889	0.46996	0.508916	0.635281	1.16081	0.789183	1.02878	0.682512	0.737421	1.03848	1.03716	0.866073	0.930149	0.441133	0.520012	0.689452
379.2824804/22.9685	0.510409	0.595183	0.406199	0.311623	0.104628	0.233572	0.0996147	0.209242	0.196022	0.776844	0.545089	1.02614	0.460202	0.268923	0.211111	0.363225	0.235728	0.130497	1.02814	1.66887	0.87781	1.61288	0.630991	0.59355	0.566566	0.512061	0.442234	1.21925	1.10928	0.747889	1.94438	0.333872	0.176548	0.133417	0.338565	0.306971	0.26429	0.0507509	0.0713106	0.167623	0.0696539	0.193216	0.0660893	0.094103	0.0248287	0.169251	0.180527	0.269715
385.2935192/21.05216667	0.450582	0.60952	0.0875699	0.0178241	0.145592	0.0173497	0.653972	0.0214939	0.555394	0.0197878	0.495782	0.475468	0.66106	0.0107606	0.407911	0.608656	0.605464	0.0163293	0.805205	0.0128626	0.498865	0.546792	0.642277	0.723989	0.717283	0.492031	0.589557	0.0139427	0.0120361	0.994521	0.778418	0.819203	0.0165983	0.530416	0.566779	0.556254	0.483422	0.0123178	0.336365	0.0161203	0.0435142	0.269229	0.227356	0.0230702	0.00724213	0.808911	0.0159856	1.67466
340.2850692/21.55416667	0.375558	0.420774	0.41473	0.327804	0.514991	0.31963	0.271605	0.493871	0.602006	0.393595	0.329764	0.431588	0.353029	0.295238	0.265782	0.476583	0.410945	0.273453	0.435094	0.422005	0.406689	0.419181	0.425553	0.486347	0.390244	0.457729	0.650729	0.437996	0.409235	0.322892	0.709519	0.337694	0.310377	0.372373	0.463246	0.375563	0.536452	0.486335	0.46322	0.616926	0.543779	0.60747	0.635532	0.599719	0.386982	0.552115	0.292708	0.328049
520.3340912/8.43375	0.00854429	0.108966	0.264286	1.54631	1.21559	0.170332	0.162679	0.828612	0.013532	0.157336	0.0112318	0.00620258	0.0996857	1.40798	0.00462119	0.164952	0.0110146	1.44604	0.151769	0.150284	0.0046275	0.00721651	0.00547209	0.0992876	0.109795	0.00612312	0.0075174	0.25052	0.109047	0.273048	0.185452	0.162411	0.760822	0.00859681	0.0078165	0.00608551	0.198754	1.77354	0.204067	0.661161	0.386496	0.0105967	0.0109173	1.13067	0.396496	0.197487	2.39029	0.412499
438.302461/24.18966667	0.42997	0.513888	0.500581	0.490172	0.435218	0.436506	0.395975	0.365915	0.466644	0.332226	0.475318	0.514765	0.276334	0.339522	0.295886	0.38896	0.354878	0.293017	0.431658	0.354184	0.452988	0.428342	0.331797	0.3736	0.203405	0.503796	0.379922	0.496035	0.472953	0.387083	0.430402	0.378668	0.444039	0.427627	0.39869	0.392008	0.337035	0.362518	0.436937	0.409112	0.365921	0.354318	0.485233	0.412927	0.260635	0.53976	0.212835	0.247703
475.3027971/22.08933333	0.532359	0.632195	0.830801	0.715342	0.712487	0.382653	0.270882	0.281922	0.247851	0.501982	0.706039	0.701626	0.481586	0.483646	0.375024	0.41331	0.287597	0.282967	0.449607	0.361027	0.691371	0.559027	0.479413	0.450934	0.294273	0.439788	0.287456	0.600731	0.634737	0.668603	0.581754	0.551798	0.306003	0.376757	0.118571	0.264317	0.385997	0.378617	0.410357	0.349932	0.351734	0.285025	0.180778	0.112207	0.0524013	0.637797	0.207023	0.217168
153.0405727/2.383833333	0.657667	0.247149	0.15129	0.184589	0.217418	0.580269	0.200293	0.1044	0.113342	0.190454	0.47849	0.979978	0.198472	0.611504	0.736597	0.400473	0.602974	0.263786	0.451763	0.315398	0.183968	0.628361	0.86806	0.375464	0.644583	0.143939	0.259624	0.538103	0.18646	0.491248	0.159631	0.316093	0.347154	0.430088	0.39227	0.381967	2.18444	0.156039	0.804725	1.08525	0.419592	0.580633	0.54461	0.330856	0.369249	0.242841	0.503772	0.858207
466.317559/13.00216667	1.20176	0.262476	0.222347	0.499182	0.45008	0.31734	0.221671	0.531402	0.268292	0.275951	0.0700521	0.12477	0.137936	0.180523	0.182216	0.12183	0.0785338	0.497214	0.773038	0.216587	0.327264	0.129229	0.163544	0.217604	0.189131	0.125787	0.60751	0.423731	0.794434	0.384052	1.33198	0.297132	0.226971	0.283465	0.199722	0.604273	0.260518	0.271997	0.122396	0.128339	0.255762	0.190967	0.497252	0.277047	0.312587	0.453348	0.272442	0.223701
312.1306544/5.9385	0.430205	0.348126	0.470452	0.369281	0.371515	0.368727	0.375572	0.53547	0.361898	0.419313	0.386903	0.4685	0.449008	0.343288	0.38644	0.44869	0.435099	0.394154	0.242265	0.257904	0.228916	0.249315	0.259766	0.294298	0.245263	0.281679	0.254142	0.34692	0.378468	0.376902	0.427787	0.474443	0.49419	0.531009	0.433668	0.477691	0.36262	0.372812	0.344274	0.320888	0.375614	0.353372	0.281928	0.395474	0.363177	0.405497	0.343905	0.314245
518.3240917/17.64683333	1.54929	1.07125	1.29429	1.44624	1.14774	1.14026	1.13951	1.24554	1.22952	1.34457	0.930784	0.74831	1.0564	0.909906	0.710523	0.977921	1.08772	1.0831	0.741657	0.774061	0.881878	1.22922	0.976651	1.04975	1.17393	1.19461	1.18393	0.738288	0.756449	0.862421	0.745877	0.822074	0.831446	0.660688	0.875601	0.929866	0.570557	0.4936	0.397305	0.373345	0.528749	0.155919	0.343089	0.467495	0.408042	1.01265	1.02731	0.783762
358.2780437/26.423	0.383947	0.209409	0.318406	0.418335	0.391743	0.433555	0.39841	0.387288	0.281416	0.569105	0.361461	0.43668	0.54397	0.642253	0.692044	0.639723	0.648965	0.495253	0.389904	0.486545	0.355305	0.461917	0.43024	0.384572	0.401691	0.395085	0.393436	0.45225	0.651098	0.767697	0.58485	0.725531	0.783557	0.721713	0.588611	0.633527	0.554547	0.605038	0.774409	0.932424	0.700276	0.418543	0.700556	0.685347	0.5253	0.5689	0.328328	0.5639
510.39353/21.118	0.140598	0.776247	0.192131	0.608626	0.677047	1.00437	0.843871	0.843725	0.576478	0.51589	0.848093	0.726449	0.822506	0.973546	1.04679	0.956584	1.20025	0.657533	0.519947	0.606665	0.37533	0.424504	0.742261	0.620183	0.720485	0.448843	0.73112	0.243456	0.719857	0.938566	0.585722	1.13084	1.08524	1.51861	1.24805	0.922857	0.804551	0.609784	0.970441	1.19583	0.906636	0.582627	1.52468	1.43197	1.24024	0.899368	1.33002	0.767962
457.3514732/23.339	0.512145	0.640114	0.0396456	0.0115962	0.0527667	0.00989202	0.623194	0.0217611	0.581223	0.00986274	0.524498	0.495866	0.60112	0.00656439	0.457119	0.577805	0.643614	0.0111699	0.672912	0.00655288	0.540432	0.562783	0.657302	0.644329	0.617617	0.537942	0.601008	0.000782521	0.0107854	0.864783	0.671267	0.662085	0.0119268	0.534509	0.60387	0.605444	0.434425	0.00370248	0.323531	0.0109642	0.0112509	0.288276	0.262166	0.00570099	0.00297945	0.740938	0.0155967	1.44027
124.0583089/2.22975	0.297424	0.24529	0.297799	0.250907	0.259828	0.274963	0.252512	0.300221	0.22551	0.308661	0.296861	0.393642	0.296109	0.31752	0.330237	0.302507	0.281938	0.325105	0.419369	0.362859	0.295456	0.347682	0.40301	0.347388	0.353704	0.319668	0.362439	0.340663	0.360591	0.375381	0.361557	0.333652	0.382742	0.44236	0.327233	0.388871	0.202163	0.215438	0.261126	0.249254	0.269879	0.214785	0.210116	0.26709	0.2354	0.274542	0.278837	0.376772
792.5967934/9.917	0.323287	0.450816	0.0424444	0.400796	0.0545171	0.611009	0.600778	0.0776634	0.507643	0.0376766	0.305892	0.312034	0.488307	0.415535	0.344626	0.491412	0.360075	0.338119	0.407935	0.369811	0.2607	0.305982	0.295164	0.330663	0.353815	0.331093	0.304481	0.0356459	0.354661	0.530781	0.495587	0.427709	0.40354	0.365612	0.273845	0.279227	0.0581445	0.0116016	0.543476	0.553025	0.0620793	0.408716	0.503891	0.546092	0.493582	0.0637877	0.0541027	0.640593
121.0841689/5.349166667	0.811629	0.933456	0.986479	0.949115	0.969464	0.88346	0.941107	1.05331	1.10478	0.981034	0.965891	0.916132	1.03594	0.939689	1.00815	1.02457	1.01226	1.00564	1.56566	1.62346	1.61607	1.45482	1.41298	1.41188	1.51607	1.86594	1.71108	0.6004	1.14105	0.957043	1.15588	1.15727	0.819643	1.21354	1.06421	1.0345	0.671566	0.894877	0.811594	0.90317	0.933765	0.788843	0.923175	0.988997	0.911761	1.06987	0.943172	0.870264
466.3307909/20.438	0.524983	0.90345	0.466357	0.670524	0.649362	0.773638	0.678629	0.575348	0.322244	0.327835	0.674489	1.11079	0.56936	0.836353	1.13591	0.585355	0.882965	0.430928	0.696513	0.608278	0.322525	0.324615	0.453379	0.318279	0.571735	0.248099	0.31352	0.77417	0.569199	0.788746	0.672634	1.22688	1.0444	1.18731	1.01281	0.676874	1.1318	0.304266	0.766989	1.96893	0.472191	0.205853	1.02239	0.608132	0.470446	0.836164	1.22992	0.589632
275.2778869/13.65183333	0.373777	0.478163	0.376602	0.256222	0.198949	0.95878	0.2068	0.256997	0.363093	0.234834	0.270971	0.344502	0.361979	0.267244	0.252521	0.409714	0.38284	0.263228	0.237294	0.327008	0.214898	0.297053	0.368782	0.319832	0.24673	0.293254	0.466936	0.187422	0.296893	0.319715	0.305439	0.313526	0.409649	0.312616	0.25421	0.252312	0.302929	0.201924	0.420456	0.371851	0.413405	0.331786	0.869405	0.25431	0.228422	0.307966	0.314602	0.25847
965.6499482/19.67	0.866794	0.768739	0.871471	0.649145	0.734532	0.766884	0.73783	0.904293	0.680188	0.503798	0.476459	0.457698	0.735603	0.536575	0.534222	0.505617	0.618025	0.789658	0.225164	0.32803	0.367773	0.397919	0.359752	0.34908	0.239997	0.29309	0.31276	0.431663	0.519293	0.578134	0.396276	0.581292	0.619647	0.383182	0.515212	0.404903	0.35777	0.542786	0.458116	0.404062	0.762	0.56262	0.272533	0.625657	0.500452	0.685984	0.462466	0.509018
398.2676334/20.604	0.412802	0.4767	0.539629	0.489981	0.448129	0.354057	0.355696	0.415385	0.333836	0.405582	0.468912	0.513272	0.367078	0.394477	0.425491	0.369988	0.377499	0.324226	0.424256	0.399821	0.41397	0.317942	0.37299	0.395431	0.371077	0.362731	0.403488	0.404146	0.532153	0.463328	0.456961	0.420605	0.459736	0.431533	0.287219	0.275024	0.279545	0.246915	0.258784	0.194495	0.211893	0.168074	0.21937	0.192351	0.090022	0.555222	0.273662	0.344858
482.5191886/19.671	0.741483	0.633633	0.730469	0.567969	0.623546	0.596274	0.607082	0.700886	0.477168	0.421959	0.38388	0.400465	0.672553	0.474954	0.47947	0.410445	0.475364	0.708473	0.174249	0.320596	0.384985	0.423066	0.401716	0.379814	0.239109	0.312054	0.325719	0.439754	0.508448	0.52976	0.343372	0.569719	0.641865	0.371039	0.483196	0.427911	0.242656	0.521584	0.455366	0.321976	0.671404	0.489537	0.197703	0.572109	0.43417	0.557485	0.333854	0.509734
350.3039127/23.34816667	0.948724	0.760506	0.793743	0.537024	0.638334	0.718294	0.491122	0.631576	0.45379	0.560797	0.611484	0.901839	0.444415	0.563513	0.484645	0.494917	0.506186	0.628908	0.73176	0.865373	0.632102	0.585544	0.453774	0.455168	0.400992	0.387581	0.430215	0.786937	0.64281	0.548129	0.46086	0.536567	0.693027	0.402294	0.557847	0.410883	0.202625	0.127805	0.166037	0.211217	0.164284	0.109115	0.204778	0.17335	0.12845	0.652611	0.563207	0.359241
464.3017686/12.03833333	0.709842	0.156028	0.163422	0.435208	0.373364	0.850808	0.128737	0.162121	0.208225	0.106262	0.0223505	0.0579358	0.052678	0.0630967	0.0822619	0.0581094	0.0477083	0.135959	1.37733	0.305285	0.277787	0.129328	0.136525	0.238419	0.329086	0.112053	0.770612	0.29224	0.722592	0.348523	1.64267	0.260747	0.116099	0.240879	0.0905422	0.442544	0.158597	0.374392	0.111343	0.0706393	0.247018	0.216496	0.841897	0.133966	0.189812	0.286322	0.131246	0.16093
341.2671416/21.055	0.501099	0.626422	0.235409	0.0177702	0.406903	0.0166613	0.600908	0.0225194	0.546306	0.0295239	0.517231	0.520255	0.648855	0.0166918	0.466054	0.556263	0.582227	0.0184006	0.783177	0.0217925	0.52532	0.571879	0.695172	0.678282	0.692327	0.500787	0.588527	0.0184898	0.0193047	0.929483	0.674642	0.779825	0.0192188	0.56223	0.591069	0.574021	0.476124	0.00615001	0.303563	0.00586075	0.00519041	0.250715	0.224155	0.00110292	0.00111774	0.786669	0.0160184	1.46813
262.1289068/2.170166667	0.2422	0.268534	0.158655	0.207887	0.174789	0.217787	0.251405	0.251172	0.282282	0.283967	0.370153	0.39592	0.206641	0.236565	0.179014	0.35827	0.375402	0.22746	0.743309	0.612863	0.687544	0.668337	0.707723	0.641036	0.795564	0.692989	0.713333	0.232049	0.179287	0.142441	0.0989818	0.104042	0.157287	0.184908	0.301627	0.278415	0.694915	0.494398	0.463668	0.536519	0.414532	0.488488	0.475	0.543723	0.494074	0.24054	0.297868	0.380974
490.1929316/5.651166667	0.273947	0.356847	0.0985445	0.348015	0.413699	0.482889	0.521506	0.0716743	0.529	0.218319	0.467043	0.359065	0.11474	0.61108	0.356894	0.306444	0.58789	0.38031	2.36843	1.47717	1.59954	2.23144	2.035	1.70925	2.37155	1.41748	2.34892	0.298983	0.317507	0.222084	0.077344	0.0493195	0.123496	0.0945875	0.185759	0.115946	0.246031	0.634105	1.1402	1.23608	0.966193	0.89417	1.76615	1.27454	1.39188	0.488166	1.07879	1.14306
664.3469932/16.31033333	0.603776	0.303139	0.62646	0.265844	0.235902	0.310336	0.368673	0.508644	0.695809	0.68694	0.414737	0.192408	0.476664	0.167788	0.0877105	0.375794	0.473087	0.481562	0.187198	0.216542	0.852709	0.657733	0.561436	0.834579	0.337231	1.07975	0.612001	0.34617	0.341148	0.183783	0.101886	0.0905612	0.195091	0.0531252	0.25502	0.260976	0.350558	1.31578	0.44444	0.150607	1.29819	1.79763	0.134768	0.84059	0.740245	0.311171	0.125826	0.452735
331.2847744/22.589	0.363352	0.367233	0.385639	0.304462	0.320626	0.359021	0.25302	0.287423	0.324987	0.39729	0.367378	0.494706	0.354292	0.28937	0.326473	0.31329	0.282742	0.294427	0.430359	0.364449	0.295125	0.33266	0.342883	0.238502	0.297748	0.282518	0.236727	0.24649	0.313092	0.264283	0.265775	0.264742	0.229337	0.22156	0.228971	0.210702	1.96001	1.0656	1.21456	1.32648	1.19026	0.776755	0.54543	0.679073	0.577368	0.308639	0.363872	0.290847
372.2937009/25.47291667	0.581785	0.343072	0.441434	0.560182	0.514757	0.520758	0.429131	0.519933	0.422781	0.473888	0.362013	0.537302	0.681133	0.757624	0.79534	0.611629	0.557282	0.602148	0.330421	0.384929	0.408434	0.429734	0.516988	0.404373	0.439582	0.418497	0.51095	0.345017	0.51751	0.608846	0.47818	0.796756	0.671998	0.789946	0.609113	0.614311	0.389053	0.410584	0.651134	0.620162	0.554004	0.343082	0.582828	0.566952	0.492391	0.436878	0.431199	0.458434
368.3533818/17.53716667	0.193901	0.395291	0.504248	0.217803	0.274672	0.210296	0.390735	0.42968	0.223081	0.327878	0.255956	0.494721	0.210834	0.312822	0.324121	0.28118	0.24293	0.235166	0.30282	0.307325	0.323612	0.206003	0.25385	0.295787	0.311092	0.315141	0.245278	0.451892	0.357401	0.34126	0.296329	0.533308	0.348713	0.892744	0.598765	0.359253	0.519777	0.378101	0.511279	0.376107	0.282341	0.269199	0.522913	0.489556	0.306059	0.472124	0.403297	0.295226
204.1228162/8.95	0.317353	0.296587	0.240195	0.324219	0.311217	0.312404	0.26033	0.417966	0.465381	0.333066	0.206437	0.256263	0.374094	0.258797	0.306238	0.306177	0.352547	0.348319	0.532185	0.449239	0.396867	0.329167	0.373003	0.440214	0.411515	0.4178	0.461205	0.243015	0.373171	0.276844	0.425016	0.362125	0.334668	0.288692	0.298835	0.264269	0.212692	0.328026	0.221501	0.287543	0.31202	0.35549	0.249648	0.276058	0.364143	0.344762	0.385568	0.260632
401.2673222/21.238	0.514726	0.371961	0.390432	0.258055	0.374724	0.166369	0.14232	0.210167	0.149182	0.505911	0.343137	0.522375	0.307978	0.244246	0.379634	0.351943	0.254976	0.146174	0.380904	0.643705	0.671037	0.531429	0.525984	0.375061	0.485974	0.423282	0.366789	1.01179	0.839619	0.610229	0.674296	0.561832	0.264258	0.255723	0.471321	0.363996	0.656149	0.261292	0.199287	0.283461	0.232687	0.360846	0.293637	0.176958	0.103927	0.453215	0.232516	0.682138
219.0265786/1.398	0.625158	0.466393	0.498538	0.476931	0.495903	0.510116	0.453358	0.466019	0.475747	0.424249	0.438593	0.506263	0.526143	0.473068	0.506894	0.480689	0.506039	0.541957	0.411308	0.399586	0.35403	0.433728	0.411527	0.347879	0.425743	0.427293	0.407146	0.520139	0.583132	0.653597	0.567593	0.657534	0.647127	0.542685	0.539932	0.540822	0.411636	0.296834	0.338509	0.412309	0.418009	0.384792	0.32948	0.328596	0.368254	0.544754	0.449092	0.518766
151.0610549/2.184166667	0.317275	0.356358	0.365088	0.353047	0.335202	0.328663	0.313712	0.373729	0.364446	0.38238	0.408244	0.406466	0.417226	0.361614	0.388614	0.394777	0.414318	0.401058	0.405959	0.405184	0.400415	0.348799	0.334942	0.347463	0.362967	0.411455	0.365898	0.460634	0.477007	0.408243	0.46555	0.494405	0.474355	0.470924	0.463182	0.449251	0.273571	0.288717	0.250917	0.311555	0.280737	0.270468	0.258284	0.30694	0.260484	0.371986	0.33186	0.35769
132.2072652/3.43175	0.622408	0.600657	0.615694	0.573206	0.495849	0.621212	0.651755	0.604075	0.683917	0.652531	0.732793	0.761823	0.624486	0.535725	0.670682	0.701825	0.68127	0.630596	0.75769	0.810796	0.585329	0.64939	0.675504	0.880233	0.753065	0.798806	0.737965	0.765034	0.710765	0.711788	0.426278	0.846518	1.01003	1.17765	0.756488	0.760175	0.854037	0.446763	0.353095	0.423844	0.70782	0.377598	0.333172	0.806279	0.211637	0.76004	0.755491	0.893635
429.3197988/21.004	0.388099	0.594737	0.0373504	0.012171	0.0658134	0.00873368	0.624994	0.0161047	0.456121	0.00998339	0.405723	0.391102	0.58678	0.00718428	0.342727	0.571472	0.546707	0.0100076	0.704897	0.00743516	0.409837	0.440292	0.516928	0.665096	0.652329	0.40058	0.478194	0.00611472	0.00909035	0.917101	0.723985	0.710052	0.00763406	0.434295	0.439467	0.445559	0.468985	0.000828938	0.334306	0.00110983	0.0128603	0.250947	0.21184	0.00110292	0.00111774	0.741866	0.0157317	1.59517
298.1290181/5.782	0.546384	0.51056	0.562827	0.511638	0.487343	0.45733	0.537818	0.662532	0.596229	0.57394	0.552002	0.684828	0.564378	0.462613	0.39305	0.546391	0.598393	0.531009	0.565549	0.560986	0.424999	0.573726	0.531687	0.396888	0.496887	0.552287	0.620128	0.662938	0.523358	0.387531	0.303563	0.39176	0.445419	0.659861	0.6545	0.632209	0.357502	0.515079	0.465751	0.543736	0.711647	0.5526	0.536552	0.470587	0.594886	0.570527	0.69624	0.509082
199.0810836/1.214333333	0.263729	0.324408	0.251045	0.324308	0.332322	0.311353	0.359029	0.280724	0.450172	0.289196	0.277906	0.280901	0.279219	0.32585	0.356178	0.326425	0.36725	0.264011	0.794504	0.608905	0.6305	0.561089	0.505524	0.430292	0.779606	0.587885	0.647134	0.330446	0.403126	0.292127	0.37748	0.339812	0.368013	0.295039	0.380649	0.312087	0.402148	0.366721	0.293386	0.460421	0.336249	0.353203	0.480393	0.423151	0.484712	0.360846	0.384206	0.358442
575.4321638/9.301	0.182054	0.377495	0.215486	0.218326	0.195798	0.283045	0.339062	0.226402	0.203242	0.18094	0.210956	0.212352	0.307128	0.2085	0.167429	0.3408	0.22277	0.184589	0.299836	0.232555	0.179392	0.181777	0.204355	0.324504	0.35436	0.220531	0.222072	0.186916	0.207003	0.412037	0.286959	0.321604	0.20394	0.185553	0.216507	0.207471	0.416639	0.248298	0.417715	0.293264	0.255583	0.236767	0.262792	0.262296	0.287578	0.359776	0.272305	0.507015
448.3433913/22.65533333	0.379723	0.500686	0.464618	0.422736	0.321529	0.317634	0.289233	0.277337	0.278008	0.334352	0.473798	0.402122	0.282625	0.259316	0.258958	0.271248	0.248419	0.233123	0.228461	0.210002	0.34549	0.31522	0.241941	0.215072	0.117559	0.240186	0.18224	0.305404	0.337486	0.287989	0.290459	0.264838	0.289774	0.235587	0.196941	0.194295	0.524263	0.743601	0.725113	0.705431	0.649289	0.421655	0.392328	0.386765	0.255792	0.363134	0.182585	0.159759
528.3006237/16.75416667	0.303599	0.266671	0.308236	0.363581	0.331421	0.380136	0.341516	0.333895	0.251674	0.2999	0.330662	0.380325	0.275715	0.415527	0.390169	0.364865	0.408667	0.280641	0.425984	0.431697	0.298229	0.476372	0.39755	0.369491	0.39332	0.295851	0.360339	0.318117	0.301865	0.361431	0.376619	0.380545	0.389088	0.515537	0.38238	0.37312	0.428506	0.2624	0.398809	0.386642	0.302411	0.373832	0.531665	0.35535	0.367881	0.382125	0.423842	0.30824
133.0319538/1.681	0.395722	0.439365	0.432159	0.400409	0.404721	0.409503	0.385674	0.409367	0.5488	0.436311	0.592419	0.495037	0.505459	0.489086	0.51898	0.510242	0.50913	0.372807	0.786566	0.691684	0.687852	0.721288	0.584079	0.583734	0.677308	0.783905	0.706089	0.553967	0.637547	0.578519	0.713318	0.641359	0.656381	0.662579	0.517291	0.582781	0.36148	0.389209	0.388447	0.448134	0.419202	0.362486	0.504281	0.443543	0.478826	0.564218	0.436623	0.589495
132.0770531/1.494833333	0.534789	0.331121	0.30751	0.290752	0.157637	0.274742	0.427904	0.591449	0.179967	1.56152	0.421901	0.832716	1.21483	0.311514	1.232	0.418427	0.779166	1.0836	0.108782	0.197928	0.151299	0.138757	0.141538	0.236346	0.193718	0.186135	0.179488	0.135739	0.187695	0.209966	0.169001	0.420476	0.161028	0.190996	0.218423	0.216652	0.170576	0.387205	0.104024	0.140729	0.274382	0.202183	0.162931	0.174021	0.258934	0.254692	0.430386	0.103429
484.3317628/19.66933333	0.806227	0.827115	0.793536	0.721055	0.724988	0.751354	0.688254	0.921156	0.703752	0.52941	0.531644	0.559004	0.738507	0.583149	0.596051	0.571047	0.688284	0.772956	0.359194	0.445748	0.464564	0.517773	0.480768	0.46227	0.385398	0.428832	0.449369	0.530588	0.554448	0.58177	0.475825	0.639934	0.665641	0.502632	0.589209	0.52085	0.485136	0.584811	0.548465	0.515431	0.858498	0.618179	0.41243	0.704186	0.600981	0.781293	0.600334	0.561414
376.2831913/22.055	0.352202	0.327087	0.470474	0.295833	0.443788	0.163554	0.111979	0.142143	0.166867	0.354346	0.320773	0.361097	0.307951	0.239315	0.174838	0.227897	0.14127	0.137061	0.692585	0.573211	0.865263	0.520431	0.67226	0.891158	0.5595	0.487532	0.343728	0.541784	0.465197	0.423235	0.719782	0.306092	0.149929	0.21082	0.0782794	0.215811	0.309597	0.333711	0.196424	0.185156	0.256427	0.413181	0.224031	0.100025	0.0517637	0.311395	0.177278	0.186352
185.1534739/16.119	0.122961	0.428062	0.219228	0.0920953	0.233575	0.189336	0.451706	0.374321	0.477966	0.325935	0.205345	0.184707	0.113912	0.430889	0.531257	0.476527	0.347988	0.582134	0.309573	0.143399	0.136793	0.286622	0.34059	0.0589548	0.0709577	0.623175	0.390452	0.176558	0.52626	0.335515	0.173444	0.526565	0.668738	0.158567	0.552473	0.315791	0.413838	0.421785	0.168693	0.434076	0.32511	0.328825	0.0390826	0.378023	0.106776	0.234455	0.290166	0.331328
344.2283132/7.333	0.0181914	0.154468	0.240726	1.16338	0.863724	0.145146	0.183018	0.625236	0.0246269	0.151677	0.0229879	0.0158556	0.144024	1.11277	0.020219	0.211865	0.0278457	1.14036	0.157933	0.128122	0.0190441	0.0147599	0.0130056	0.132243	0.147839	0.0188381	0.0201609	0.226623	0.122535	0.297365	0.203765	0.207876	0.586557	0.0216322	0.0253905	0.0219677	0.235421	1.26172	0.236201	0.488201	0.309503	0.02191	0.0183613	0.777183	0.309771	0.228276	1.69789	0.526483
189.1229879/5.965	0.296775	0.372929	0.394983	0.495261	0.411053	0.474718	0.516305	0.433288	0.615131	0.461311	0.37909	0.293367	0.528884	0.36865	0.521216	0.415957	0.512454	0.43849	0.602159	0.551878	1.04134	0.488163	0.537177	0.531898	0.736033	0.789833	0.67496	0.463218	0.617078	0.448483	0.715271	0.661806	0.605804	0.536056	0.65416	0.510057	0.215503	0.431914	0.277473	0.453198	0.336366	0.359185	0.482157	0.351606	0.469769	0.520881	0.417863	0.415259
377.2888994/20.59666667	0.324569	0.354807	0.393495	0.363532	0.328917	0.300946	0.299072	0.353737	0.316718	0.294922	0.349514	0.366494	0.281226	0.298099	0.310379	0.294448	0.334338	0.278814	0.296644	0.268152	0.278716	0.216681	0.255175	0.258714	0.24642	0.263531	0.290629	0.282212	0.357136	0.304407	0.304271	0.310648	0.34832	0.358867	0.278125	0.259984	0.426245	0.416755	0.515637	0.387356	0.409825	0.340506	0.444496	0.475306	0.283354	0.40034	0.2563	0.259017
269.0881084/4.682	0.473629	0.26102	0.517659	0.412739	0.642999	0.480729	0.578032	0.398074	0.547838	0.481027	0.239215	0.354501	0.282515	0.604374	0.591105	0.609027	0.37958	0.377559	0.528969	0.370715	0.508643	0.546643	0.532199	0.589398	0.505204	0.590994	0.581317	0.403951	0.627018	0.790024	0.702272	0.431308	0.737143	0.819035	0.599449	0.954194	0.399902	0.323859	0.592117	0.524725	0.411256	0.317357	0.704318	0.626313	0.411316	0.449719	0.45709	0.570929
472.1873856/2.1625	0.244864	0.228593	0.259845	0.23341	0.265556	0.239731	0.27078	0.315231	0.247745	0.222294	0.198068	0.210384	0.254832	0.230423	0.236551	0.241635	0.228949	0.220876	0.236771	0.239753	0.217372	0.251113	0.224967	0.244243	0.235376	0.256556	0.252674	0.17503	0.244528	0.215342	0.284461	0.255938	0.230189	0.26148	0.242102	0.259071	0.286784	0.202104	0.224107	0.241621	0.269402	0.218538	0.288534	0.282674	0.245153	0.343919	0.320467	0.182005
492.3121064/19.78716667	0.174446	0.22008	0.274959	0.370798	0.270392	0.205465	0.250948	0.300718	0.239101	0.325034	0.373174	0.290201	0.218818	0.29411	0.263027	0.288232	0.277962	0.1872	0.341784	0.320121	0.243754	0.301043	0.255402	0.295167	0.216929	0.303972	0.282268	0.235332	0.355173	0.298484	0.429375	0.290263	0.334778	0.544959	0.214981	0.363668	0.423575	0.391588	0.440245	0.425257	0.248243	0.29807	0.606456	0.296631	0.25427	0.323652	0.244345	0.193438
342.3009393/23.08916667	0.439215	0.416456	0.414558	0.355802	0.321874	0.317454	0.279394	0.325184	0.326502	0.252795	0.371219	0.367179	0.27651	0.270068	0.255254	0.272793	0.267556	0.29454	0.289516	0.273152	0.26872	0.27252	0.240585	0.240138	0.185895	0.227408	0.219618	0.282005	0.291749	0.286774	0.281083	0.260435	0.29701	0.233372	0.258151	0.23907	0.687589	0.677951	0.71217	0.675111	0.60459	0.388963	0.611744	0.427615	0.352234	0.390245	0.238731	0.215467
392.3146768/23.289	0.45364	0.472677	0.600162	0.566553	0.473794	0.447379	0.277784	0.440034	0.422865	0.491644	0.510336	0.485247	0.28649	0.385431	0.288832	0.376635	0.302002	0.337427	0.586498	0.731165	0.66512	0.627958	0.325261	0.41333	0.375792	0.681173	0.504953	0.571742	0.567294	0.37713	0.467656	0.257815	0.413483	0.266881	0.30695	0.302898	0.114398	0.170906	0.11387	0.162091	0.158503	0.0914765	0.165533	0.182966	0.120574	0.531286	0.248749	0.174862
909.5871735/17.47	0.612791	0.42553	0.62771	0.424274	0.531638	0.472702	0.489551	0.628197	0.536042	0.459791	0.285232	0.140608	0.491227	0.292625	0.234534	0.285658	0.336323	0.532353	0.168255	0.214352	0.312648	0.310816	0.228083	0.256832	0.245539	0.222864	0.243528	0.304928	0.271758	0.338196	0.241349	0.281122	0.321696	0.185505	0.279253	0.21389	0.251509	0.442613	0.245718	0.143542	0.597532	0.461483	0.151522	0.388449	0.443738	0.393053	0.289864	0.29636
221.1211299/5.906833333	0.374273	0.364784	0.384228	0.403231	0.37179	0.374523	0.356318	0.414066	0.366991	0.365579	0.363801	0.417885	0.363299	0.362951	0.373805	0.37808	0.394244	0.386237	0.443689	0.365351	0.35876	0.357225	0.401655	0.373603	0.383052	0.377249	0.398725	0.423449	0.443809	0.446417	0.437363	0.477816	0.457962	0.510819	0.428946	0.425274	0.323898	0.294336	0.350793	0.3357	0.340075	0.302711	0.349435	0.397759	0.342067	0.393132	0.426371	0.39282
295.1581652/3.732	0.895466	0.596483	0.644255	0.676599	0.73287	0.610311	0.757787	0.699885	0.866024	0.814399	1.44374	2.12849	0.60753	0.648627	0.823933	0.864438	1.08726	0.627723	1.41753	1.80793	1.20739	2.97827	1.62445	1.47928	1.66041	1.35532	1.51247	0.587767	0.551214	0.572449	0.346228	0.332282	0.433328	0.542275	0.729358	0.678451	1.64382	0.905867	1.35509	1.53122	1.21618	1.29863	1.48672	1.86181	1.32286	0.709639	0.989223	1.60404
305.2479162/22.15691667	0.424405	0.428915	0.309609	0.307363	0.315314	0.296733	0.264568	0.281303	0.293211	0.39024	0.368122	0.473778	0.290499	0.298985	0.323146	0.31652	0.329044	0.264521	0.588638	0.525257	0.400029	0.427539	0.437562	0.326582	0.420758	0.341068	0.36631	0.406724	0.395392	0.328069	0.33687	0.367408	0.270726	0.34767	0.350975	0.364025	1.13837	0.464325	0.473437	0.628657	0.523068	0.497648	0.452032	0.488167	0.464537	0.329952	0.37625	0.296994
389.2919829/22.439	0.0139807	0.380005	0.415172	0.301281	0.317265	0.277772	0.268402	0.246737	0.333759	0.321735	0.378932	0.320499	0.253051	0.265204	0.230009	0.25357	0.226012	0.236333	0.267386	0.233456	0.352744	0.388799	0.319531	0.332254	0.238769	0.309401	0.240535	0.186521	0.239335	0.208814	0.24467	0.190149	0.213104	0.0155329	0.159161	0.184503	0.512709	0.567513	0.770378	0.618078	0.700069	0.629847	0.376198	0.478686	0.258861	0.293472	0.204651	0.174238
205.1006421/1.54825	0.154437	0.10931	0.391619	0.195904	0.165653	0.578427	0.126072	0.352602	0.114999	0.109458	0.672874	1.2127	0.698227	0.188814	0.188724	0.412751	0.675397	0.353368	0.403717	0.520055	0.0605131	0.120687	0.157081	0.0543932	0.211698	0.136633	0.15332	0.708651	0.449127	0.0545415	0.29282	0.467487	0.97048	0.399099	0.492272	0.453654	0.0938428	0.318974	0.179761	0.342624	0.363551	0.558887	0.0576582	0.352009	0.486331	0.135203	0.0801518	0.209237
436.2865701/22.80516667	0.735833	0.65141	0.917266	0.578027	0.48437	0.33554	0.24025	0.332329	0.38299	0.578299	0.522648	0.67731	0.403824	0.307973	0.354894	0.296562	0.195332	0.220156	0.611713	0.454243	0.657525	0.709993	0.424944	0.413374	0.219401	0.497581	0.416657	0.784349	0.775822	0.561607	0.719063	0.363991	0.456233	0.19189	0.1882	0.228018	0.0989928	0.15242	0.120252	0.0823152	0.106416	0.108678	0.15213	0.0900257	0.0585394	0.612385	0.188417	0.180663
326.2884223/18.13325	0.404453	0.147164	0.152688	0.147512	0.173853	0.171867	0.13474	0.155285	0.0860812	0.206882	0.176376	0.268947	0.130544	0.241492	0.334639	0.15979	0.19379	0.211812	1.1372	0.848812	0.421937	0.443763	0.401261	0.254562	0.277873	0.157626	0.13816	1.48016	0.700041	0.893097	0.433375	0.769021	0.569911	0.65937	0.284254	0.17153	1.54253	0.414252	1.03337	0.941899	0.36771	0.129063	0.527585	0.312427	0.372655	0.157804	0.165575	0.390255
284.295024/24.4515	0.208663	0.233289	0.19406	0.202175	0.185496	0.20649	0.225135	0.267944	0.200875	0.335171	0.257513	0.250156	0.266516	0.201425	0.229288	0.239989	0.199108	0.234826	0.192463	0.17574	0.214871	0.185078	0.241674	0.173866	0.236343	0.210419	0.23036	0.151042	0.212541	0.196255	0.164033	0.264315	0.249252	0.197435	0.24204	0.178886	0.646143	0.395416	0.402121	0.465521	0.389957	0.424165	0.326139	0.272863	0.300654	0.252771	0.168124	0.401226
137.0458123/1.595666667	0.274727	0.122542	0.312169	0.251551	0.298067	0.249327	0.326615	0.198949	0.300811	0.420304	0.115084	0.212082	0.222067	0.447935	0.491016	0.323132	0.24911	0.447657	0.420272	0.220745	0.381183	0.494158	0.559183	0.515183	0.518024	0.753668	0.647762	0.186903	0.428146	0.600398	0.57549	0.40337	0.515259	0.734648	0.374976	0.526039	0.168837	0.242389	0.351847	0.288009	0.310516	0.181865	0.442661	0.371513	0.297964	0.279092	0.245468	0.541265
454.4825322/17.47016667	0.519699	0.376498	0.458237	0.317587	0.369692	0.367497	0.414746	0.484144	0.456221	0.370683	0.268014	0.000993096	0.414583	0.270248	0.198787	0.215261	0.310174	0.440571	0.117902	0.229072	0.333715	0.290872	0.251147	0.26534	0.213029	0.249878	0.254546	0.273295	0.274246	0.299513	0.240673	0.270864	0.308324	0.13094	0.273919	0.201828	0.155672	0.397553	0.201398	0.00110982	0.494221	0.416552	0.00104008	0.352903	0.445619	0.333202	0.16145	0.282766
448.3069262/13.00391667	0.965453	0.212624	0.180674	0.409722	0.367908	0.25527	0.183563	0.420053	0.216505	0.221537	0.0578619	0.102957	0.116591	0.149379	0.15078	0.101773	0.0630715	0.412286	0.615493	0.177039	0.265112	0.105844	0.135289	0.178276	0.154116	0.0994938	0.479266	0.333232	0.646988	0.316757	1.11612	0.246614	0.186642	0.238219	0.169213	0.492178	0.203944	0.217716	0.100948	0.104705	0.20419	0.156911	0.398958	0.223061	0.251249	0.365241	0.216421	0.185989
324.2901023/20.3465	0.33065	0.354778	0.365465	0.221207	0.272012	0.259503	0.278361	0.349148	0.205139	0.217764	0.296119	0.52068	0.229121	0.232153	0.258591	0.242455	0.262413	0.247683	0.248417	0.298899	0.27817	0.3027	0.236458	0.228693	0.215494	0.231629	0.263183	0.376627	0.201705	0.296675	0.200197	0.237576	0.29545	0.380659	0.367431	0.266219	0.621466	0.400554	0.458717	0.604637	0.449128	0.395225	0.872205	0.649001	0.321002	0.388994	0.350453	0.317024
411.2741514/22.439	0.501644	0.479784	0.563997	0.546538	0.459101	0.335468	0.246674	0.325069	0.270026	0.488506	0.571965	0.517629	0.416722	0.405835	0.350371	0.331384	0.256576	0.255779	0.513874	0.437299	0.512353	0.523766	0.448884	0.404344	0.253905	0.343387	0.33209	0.489053	0.53647	0.481331	0.507223	0.405274	0.305836	0.346627	0.160395	0.224756	0.348499	0.286162	0.0319173	0.113401	0.0754986	0.0702861	0.124342	0.0316013	0.0998187	0.386807	0.265971	0.18947
203.0524736/1.412416667	0.455687	0.340952	0.368569	0.348183	0.351813	0.447777	0.419783	0.31111	0.368778	0.31748	0.326345	0.450917	0.376391	0.382859	0.387186	0.373049	0.38818	0.40121	0.350511	0.402791	0.407251	0.416432	0.390043	0.310089	0.38861	0.587603	0.361233	0.356544	0.393324	0.44921	0.359387	0.397635	0.424453	0.361698	0.416907	0.396091	0.827572	0.25892	0.30888	0.445116	0.351789	0.345373	0.275391	0.324586	0.36668	0.412834	0.314653	0.406262
506.3616322/17.37	0.27604	0.4226	0.21377	0.312596	0.271759	0.304016	0.400391	0.370118	0.326611	0.238976	0.462905	0.611023	0.383454	0.514089	0.525126	0.372475	0.548359	0.291413	0.4022	0.398888	0.234415	0.277869	0.309196	0.231936	0.321387	0.254421	0.283008	0.454321	0.470167	0.388661	0.280236	0.653384	0.511632	0.410512	0.506499	0.413383	0.695674	0.296858	0.589434	0.713425	0.433673	0.232719	0.469115	0.510634	0.485785	0.382943	0.53477	0.329178
150.1700989/2.186333333	0.230178	0.244166	0.264077	0.251435	0.240302	0.203648	0.226717	0.273421	0.260368	0.274197	0.290256	0.292081	0.338147	0.258942	0.300622	0.312707	0.297572	0.303193	0.305524	0.310851	0.289266	0.251669	0.245617	0.261796	0.212719	0.330138	0.268454	0.361606	0.371233	0.253535	0.381747	0.343351	0.342196	0.352296	0.329732	0.317512	0.143879	0.196811	0.134479	0.194069	0.169343	0.167233	0.129229	0.184781	0.121117	0.264226	0.208488	0.235465
815.5825885/9.617	0.461287	0.608095	0.544003	0.505287	0.551065	0.608468	0.654879	0.713654	0.56515	0.520826	0.479411	0.519371	0.573557	0.558239	0.494484	0.601949	0.545361	0.491262	0.552612	0.594056	0.455153	0.514731	0.546688	0.588963	0.603354	0.520564	0.517715	0.456963	0.512952	0.692829	0.641175	0.599366	0.550295	0.580324	0.510433	0.518629	0.682446	0.48825	0.555371	0.535104	0.536688	0.433277	0.486661	0.528954	0.518772	0.738709	0.716722	0.603238
357.279593/14.76925	1.15626	0.107784	0.141397	0.367101	0.199076	1.33874	0.41194	0.184147	0.0549691	0.070398	0.0179116	0.0923544	0.0695698	0.166932	0.0985631	0.0275782	0.0802365	0.158414	0.663605	0.390734	1.10554	0.16444	0.0914602	1.05192	0.548563	0.0776926	0.558082	0.16915	0.110768	0.321336	0.241769	0.303805	0.0829988	0.0618246	0.0543061	0.089131	0.100804	0.383038	0.0560061	0.0383621	0.203254	0.187937	0.224032	0.345738	0.587242	0.660854	0.460229	0.107557
368.1542499/6.466	0.515384	0.496907	0.426808	0.472673	0.406363	0.451317	0.532894	0.623521	0.660551	0.669714	0.717407	0.656747	0.501217	0.448274	0.376068	0.688488	0.710553	0.541101	0.828591	0.713331	0.904011	0.633037	0.732859	0.863059	0.830167	1.05109	0.881157	0.441948	0.443973	0.3168	0.282018	0.292045	0.386313	0.480343	0.605943	0.5712	0.741479	1.05451	0.742197	0.742254	0.758633	0.793776	0.738277	1.05637	0.975467	0.525059	0.445112	0.705111
433.3073301/18.4195	0.217404	0.319866	0.323525	0.326448	0.343461	0.362494	0.296712	0.298263	0.277263	0.238496	0.294465	0.362272	0.214358	0.210848	0.275604	0.243091	0.235132	0.191038	0.250325	0.214705	0.335035	0.213517	0.22178	0.178593	0.169987	0.315046	0.283712	0.271747	0.36458	0.294441	0.323862	0.281076	0.27761	0.456783	0.260392	0.363363	0.362946	0.278779	0.362346	0.314385	0.245947	0.20441	0.413538	0.333469	0.222053	0.451151	0.243211	0.216658
70.0659147/1.512166667	0.231222	0.254811	0.274997	0.247128	0.246481	0.21858	0.215518	0.26874	0.264664	0.294593	0.272675	0.294949	0.309809	0.27319	0.294131	0.301105	0.313417	0.137536	0.306279	0.320878	0.336141	0.278614	0.323592	0.310879	0.305217	0.407419	0.317142	0.285116	0.35557	0.353447	0.375335	0.377995	0.390173	0.366598	0.375714	0.384253	0.224631	0.193629	0.187333	0.227906	0.21457	0.174651	0.20368	0.217548	0.179889	0.275309	0.244934	0.296102
358.2959943/20.672	0.313435	0.343404	0.471507	0.372343	0.375925	0.276963	0.291513	0.372719	0.334915	0.369293	0.38039	0.330126	0.305453	0.294046	0.271051	0.326894	0.277263	0.291539	0.275442	0.285378	0.393439	0.385256	0.262699	0.323226	0.277856	0.414692	0.341777	0.309544	0.331591	0.314088	0.312822	0.274175	0.294427	0.34449	0.226454	0.259484	0.370185	0.428179	0.395188	0.324374	0.417642	0.400809	0.510134	0.456197	0.219129	0.407069	0.215424	0.230286
469.3147964/22.138	0.486727	0.465614	0.364651	0.394393	0.591079	0.312847	0.151502	0.177974	0.127665	0.118276	0.20474	0.283971	0.325449	0.304094	0.383783	0.155149	0.130438	0.230471	0.133914	0.223187	0.135139	0.233871	0.241899	0.163353	0.101695	0.0416998	0.0704291	0.325386	0.43295	0.539232	0.726248	0.668066	0.230853	0.277796	0.116507	0.0989443	0.0681142	0.0249384	0.0715474	0.145443	0.0779435	0.0672852	0.0339117	0.0140114	0.027487	0.423245	0.313977	0.0927673
183.0841181/2.370166667	0.370505	0.36052	0.42179	0.365582	0.42009	0.416639	0.357362	0.410066	0.417866	0.399324	0.406004	0.113692	0.458144	0.28246	0.468064	0.324763	0.285274	0.430072	0.345651	0.417992	0.422179	0.431123	0.43737	0.418302	0.45881	0.463317	0.459902	0.350625	0.446536	0.492329	0.449796	0.492389	0.639775	0.720412	0.2369	0.450872	0.223633	0.29068	0.12588	0.249136	0.404193	0.110077	0.308681	0.238537	0.314169	0.433773	0.275173	0.544219
394.3075593/15.63391667	0.303905	0.272885	0.412689	0.362301	0.366294	0.293064	0.284581	0.324371	0.308235	0.267581	0.214699	0.246667	0.217432	0.298578	0.24327	0.279349	0.216693	0.260213	0.220304	0.26573	0.422372	0.342525	0.250461	0.345456	0.310177	0.371106	0.353436	0.220365	0.234494	0.260853	0.247504	0.22253	0.216988	0.307207	0.203285	0.233937	0.310258	0.327092	0.295677	0.23438	0.326691	0.211773	0.434622	0.405041	0.201947	0.389677	0.193659	0.182122
560.5033188/23.72241667	0.000952181	0.000916444	0.000903056	2.54034	1.30134	2.48382	1.10073	1.31357	1.09585	0.000805109	0.000863346	0.744264	1.34344	1.57743	1.77075	1.96414	1.28376	1.33948	0.000869482	0.000803677	0.000778579	0.57155	0.579879	0.727614	0.561774	0.662952	0.718757	0.000782521	0.910923	2.18051	1.2603	1.03981	0.699218	0.680719	0.000927129	0.000895261	0.00124143	0.110935	0.203852	0.243358	0.265035	0.294521	0.362491	0.360319	0.368746	0.913622	1.0078	0.830741
485.3349425/16.269	0.261582	0.364993	0.364746	0.361979	0.317293	0.329966	0.295345	0.341213	0.468722	0.284455	0.325144	0.213222	0.34	0.183268	0.237088	0.270377	0.360428	0.315535	0.235763	0.208656	0.258444	0.189065	0.186301	0.171242	0.165341	0.278087	0.261583	0.20198	0.267294	0.210046	0.269124	0.274127	0.375216	0.182386	0.278196	0.2186	0.235174	0.306564	0.23078	0.303924	0.327317	0.261052	0.2194	0.412681	0.379217	0.281199	0.201857	0.191295
417.3179664/22.34066667	0.466659	0.551629	0.593411	0.506797	0.435815	0.26307	0.191561	0.271988	0.184602	0.376314	0.546193	0.563483	0.364918	0.343619	0.285923	0.300643	0.206424	0.202988	0.298934	0.262878	0.417889	0.393715	0.264891	0.194009	0.116281	0.329816	0.218154	0.532163	0.444476	0.3839	0.315527	0.382866	0.229932	0.27847	0.121524	0.135207	0.324263	0.313523	0.0499151	0.253378	0.0963528	0.0567016	0.113886	0.0430245	0.0645776	0.367161	0.16547	0.129876
148.1156413/1.265	0.238216	0.271343	0.287845	0.268785	0.276431	0.259892	0.247069	0.285272	0.288564	0.297899	0.292316	0.29681	0.304996	0.296333	0.325775	0.308302	0.301285	0.309491	0.328787	0.335863	0.33148	0.317861	0.318088	0.304538	0.328687	0.351693	0.344844	0.309507	0.387062	0.345275	0.354038	0.378268	0.38461	0.417747	0.327576	0.327531	0.164232	0.206201	0.209244	0.227954	0.22665	0.195869	0.230748	0.237431	0.195768	0.3036	0.277773	0.30192
421.3157735/20.8	0.301321	0.333859	0.394456	0.343776	0.352421	0.288484	0.294746	0.344407	0.320491	0.348002	0.371636	0.299322	0.288836	0.275748	0.270805	0.315207	0.274227	0.246179	0.307188	0.286211	0.397635	0.358012	0.28671	0.315221	0.26191	0.356389	0.298444	0.337375	0.346479	0.302607	0.334529	0.266437	0.300843	0.322685	0.229427	0.26532	0.363054	0.426165	0.37975	0.345737	0.398585	0.438613	0.472933	0.396273	0.222886	0.407882	0.217274	0.241342
136.0756264/2.432583333	0.331473	0.349823	0.34695	0.294234	0.304398	0.351864	0.34149	0.323629	0.348915	0.31371	0.325015	0.364671	0.366702	0.328871	0.375094	0.36657	0.374298	0.352	0.589843	0.550879	0.556555	0.562801	0.579134	0.56053	0.615252	0.618437	0.617258	0.251671	0.386375	0.384215	0.336255	0.37557	0.496979	0.552984	0.240334	0.363291	0.299554	0.25313	0.307608	0.269285	0.32367	0.127961	0.285211	0.324521	0.289866	0.358146	0.341214	0.417685
482.3259142/16.703	0.536172	0.312238	0.35239	0.327559	0.269672	0.359031	0.36958	0.311135	0.655692	0.29779	0.169319	0.0911247	0.272927	0.161873	0.0884595	0.202186	0.234513	0.347651	0.419102	0.263355	0.417546	0.398279	0.35042	0.49091	0.30924	0.544487	0.604729	0.285044	0.331798	0.263428	0.263108	0.183016	0.244417	0.115612	0.183693	0.246105	0.266802	0.543115	0.188911	0.123437	0.552315	0.495176	0.125734	0.45723	0.548292	0.207295	0.116617	0.205063
229.1545385/6.483	0.594193	1.25322	1.41096	1.13493	0.957343	1.19964	1.03583	1.12061	1.21679	1.15655	0.591466	0.337092	0.892668	0.450563	0.887713	1.01455	0.776939	0.879588	0.733925	1.02348	1.56013	1.09115	0.621901	1.32276	1.07001	2.08274	2.17682	0.987479	0.984115	0.70936	1.15843	1.60647	0.883298	1.35855	1.26196	0.636644	0.332706	1.08887	0.336398	0.429476	0.553003	0.311744	0.745942	1.03134	0.636611	1.76598	0.80157	0.390978
453.3425917/10.06416667	0.264423	0.313514	0.230668	0.23856	0.295075	0.318976	0.284329	0.276054	0.246031	0.231316	0.254026	0.282575	0.268572	0.273828	0.266894	0.249417	0.300313	0.194431	0.298727	0.307934	0.24733	0.288424	0.281997	0.30198	0.315605	0.238569	0.275857	0.247837	0.262559	0.496344	0.273486	0.307186	0.215429	0.315835	0.25847	0.264527	0.376843	0.29171	0.346054	0.33486	0.318021	0.293378	0.359519	0.268621	0.272772	0.359187	0.310515	0.55294
371.1140116/2.16275	0.281576	0.31768	0.344049	0.402661	0.418001	0.236333	0.278629	0.35593	0.260697	0.313908	0.245885	0.301655	0.344396	0.285767	0.254827	0.299004	0.273517	0.171676	0.188019	0.150257	0.139701	0.178578	0.177518	0.330495	0.0962047	0.279493	0.192466	0.310232	0.340231	0.384131	0.378142	0.386777	0.32972	0.459438	0.285588	0.418298	0.191077	0.252184	0.239282	0.256779	0.153135	0.211243	0.211388	0.282832	0.189884	0.283637	0.248325	0.276168
794.6035266/9.617	0.21017	0.325939	0.280624	0.263194	0.28467	0.336993	0.3384	0.371159	0.271469	0.248046	0.22159	0.236487	0.292713	0.26477	0.213952	0.299632	0.269012	0.240949	0.283401	0.267259	0.187753	0.200518	0.22676	0.270222	0.276903	0.207513	0.22085	0.211864	0.2217	0.444557	0.326511	0.30225	0.243265	0.23232	0.209515	0.213865	0.430283	0.321228	0.375502	0.340115	0.334239	0.298748	0.298527	0.347968	0.354737	0.378163	0.336576	0.60488
928.6668324/9.823333333	0.3805	0.400231	0.385549	0.379837	0.399536	0.468064	0.437987	0.474445	0.46252	0.340282	0.399227	0.445304	0.393108	0.360974	0.396239	0.395569	0.449726	0.343057	0.418258	0.379195	0.370184	0.39499	0.420229	0.383344	0.423544	0.428516	0.420884	0.325878	0.373333	0.473914	0.417777	0.414299	0.396112	0.451371	0.43045	0.420196	0.447636	0.326962	0.358249	0.383013	0.351121	0.356277	0.384346	0.364053	0.392164	0.480534	0.465385	0.481517
336.1672705/9.134	0.323868	0.234946	0.301608	0.225689	0.27113	0.256593	0.263301	0.344458	0.302463	0.259733	0.266278	0.32683	0.258616	0.24929	0.281575	0.288909	0.297794	0.278696	0.196705	0.189386	0.199779	0.265404	0.249127	0.228675	0.200232	0.252816	0.229493	0.221295	0.246101	0.210361	0.250557	0.232161	0.306959	0.349313	0.27565	0.311816	0.268354	0.266492	0.275168	0.252929	0.30325	0.31538	0.279725	0.309932	0.303184	0.291035	0.260705	0.189616
462.3487228/8.969666667	0.122115	0.368886	0.230513	0.242836	0.226173	0.346262	0.322583	0.237755	0.132929	0.216805	0.140817	0.140408	0.293964	0.245216	0.114681	0.333406	0.153091	0.21844	0.30782	0.28222	0.123285	0.128461	0.143027	0.326125	0.350586	0.146554	0.151954	0.223924	0.228515	0.412909	0.285952	0.317852	0.243514	0.120234	0.148877	0.146646	0.400531	0.274989	0.402641	0.327262	0.308562	0.165714	0.170563	0.285579	0.327078	0.319604	0.300013	0.590584
385.3071181/19.087	0.198334	0.245842	0.290354	0.282793	0.305089	0.299474	0.243334	0.26856	0.260962	0.241025	0.275649	0.277225	0.210316	0.202	0.237257	0.235967	0.201676	0.167782	0.312204	0.286104	0.427768	0.308988	0.268793	0.268479	0.244536	0.381264	0.346969	0.289491	0.298867	0.254918	0.358461	0.209224	0.228777	0.394997	0.205874	0.339507	0.431399	0.33285	0.34351	0.34064	0.289048	0.314273	0.526723	0.372632	0.251775	0.403119	0.218425	0.212189
276.1443646/3.115	0.885937	0.85267	0.624777	0.783817	0.675014	0.808902	0.934845	0.78086	0.345055	0.807637	1.15563	1.27904	0.790397	0.951368	0.731318	1.32452	1.14859	0.817759	1.97301	1.83333	1.76446	2.41666	2.54218	1.78284	2.18207	1.9714	2.26121	0.0538042	0.674796	0.14348	0.536979	0.47783	0.715765	0.613885	0.861998	0.855129	1.91761	1.22828	1.64338	1.98549	1.6708	1.58692	1.76078	1.46503	1.63733	1.14388	1.15574	1.00672
393.2870466/15.76916667	0.289343	0.277238	0.251461	0.2322	0.247843	0.264232	0.25054	0.23859	0.264544	0.246646	0.287371	0.335469	0.272586	0.267798	0.309886	0.290579	0.295655	0.236818	0.307205	0.263423	0.243148	0.27388	0.321356	0.244222	0.251068	0.251644	0.278081	0.224363	0.254271	0.194839	0.216078	0.2668	0.280024	0.257717	0.250438	0.284815	0.371062	0.274153	0.316219	0.338015	0.284585	0.288958	0.305455	0.314073	0.33967	0.305053	0.330759	0.226513
238.10739/9.4835	0.25686	0.246847	0.213071	0.253583	0.2481	0.182899	0.20505	0.370209	0.388066	0.265659	0.161831	0.155253	0.278224	0.20102	0.238863	0.246026	0.258105	0.283983	0.290746	0.344284	0.303362	0.256937	0.283193	0.237483	0.310304	0.330351	0.352458	0.137699	0.290231	0.21996	0.302441	0.274254	0.252195	0.217553	0.236221	0.193334	0.170898	0.272115	0.180513	0.24165	0.263791	0.207436	0.200472	0.241608	0.276336	0.273957	0.323679	0.193666
132.1018317/4.819333333	0.866339	0.646518	0.711408	0.614	0.514517	0.486316	0.542505	1.03967	1.01354	1.3863	0.681295	0.588827	0.709262	1.08943	0.627668	0.865649	0.645503	0.634656	1.11492	0.623152	0.807218	0.552908	0.516329	0.518715	0.524527	0.944555	0.569439	1.032	0.794865	0.656239	0.982881	0.891126	0.811793	0.767602	1.08255	0.825174	0.317176	0.468888	0.409879	0.446112	0.429357	0.495975	0.410364	0.52783	0.609077	0.683427	0.435153	0.5695
279.2321284/21.3545	0.261264	0.241429	0.29086	0.216824	0.196336	0.226249	0.215556	0.306183	0.22207	0.297081	0.211001	0.308046	0.279994	0.230494	0.218997	0.310018	0.295999	0.197897	0.353258	0.374315	0.316334	0.417474	0.331455	0.192582	0.279105	0.447153	0.340168	0.374566	0.339646	0.262706	0.33663	0.28756	0.24925	0.330714	0.309476	0.323853	0.543839	0.311915	0.262673	0.395491	0.356879	0.543092	0.388307	0.455285	0.362914	0.258958	0.321619	0.313472
231.1590755/16.11908333	0.106921	0.365182	0.189786	0.0796569	0.199133	0.164968	0.378086	0.320732	0.398919	0.289822	0.18487	0.167171	0.103355	0.389637	0.476373	0.424391	0.309242	0.534232	0.212367	0.099712	0.0922992	0.191487	0.230281	0.039781	0.0473024	0.408553	0.257899	0.166881	0.491256	0.313351	0.161846	0.484019	0.621759	0.142945	0.48909	0.282193	0.325759	0.329452	0.135525	0.337551	0.258639	0.258311	0.0302764	0.289283	0.0798979	0.201194	0.23783	0.303283
428.3748897/17.98916667	0.301774	0.238956	0.307236	0.291829	0.273248	0.321233	0.407187	0.44822	0.278857	0.350317	0.405085	0.373484	0.397916	0.349714	0.501445	0.278414	0.357209	0.373353	0.111264	0.116644	0.0725864	0.115357	0.141372	0.070979	0.0854414	0.0639278	0.134463	0.203503	0.299659	0.320863	0.266569	0.316574	0.338907	0.570249	0.333749	0.39775	0.206453	0.31042	0.308867	0.251781	0.292432	0.223176	0.155375	0.286678	0.288144	0.395457	0.309054	0.39328
130.0499453/2.381333333	0.657486	0.286484	0.169153	0.244266	0.259623	0.551635	0.194977	0.129076	0.0824855	0.174799	0.473393	0.699976	0.188811	0.527193	0.54948	0.388855	0.503129	0.268831	0.496483	0.194959	0.130685	0.421916	0.469547	0.237446	0.413513	0.095875	0.167487	0.513156	0.129389	0.426501	0.098735	0.264363	0.172382	0.203609	0.419911	0.608632	0.605778	0.146724	0.486204	0.631685	0.369566	0.445572	0.394493	0.374337	0.296614	0.32498	0.409731	0.364297
353.2673129/20.98583333	0.661977	0.446763	0.43483	0.416532	0.623412	0.580651	0.492621	0.379963	0.244877	0.256288	0.273622	0.328892	0.232744	0.579583	0.28009	0.272388	0.309653	0.244956	0.270912	0.341161	0.411583	0.553542	0.372748	0.293706	0.249776	0.432268	0.29926	0.417219	0.291079	0.264228	0.2318	0.257608	0.491432	0.167173	0.34895	0.208507	0.20145	0.211817	0.157346	0.273879	0.219636	0.213441	0.175919	0.305723	0.113282	0.672197	0.223913	0.31153
510.3569332/18.32466667	0.562442	0.381923	0.480379	0.426293	0.282116	0.499873	0.453318	0.410366	0.667066	0.358251	0.229274	0.187599	0.311117	0.22713	0.137742	0.285698	0.321251	0.389093	0.545644	0.343851	0.392387	0.34329	0.453549	0.696716	0.414641	0.389429	0.601647	0.291083	0.415944	0.364702	0.392489	0.277706	0.319369	0.271922	0.290351	0.435739	0.544322	0.58964	0.369065	0.218583	0.540196	0.805561	0.233268	0.634524	0.59954	0.245725	0.209811	0.22505
435.275903/21.50433333	0.334448	0.420365	0.370593	0.279262	0.321183	0.190124	0.15675	0.188483	0.166298	0.285639	0.261743	0.377447	0.233729	0.23464	0.232586	0.25714	0.176116	0.129266	0.288294	0.247662	0.340422	0.37866	0.243185	0.183419	0.161968	0.296859	0.233814	0.440516	0.344896	0.276324	0.287179	0.289012	0.188593	0.22905	0.25277	0.212032	0.235723	0.152013	0.203774	0.166509	0.203565	0.198802	0.187543	0.155149	0.0330017	0.342289	0.125332	0.258818
205.1007155/2.155166667	0.114861	0.0916422	0.296806	0.160067	0.122931	0.410967	0.101433	0.29597	0.0869281	0.0912954	0.47394	0.801831	0.49286	0.138052	0.147457	0.30428	0.495823	0.42323	0.29526	0.386682	0.0507322	0.100907	0.117863	0.0386973	0.151949	0.097162	0.113301	0.5421	0.31821	0.0424667	0.22862	0.385951	0.665934	0.312714	0.390216	0.341198	0.091378	0.23778	0.135063	0.269549	0.267296	0.385327	0.0488614	0.253003	0.347639	0.104782	0.0655852	0.168529
994.6843723/17.631	0.519991	0.330551	0.514593	0.367074	0.351603	0.407143	0.446516	0.483199	0.517555	0.441539	0.253772	0.116567	0.427434	0.239768	0.155105	0.305128	0.344716	0.446377	0.126641	0.154785	0.283445	0.337959	0.252893	0.350672	0.244441	0.318555	0.284164	0.277104	0.250938	0.242241	0.223015	0.194498	0.275301	0.103896	0.225444	0.242084	0.280512	0.534709	0.218505	0.116297	0.558714	0.577919	0.117295	0.451111	0.520568	0.267808	0.16904	0.243888
462.2685116/11.87183333	0.841821	0.645874	0.400052	0.593888	0.762572	1.31358	0.839478	0.48896	0.639818	0.604874	0.308499	0.623992	0.338013	0.63873	0.720548	0.397396	0.379557	0.722166	0.830419	0.353312	0.899096	0.34002	0.5756	0.694936	0.692923	0.496896	0.479958	0.478674	0.345704	0.365245	0.641648	0.491804	0.375414	0.302658	0.424033	0.426219	0.915547	0.462846	0.37124	0.441371	0.625309	0.59714	0.690584	0.91441	0.763727	1.01253	0.844305	0.929666
376.2605863/15.76916667	0.227526	0.225036	0.204704	0.194361	0.191113	0.208405	0.196691	0.203402	0.220125	0.188968	0.230908	0.273622	0.21427	0.211014	0.248297	0.229259	0.243972	0.200967	0.325783	0.278002	0.250613	0.299413	0.369127	0.264822	0.265989	0.284375	0.301331	0.184297	0.213082	0.176155	0.185083	0.223931	0.237757	0.228581	0.221668	0.238615	0.300364	0.235263	0.268524	0.288286	0.243004	0.253342	0.258776	0.271386	0.287836	0.251694	0.272184	0.196808
360.324028/26.49658333	0.679203	0.581557	0.393683	0.47841	0.557783	0.362135	0.311518	0.63514	0.25577	0.318849	0.253231	0.274668	0.313543	0.293913	0.453692	0.525155	0.301153	0.295995	0.53138	0.457071	0.429303	0.233004	0.412105	0.298047	0.348627	0.279574	0.444839	0.360264	0.323535	0.371098	0.327141	0.434574	0.329124	0.480024	0.493788	0.417594	0.632818	0.356152	0.337491	0.439851	0.550322	0.222681	0.52112	0.289618	0.323147	0.4076	0.755202	0.493833
569.1598739/5.215	0.229867	0.191676	0.237592	0.183043	0.264292	0.285015	0.288971	0.173564	0.17391	0.153537	0.357812	0.362694	0.114476	0.219026	0.201064	0.304841	0.213964	0.176107	0.27146	0.23161	0.172186	0.220701	0.173294	0.214834	0.18659	0.136119	0.147047	0.311328	0.186262	0.317988	0.24405	0.258798	0.242843	0.430858	0.276268	0.32047	0.295135	0.0981711	0.273433	0.274102	0.149311	0.193234	0.290351	0.30132	0.102596	0.181735	0.194987	0.211105
206.0478767/2.4975	0.505652	0.352553	0.648923	0.612043	0.526318	0.380655	0.395151	0.486836	0.989852	0.445449	0.223737	0.514978	0.317261	0.541578	0.517169	0.736983	0.361542	0.472906	1.29773	0.689844	0.450472	0.425823	0.892311	0.384434	0.458937	0.356645	0.56969	0.11117	0.510711	0.481335	0.601072	0.441352	0.811104	0.511144	0.38175	0.419295	1.06843	0.272714	0.65504	0.561891	0.351366	0.17244	1.02863	0.362264	0.420127	0.431328	0.286002	0.468081
340.2910285/23.98983333	0.507209	0.434109	0.402295	0.399513	0.451535	0.484505	0.422484	0.439321	0.362772	0.433034	0.484539	0.48452	0.453928	0.447804	0.445713	0.423549	0.435237	0.409954	0.440766	0.409575	0.419344	0.395752	0.372499	0.384558	0.325584	0.358319	0.346791	0.428007	0.410111	0.463434	0.401206	0.486933	0.432484	0.37659	0.40287	0.400139	0.320364	0.204646	0.246934	0.27536	0.225412	0.181778	0.22369	0.191561	0.215295	0.495295	0.425604	0.379247
442.3089366/15.41983333	0.301156	0.321491	0.377265	0.360019	0.339559	0.313755	0.285074	0.280994	0.236569	0.222681	0.224866	0.325079	0.162864	0.269949	0.252861	0.247731	0.218896	0.227665	0.0455328	0.161114	0.289855	0.19659	0.172096	0.170735	0.168285	0.230535	0.230119	0.204086	0.243518	0.26685	0.1655	0.245499	0.210603	0.312568	0.223134	0.204792	0.315957	0.251124	0.337484	0.246502	0.272001	0.126168	0.348009	0.339223	0.144832	0.370647	0.16849	0.158804
538.3888227/21.00383333	1.1216	0.553312	1.22424	0.670435	0.399958	0.634935	0.723038	0.654305	0.710345	0.589536	0.349574	0.237522	0.536441	0.314569	0.174968	0.356963	0.379681	0.615779	0.148472	0.218128	0.297172	0.60593	0.280196	0.391584	0.279944	0.530025	0.317163	0.384776	0.494539	0.306443	0.230285	0.274692	0.39007	0.182167	0.3095	0.362917	0.365094	1.04944	0.553453	0.243048	0.757683	0.841633	0.187182	1.25402	1.07655	0.537821	0.179714	0.289025
456.3004025/17.47	0.526635	0.396759	0.526127	0.406485	0.472103	0.450833	0.445414	0.530829	0.490869	0.419847	0.332962	0.231048	0.455781	0.330864	0.29364	0.32322	0.376318	0.483497	0.247854	0.270784	0.343373	0.353534	0.295464	0.313757	0.311092	0.291019	0.298908	0.332244	0.312661	0.35144	0.285816	0.324856	0.365571	0.260071	0.327316	0.289729	0.331467	0.437341	0.30778	0.226201	0.550369	0.44837	0.234175	0.423627	0.459452	0.399765	0.328712	0.325304
296.1500844/1.445833333	0.409557	0.0133353	0.454147	0.370738	0.290469	0.078498	0.0140434	0.643958	0.49694	0.355827	0.0186883	0.132723	0.330012	0.0165951	0.450095	0.441896	0.0133903	0.016089	0.151526	0.0274738	0.0336089	0.0170585	0.139132	0.0222061	0.168431	0.0430641	0.0241427	0.306342	0.509131	0.585469	0.704497	0.6255	0.66909	0.109057	0.6605	0.575583	0.102335	0.0324667	0.113969	0.115487	0.103934	0.120225	0.128816	0.0289285	0.437523	0.0161255	0.232792	0.0213882
294.1548079/2.45	0.926214	0.583484	0.370347	0.471961	0.448683	0.397194	0.551035	0.602295	0.639864	0.676945	0.593968	0.432228	0.493176	0.448767	0.480026	0.635183	0.547836	0.580199	1.03909	1.04833	1.14564	1.25588	0.725025	1.52208	1.32539	1.1147	1.29922	0.255152	0.334314	0.384128	0.207634	0.278725	0.577673	0.583459	0.838829	0.36847	1.49802	0.8307	0.486658	0.593535	0.739348	0.763179	0.965667	0.923145	0.669233	0.568337	0.352057	1.03871
355.2639595/14.486	0.928477	0.110802	0.176217	0.524878	0.192729	0.818148	0.294414	0.189854	0.144302	0.200872	0.0276408	0.075819	0.0770762	0.208221	0.199491	0.0433717	0.225287	0.232521	0.701396	0.482157	0.210868	0.156223	0.138498	0.221572	0.839094	0.0976883	0.549117	0.231356	0.160823	0.378076	0.36934	0.383398	0.0988584	0.0981994	0.152804	0.149188	0.156728	0.1768	0.0656952	0.0776173	0.201753	0.153794	0.298102	0.198652	0.308697	0.463439	0.252992	0.128074
373.2421183/6.9045	0.332341	0.261321	0.222956	0.281547	0.303874	0.31222	0.29956	0.272774	0.310257	0.201836	0.314058	0.234463	0.252314	0.282905	0.236111	0.255197	0.314249	0.231873	0.23743	0.213428	0.268389	0.255932	0.284893	0.200168	0.269246	0.202951	0.290906	0.241861	0.286585	0.267932	0.251137	0.24649	0.357904	0.424582	0.280654	0.265764	0.235078	0.239291	0.000953933	0.298315	0.322394	0.225865	0.301724	0.478509	0.343152	0.358091	0.431002	0.276992
374.2674015/20.65866667	0.274042	0.345993	0.373391	0.2697	0.26241	0.199239	0.210376	0.273156	0.191543	0.256463	0.280679	0.36465	0.266976	0.242189	0.243444	0.248935	0.222781	0.189855	0.269806	0.277004	0.296262	0.269585	0.234432	0.214591	0.213731	0.32349	0.268196	0.347954	0.30448	0.257151	0.260286	0.268172	0.261747	0.267055	0.198664	0.169865	0.175324	0.171788	0.14571	0.12832	0.163882	0.172699	0.149186	0.158474	0.0574121	0.336602	0.168081	0.225512
471.1849409/1.6695	0.291176	0.283174	0.685202	0.321398	0.327465	0.307845	0.360862	0.709373	0.322601	0.272283	0.178891	0.317955	0.305978	0.206062	0.227336	0.306053	0.249899	0.233253	0.177621	0.173499	0.191222	0.18611	0.182651	0.178341	0.195225	0.21576	0.218782	0.14405	0.203313	0.186394	0.266958	0.261071	0.255081	0.281393	0.625313	0.686857	0.903229	0.25893	0.230206	0.295324	0.236231	0.290753	0.784532	0.268143	0.22328	0.425729	0.290351	0.517303
336.2518042/21.087	0.250835	0.251894	0.267706	0.239807	0.340833	0.266404	0.166008	0.159463	0.216641	0.257507	0.199596	0.242207	0.188983	0.182994	0.291787	0.287839	0.179708	0.127798	0.323836	0.371982	0.356917	0.291801	0.297288	0.316137	0.31589	0.231166	0.184321	0.30217	0.32451	0.292265	0.34983	0.282793	0.229642	0.175108	0.153759	0.154372	0.258206	0.227018	0.194171	0.221968	0.21339	0.147063	0.168828	0.111992	0.0762282	0.356942	0.27487	0.228884
206.0479804/1.853833333	1.54648	0.811579	1.47186	1.44068	0.638835	0.921241	0.763899	1.18586	1.20157	1.10061	0.530812	0.821627	0.684438	1.25343	1.17317	0.794864	0.856706	1.06048	2.20572	1.71109	1.1262	0.612214	0.759486	1.03694	0.665255	0.961574	0.968836	0.668175	0.887557	0.884548	1.46525	0.795716	0.773336	0.84417	0.672446	0.893956	0.886438	0.607489	1.09208	0.781166	0.925877	0.418938	1.10313	0.80759	1.08053	0.968781	0.729384	1.19971
418.3324183/22.20833333	0.284669	0.437049	0.44525	0.495855	0.338848	0.289671	0.296109	0.280834	0.316748	0.40232	0.537712	0.447283	0.315625	0.30311	0.334867	0.296304	0.290538	0.252932	0.265002	0.231735	0.346109	0.387348	0.277243	0.250955	0.197053	0.385107	0.280946	0.299651	0.279741	0.253398	0.216571	0.253302	0.267421	0.259178	0.176823	0.215856	0.574187	0.537994	0.537632	0.438265	0.686981	0.44689	0.382006	0.460804	0.225993	0.341041	0.179077	0.167326
383.9575324/9.303833333	0.144866	0.351692	0.177108	0.179919	0.155662	0.245297	0.284288	0.16665	0.149336	0.156107	0.170571	0.165992	0.280737	0.178068	0.125834	0.303503	0.183212	0.155368	0.317686	0.209683	0.156202	0.150074	0.176919	0.321331	0.343268	0.183715	0.186261	0.159509	0.169515	0.419922	0.263925	0.29639	0.175531	0.142414	0.176583	0.172982	0.392889	0.201886	0.359094	0.228863	0.198372	0.185652	0.185617	0.195202	0.232761	0.302779	0.218082	0.566547
405.807109/8.767	0.0737194	0.313458	0.263084	0.25942	0.248185	0.345991	0.28925	0.266483	0.0887309	0.224357	0.089524	0.0738768	0.261006	0.277592	0.0639874	0.292084	0.100759	0.230634	0.306063	0.309862	0.0742237	0.0786026	0.0890716	0.28984	0.300696	0.0932836	0.100002	0.226677	0.23611	0.386141	0.270093	0.276618	0.259261	0.0691907	0.0939147	0.0914924	0.379666	0.31041	0.346615	0.348334	0.324745	0.111722	0.11015	0.31966	0.340814	0.291595	0.316821	0.543164
284.2949595/24.02116667	0.375666	0.341349	0.355656	0.266004	0.285716	0.273326	0.241523	0.29582	0.27916	0.261296	0.359508	0.35991	0.358595	0.267384	0.264634	0.310055	0.289632	0.295362	0.570097	0.450123	0.431193	0.481171	0.346182	0.367382	0.342467	0.444439	0.535353	0.256574	0.217137	0.244371	0.241175	0.277944	0.285822	0.245352	0.302659	0.26275	0.31759	0.254172	0.260951	0.258986	0.228674	0.206667	0.209905	0.215161	0.182166	0.322335	0.256475	0.287583
183.0840882/2.615416667	0.58117	0.624263	0.611161	0.572093	0.618353	0.616944	0.571419	0.708294	0.664317	0.702528	0.637922	1.49931	0.644897	1.24275	0.706465	1.41026	1.4806	0.662586	0.715097	0.562965	0.528479	0.59383	0.563221	0.504859	0.548222	0.6489	0.556834	0.823209	0.737644	0.650132	0.723591	0.702835	0.69475	0.682936	1.27624	0.808222	0.337208	0.58512	1.17294	0.295929	0.585185	0.815282	0.122663	1.15071	0.533168	0.697333	1.39024	0.467532
400.2852543/20.38183333	0.186904	0.187487	0.294162	0.29753	0.210312	0.153314	0.184038	0.283328	0.186331	0.236525	0.232958	0.204404	0.214684	0.245332	0.19822	0.21173	0.220244	0.193995	0.24791	0.263206	0.150627	0.197625	0.191817	0.245094	0.186228	0.181451	0.221242	0.159609	0.246861	0.216273	0.290998	0.212306	0.251908	0.353551	0.151126	0.216242	0.377062	0.328895	0.364158	0.298166	0.263507	0.280035	0.446275	0.296023	0.229986	0.237621	0.178536	0.014122
519.391708/9.152166667	0.137526	0.369149	0.214313	0.211747	0.212711	0.31074	0.333923	0.22956	0.158141	0.193578	0.153417	0.16492	0.297615	0.234144	0.130778	0.343024	0.173441	0.200866	0.311255	0.260115	0.139872	0.144526	0.167659	0.323146	0.353227	0.170045	0.183594	0.178817	0.208879	0.412066	0.310148	0.325992	0.211804	0.14253	0.164398	0.162743	0.428938	0.264567	0.408297	0.300378	0.281133	0.190853	0.198766	0.284018	0.29932	0.359546	0.280744	0.537941
504.3441353/18.237	0.441469	0.434587	0.273154	0.535211	0.448234	0.446226	0.554737	0.469665	0.270432	0.427483	0.537334	0.612179	0.419059	0.618748	0.671094	0.483372	0.631353	0.348726	0.619534	0.53235	0.367421	0.388918	0.515826	0.369147	0.50868	0.313564	0.383484	0.612573	0.429606	0.58909	0.456591	0.665413	0.56382	0.584466	0.600867	0.436179	0.371886	0.0863012	0.17631	0.225514	0.125425	0.0779805	0.193458	0.150991	0.144337	0.541543	0.692224	0.445255
526.3788022/19.5035	0.529855	0.462782	0.523011	0.466544	0.403193	0.51059	0.533728	0.589198	0.545851	0.457015	0.367507	0.453267	0.52395	0.344493	0.325072	0.444467	0.50465	0.508055	0.16499	0.223838	0.373624	0.346537	0.32546	0.405849	0.242119	0.270896	0.313576	0.285518	0.369846	0.311145	0.295397	0.36328	0.401178	0.264462	0.39452	0.358565	0.360759	0.513469	0.417024	0.316858	0.594429	0.642024	0.242178	0.680094	0.558849	0.382023	0.299278	0.346942
462.3439116/14.91933333	0.53759	0.163781	0.336923	0.321877	0.296589	0.42179	0.281053	0.161267	0.465917	0.255691	0.210188	0.208092	0.190571	0.222806	0.273955	0.440014	0.269569	0.2511	0.277353	0.345005	0.420153	0.384977	0.377184	0.477364	0.330615	0.545552	0.349293	0.146354	0.308568	0.131124	0.0977248	0.105422	0.167009	0.144259	0.179224	0.288232	0.510279	0.524778	0.662554	0.691477	0.524736	0.414875	0.56932	0.501828	0.397766	0.277813	0.165377	0.53999
418.3300705/23.61883333	0.312272	0.431364	0.753356	0.329326	0.302708	0.302487	0.212462	0.270782	0.330591	0.310346	0.371361	0.381064	0.264832	0.383364	0.326262	0.28666	0.230251	0.38924	0.313617	0.2889	0.404538	0.386586	0.270796	0.308805	0.168325	0.751772	0.355387	0.458653	0.442638	0.356161	0.334978	0.265792	0.250022	0.29408	0.232582	0.279583	0.318021	0.324607	0.319139	0.296655	0.516764	0.320719	0.354084	0.263883	0.18093	0.350079	0.115918	0.22204
192.0652774/5.298166667	0.303886	0.289959	0.251561	0.266842	0.22244	0.219018	0.190269	0.256817	0.184847	0.114959	0.257582	0.373016	0.196398	0.191554	0.238413	0.197711	0.254379	0.192305	0.172245	0.269166	0.232034	0.185241	0.144117	0.107787	0.2127	0.117015	0.118726	0.163165	0.162836	0.155621	0.161015	0.212927	0.154999	0.297237	0.215092	0.181592	0.376331	0.0801072	0.145378	0.174781	0.172211	0.147018	0.160594	0.184429	0.113971	0.233749	0.292508	0.141174
327.3092269/21.616	0.241909	0.235935	0.262033	0.142152	0.305821	0.201872	0.190293	0.327414	0.289643	0.224052	0.229305	0.443543	0.163574	0.14371	0.134562	0.196844	0.201324	0.171654	0.288913	0.396881	0.319508	0.279236	0.221388	0.522707	0.351373	0.24822	0.259061	0.308578	0.195876	0.206952	0.286528	0.209907	0.229382	0.28287	0.245443	0.237633	0.759949	0.46751	0.463605	0.44664	0.490621	0.523658	0.743874	0.602438	0.297464	0.291287	0.219712	0.205857
115.0867726/1.28025	0.21557	0.241805	0.262901	0.248434	0.250878	0.235605	0.226224	0.26142	0.263041	0.273336	0.266493	0.263353	0.296261	0.268989	0.290332	0.274915	0.274752	0.284349	0.269755	0.287273	0.281971	0.27463	0.271436	0.243762	0.269512	0.329192	0.293931	0.28867	0.356472	0.32243	0.345884	0.367003	0.344417	0.383932	0.304461	0.303853	0.125666	0.17248	0.171446	0.195517	0.194087	0.159374	0.190246	0.185557	0.161975	0.273106	0.24231	0.25744
702.4982751/9.366416667	0.272411	0.420374	0.420679	0.413824	0.471978	0.539274	0.502895	0.55682	0.352912	0.420096	0.290937	0.304119	0.426284	0.400452	0.278254	0.467289	0.332078	0.398948	0.430219	0.485986	0.274605	0.310924	0.323916	0.436364	0.473402	0.304963	0.321438	0.359323	0.404159	0.582532	0.512987	0.46514	0.436535	0.338007	0.305048	0.318467	0.525018	0.399366	0.433711	0.439809	0.381375	0.274851	0.287096	0.436507	0.422663	0.524726	0.515674	0.483984
188.1944017/6.616333333	0.143517	0.203093	0.29793	0.20602	0.212523	0.156135	0.210342	0.232578	0.290214	0.296533	0.202213	0.105671	0.306751	0.245098	0.221076	0.224	0.219856	0.25844	0.53856	0.516621	0.537847	0.475777	0.455625	0.480908	0.488782	0.671744	0.584457	0.247906	0.430105	0.312779	0.441519	0.393392	0.367446	0.379233	0.331692	0.331741	0.00124143	0.246082	0.150106	0.171909	0.256591	0.187621	0.217063	0.235469	0.167865	0.238637	0.168849	0.251789
498.3570795/16.33683333	0.27967	0.203296	0.133514	0.186488	0.242128	0.37102	0.267592	0.241423	0.114966	0.113461	0.215657	0.392709	0.142881	0.343028	0.368984	0.227792	0.411905	0.15795	0.22836	0.297893	0.226995	0.251688	0.279077	0.184848	0.322091	0.201205	0.219644	0.254244	0.104628	0.161781	0.137618	0.192511	0.298253	0.196157	0.351605	0.207615	0.315818	0.168636	0.27912	0.519543	0.225992	0.197994	0.351817	0.387797	0.232691	0.400502	0.362121	0.33209
336.3097675/21.05516667	0.128088	0.227227	0.0507494	0.233769	0.157019	0.261149	0.226671	0.154623	0.217991	0.252619	0.210482	0.19478	0.25467	0.172745	0.0154518	0.222808	0.227972	0.125699	0.197274	0.366463	0.374103	0.307364	0.347368	0.364656	0.352109	0.064183	0.176056	0.299909	0.322454	0.244943	0.364868	0.256273	0.225093	0.203427	0.191406	0.199157	0.514674	0.220071	0.385849	0.215002	0.210275	0.330495	0.298768	0.112826	0.0766068	0.300877	0.264045	0.457333
806.5701469/22.13966667	0.000952181	0.000916444	0.000903056	0.00461842	0.0136727	1.01218	0.508958	0.269998	0.346368	0.000805109	0.000863346	0.000993096	0.00475996	0.000854074	0.0305602	0.635243	0.351326	0.327009	0.175112	0.569312	0.581984	0.154104	0.0310661	0.0244024	1.1213	0.529659	0.440582	0.000782521	0.000828876	0.000827022	0.000805785	0.000887774	0.584869	0.3707	3.29023	3.47424	0.00124143	0.000828938	0.000953933	0.00110982	0.0217285	0.0686622	1.66224	0.737001	0.797447	0.109192	0.28869	0.430599
104.053257/2.180166667	0.221699	0.251365	0.252415	0.242925	0.236513	0.230003	0.222389	0.270203	0.259786	0.259587	0.277871	0.277603	0.289931	0.248427	0.27276	0.270034	0.290397	0.273868	0.279402	0.286878	0.27572	0.249784	0.23931	0.233049	0.262705	0.299814	0.260188	0.317045	0.324652	0.279926	0.321364	0.346544	0.325288	0.327954	0.322848	0.313764	0.185787	0.193781	0.174185	0.207908	0.190412	0.181752	0.172563	0.20994	0.176038	0.265635	0.228304	0.23203
590.3233459/16.86925	0.306002	0.288514	0.220978	0.467306	0.294852	0.34938	0.331633	0.259831	0.222329	0.237118	0.332702	0.487223	0.243891	0.385563	0.398181	0.357459	0.368608	0.25279	0.483407	0.438192	0.279864	0.361907	0.359308	0.314019	0.478589	0.267755	0.357968	0.33037	0.335286	0.360519	0.417956	0.432365	0.403985	0.54723	0.395204	0.539214	0.234275	0.0796242	0.184703	0.195677	0.0903736	0.0986149	0.193023	0.128301	0.144508	0.350361	0.483075	0.312045
341.2628904/9.367	0.0917309	0.258201	0.226374	0.209348	0.241741	0.290157	0.261565	0.296535	0.122723	0.235607	0.109256	0.10256	0.246587	0.249907	0.0924013	0.259847	0.137409	0.213953	0.309075	0.299119	0.093363	0.108598	0.118582	0.257022	0.268524	0.104464	0.112631	0.233463	0.214268	0.403834	0.318464	0.277971	0.247469	0.111599	0.108394	0.122578	0.3415	0.26068	0.287911	0.266102	0.256241	0.129245	0.12008	0.26109	0.246407	0.295132	0.282677	0.558803
415.2127668/16.07716667	0.209242	0.181583	0.586564	0.193527	0.592382	0.200574	0.166938	0.211725	0.732788	0.169812	0.118984	0.829703	0.146385	0.187349	0.18361	0.131875	0.181505	0.193028	0.537219	0.170759	0.144402	0.16216	0.177266	0.146562	0.140226	0.158044	0.147555	0.111358	0.114688	0.134713	0.19394	0.158769	0.160252	0.167074	0.158388	0.16572	0.278178	0.191241	0.234606	0.233052	0.205973	0.194418	0.203407	0.219269	0.221983	0.199769	0.185151	0.180194
152.0551137/2.181333333	0.226105	0.251765	0.256225	0.249145	0.237941	0.227933	0.226092	0.264368	0.254083	0.272136	0.285613	0.283608	0.293369	0.253447	0.276734	0.295316	0.29735	0.279512	0.280703	0.28747	0.279077	0.244702	0.238113	0.247444	0.255767	0.309904	0.25928	0.320505	0.332735	0.287515	0.332066	0.351826	0.327937	0.332144	0.320059	0.315352	0.198534	0.201516	0.179999	0.217008	0.19968	0.186582	0.182144	0.219734	0.181631	0.26879	0.2394	0.250247
316.2673247/23.40466667	0.20385	0.0902427	0.166286	0.116481	0.181785	0.145337	0.186245	0.173129	0.217266	0.256271	0.0155901	0.109442	0.0842004	0.216183	0.191849	0.200836	0.104949	0.167737	0.268034	0.205638	0.383169	0.308983	0.329607	0.398446	0.425568	0.266443	0.360436	0.193531	0.314876	0.383979	0.388489	0.200029	0.230215	0.266067	0.195446	0.299333	0.128594	0.355994	0.479894	0.411089	0.47587	0.191548	0.625913	0.529496	0.439268	0.165324	0.181786	0.234681
644.3784572/18.37	0.643275	0.409776	0.485231	0.516858	0.265273	0.410486	0.471631	0.57174	0.473769	0.705704	0.436169	0.338274	0.480589	0.546889	0.238214	0.467019	0.548192	0.551176	0.232925	0.27373	0.428179	0.411523	0.403562	0.544659	0.261843	0.42287	0.372964	0.245251	0.269047	0.206281	0.110668	0.141031	0.234982	0.160737	0.360357	0.577887	0.681868	0.82232	0.858249	0.536268	1.44966	0.750495	0.208091	0.83034	0.586978	0.379597	0.249949	0.503462
588.4109806/9.001	0.035147	0.309194	0.30758	0.336009	0.374306	0.376678	0.345465	0.416438	0.0626034	0.293606	0.0436495	0.036174	0.284633	0.341426	0.0340611	0.288913	0.0552349	0.318119	0.372759	0.375169	0.0457108	0.0450793	0.0535838	0.317344	0.342136	0.0442303	0.0529115	0.295804	0.298516	0.444725	0.374283	0.340145	0.386329	0.0443084	0.0443808	0.057651	0.360035	0.319435	0.287027	0.323899	0.297685	0.0510071	0.0449109	0.346892	0.318361	0.360139	0.446657	0.532421
355.2827424/20.54516667	0.577906	0.341454	0.303462	0.272964	0.421149	0.443647	0.320864	0.335688	0.160421	0.20178	0.284237	0.430958	0.217562	0.352217	0.353539	0.220792	0.29216	0.224009	0.230794	0.296812	0.370372	0.337615	0.286839	0.224038	0.299328	0.260764	0.230716	0.308346	0.185835	0.284648	0.184658	0.255047	0.35046	0.152924	0.240897	0.157863	0.164308	0.150532	0.132094	0.242747	0.143275	0.121332	0.116002	0.14233	0.058577	0.540688	0.219727	0.378924
614.1630817/2.40225	0.203038	0.427549	0.297828	0.35353	0.386268	0.477125	0.477482	0.598767	0.495364	0.354876	0.345557	0.452476	0.296897	0.416926	0.425093	0.355776	0.466197	0.441341	0.459954	0.339385	0.213211	0.38745	0.346588	0.264113	0.283544	0.264018	0.265966	0.0133148	0.371611	0.394299	0.321312	0.36149	0.299003	0.315366	0.43744	0.337024	0.470634	0.357732	0.403215	0.478418	0.390764	0.425054	0.363622	0.391884	0.473944	0.45973	0.641881	0.271183
830.5700065/22.03933333	0.000952181	0.000916444	0.000903056	0.000917281	0.0539462	0.986414	0.172348	0.825871	0.755597	0.000805109	0.000863346	0.000993096	0.000819121	0.0562197	1.04166	0.583429	0.41273	1.03052	0.143088	0.183929	0.139932	0.0424555	0.0362364	0.538208	0.347025	1.22005	0.694376	0.000782521	0.000828876	0.000827022	0.000805785	0.0553033	0.911576	0.493232	0.392159	0.169813	0.00124143	0.000828938	0.000953933	0.00110982	0.13417	1.45183	2.05498	0.685394	5.54317	1.1921	0.630898	1.09635
352.2335369/21.839	0.448121	0.414368	0.401666	0.432684	0.398746	0.219192	0.201905	0.20921	0.162859	0.454719	0.302626	0.381513	0.416988	0.390042	0.289843	0.244975	0.188471	0.251119	0.460452	0.414132	0.319178	0.475437	0.481863	0.339004	0.389447	0.229665	0.302192	0.434773	0.476774	0.45366	0.51109	0.522246	0.213442	0.291007	0.256699	0.325423	0.381644	0.144729	0.17127	0.235785	0.150562	0.158933	0.11958	0.0566187	0.0549999	0.348394	0.282313	0.322304
570.3573722/17.824	0.175342	0.144006	0.171352	0.245481	0.157723	0.265927	0.220436	0.219681	0.263511	0.148711	0.207941	0.278215	0.175631	0.300641	0.114651	0.235627	0.259005	0.159238	0.34551	0.287456	0.327721	0.409894	0.317925	0.565023	0.711232	0.161016	0.569932	0.121826	0.165733	0.19223	0.303667	0.218715	0.251344	0.324281	0.21876	0.311907	0.318087	0.185415	0.307943	0.258963	0.159422	0.463137	0.450918	0.438921	0.339615	0.153493	0.177703	0.117657
318.120255/2.2405	0.252049	0.164782	0.307221	0.261683	0.334981	0.244874	0.304316	0.257104	0.293179	0.363256	0.159926	0.17207	0.263045	0.342581	0.414604	0.304698	0.254311	0.278767	0.300426	0.13483	0.176818	0.216814	0.226857	0.184468	0.217146	0.305169	0.26319	0.249344	0.308199	0.3511	0.355996	0.287963	0.310816	0.314204	0.314282	0.357636	0.187269	0.195639	0.249848	0.242362	0.267676	0.144959	0.290092	0.284848	0.234401	0.299557	0.258265	0.363203
338.3423101/25.78883333	0.287552	0.306435	0.23899	0.23974	0.245006	0.258873	0.285994	0.388288	0.316254	0.430111	0.324299	0.37555	0.354438	0.211268	0.261001	0.301083	0.240946	0.294164	0.283441	0.241485	0.274415	0.227823	0.320026	0.192509	0.303619	0.266536	0.306447	0.208712	0.297445	0.233123	0.229436	0.368035	0.353406	0.286368	0.386309	0.225527	0.542473	0.3404	0.333198	0.320866	0.283972	0.326807	0.230843	0.236584	0.217395	0.320446	0.208875	0.522916
430.3320789/23.472	0.248476	0.330155	0.354753	0.245377	0.220915	0.243342	0.194147	0.241681	0.250392	0.309765	0.332595	0.339733	0.220771	0.197566	0.155349	0.246547	0.206023	0.164225	0.266723	0.265927	0.309037	0.273178	0.189709	0.200385	0.132921	0.327773	0.270077	0.338015	0.28595	0.252495	0.235812	0.184501	0.24033	0.180152	0.220812	0.229059	0.669097	0.601454	0.610965	0.577654	0.498651	0.463062	0.578866	0.382479	0.252337	0.299918	0.122853	0.161001
425.267647/20.89816667	0.118128	0.12138	0.13171	0.157651	0.126747	0.0784507	0.0884628	0.167383	0.0626868	0.224116	0.162245	0.302209	0.165655	0.184882	0.173411	0.188594	0.182185	0.0777605	0.186389	0.466277	0.212872	0.29402	0.221873	0.194557	0.277868	0.17549	0.192874	0.363863	0.350362	0.275228	0.446155	0.359266	0.202083	0.357175	0.286817	0.310864	0.318891	0.0806974	0.0970503	0.166773	0.0643424	0.261298	0.201194	0.122983	0.0545507	0.158672	0.187595	0.23146
421.6518568/9.436	0.154726	0.341303	0.163923	0.173906	0.141302	0.239899	0.27501	0.159043	0.14795	0.143562	0.184515	0.184259	0.270132	0.168804	0.126464	0.295517	0.194799	0.146448	0.303744	0.201491	0.166769	0.155224	0.184804	0.314157	0.338199	0.200265	0.194082	0.147143	0.166474	0.398203	0.245078	0.272667	0.170559	0.14301	0.191763	0.177471	0.376844	0.18613	0.335222	0.216568	0.182735	0.202009	0.195436	0.186421	0.225475	0.277289	0.212581	0.501981
366.3066835/24.256	0.44575	0.354363	0.300479	0.318074	0.358004	0.393626	0.336232	0.339208	0.34155	0.308622	0.359751	0.46235	0.312441	0.349413	0.335536	0.323282	0.321058	0.308464	0.462147	0.452533	0.428586	0.352934	0.328187	0.344146	0.333223	0.379517	0.343786	0.42391	0.40588	0.457829	0.326369	0.464265	0.380175	0.37681	0.398225	0.358208	0.357241	0.155297	0.260592	0.269339	0.199469	0.152608	0.259962	0.215579	0.235855	0.415332	0.373453	0.31008
369.351996/22.139	0.000952181	0.000916444	1.32095	0.198815	0.226621	0.235804	0.184515	0.226818	0.206818	0.000805109	0.232902	0.353292	0.293969	0.268602	0.210434	0.251125	0.263385	0.219868	0.000869482	0.000803677	0.33097	0.328867	0.368963	0.463868	0.448952	0.328477	0.260211	0.000782521	0.117779	0.242582	0.25076	0.198195	0.224792	0.186341	0.000927129	0.000895261	0.00124143	0.352818	0.674746	0.256531	0.739686	0.33876	0.234147	0.242077	0.301438	0.239933	0.294578	0.172994
518.36975/18.07075	0.402282	0.395451	0.24118	0.34159	0.338133	0.41136	0.419139	0.477013	0.342192	0.40873	0.816833	0.701475	0.384803	0.540107	0.566092	0.68301	0.616266	0.310459	1.13211	1.16223	0.852395	0.729702	0.751337	0.307476	1.09312	0.257806	0.801047	0.43485	0.472695	0.389916	0.320404	0.27684	0.423198	0.530553	0.631601	0.594373	1.65129	0.519257	1.14917	1.18495	0.701922	0.440662	1.2397	0.948985	0.998738	0.781469	0.867138	0.690157
315.2729369/21.05716667	0.289078	0.277885	0.320885	0.282388	0.321683	0.278189	0.236011	0.290699	0.274677	0.280652	0.305791	0.266056	0.258214	0.257355	0.260028	0.276284	0.259542	0.228539	0.320414	0.327902	0.31414	0.305698	0.282347	0.306835	0.312821	0.284595	0.280212	0.282351	0.285386	0.271583	0.307366	0.237695	0.276065	0.293879	0.241836	0.24972	0.3997	0.386987	0.370502	0.354504	0.386995	0.361143	0.421133	0.377997	0.287811	0.356629	0.27226	0.238207
144.0476783/7.7335	0.294436	0.288014	0.280463	0.228108	0.153354	0.146616	0.127553	0.160655	0.28424	0.154258	0.217045	0.303116	0.10249	0.28921	0.172324	0.0243267	0.117425	0.200145	0.385059	0.304522	0.289531	0.241631	0.26522	0.248578	0.415536	0.227321	0.556022	0.2412	0.178921	0.214675	0.20132	0.2475	0.272595	0.344323	0.201117	0.174942	0.136213	0.085218	0.189115	0.185824	0.14137	0.0815234	0.26981	0.190676	0.178395	0.222835	0.163151	0.261448
464.3148161/18.60266667	0.320801	0.555183	0.321661	0.431758	0.426911	0.339345	0.321124	0.304255	0.161493	0.267006	0.284771	0.549375	0.288299	0.397124	0.766051	0.431106	0.353886	0.242221	0.532379	0.470356	0.167624	0.154713	0.167636	0.214638	0.29261	0.138569	0.17277	0.569647	0.285255	0.513607	0.293247	0.597494	0.428575	0.584688	0.509986	0.514567	0.628724	0.243094	0.30345	1.55614	0.300639	0.115572	0.803864	0.279294	0.336239	0.316484	0.508561	0.236895
408.2576143/21.03933333	0.261377	0.154062	0.204163	0.210408	0.279147	0.251488	0.24456	0.175933	0.243182	0.322274	0.0519424	0.166378	0.166414	0.318392	0.352545	0.299853	0.183139	0.206241	0.202174	0.193811	0.412202	0.269745	0.337187	0.457079	0.357133	0.360228	0.335162	0.279097	0.51351	0.649541	0.467638	0.376238	0.423297	0.379385	0.273214	0.416559	0.0658713	0.398516	0.490493	0.339465	0.499964	0.17281	0.48437	0.475076	0.290717	0.275768	0.162376	0.421703
405.3195419/23.15283333	0.268755	0.284536	0.330001	0.276336	0.238834	0.224988	0.191577	0.213306	0.220403	0.23333	0.29354	0.263786	0.180084	0.238832	0.168217	0.215186	0.187695	0.166723	0.277823	0.236421	0.312971	0.302577	0.180934	0.202483	0.177716	0.252721	0.221859	0.333072	0.274168	0.245946	0.246145	0.16064	0.201987	0.166901	0.163013	0.169627	0.652119	0.524977	0.567322	0.526896	0.487583	0.382708	0.498385	0.340073	0.247673	0.279736	0.136275	0.14031
120.1805212/5.365166667	0.305544	0.422442	0.305047	0.28929	0.178874	0.258017	0.257287	0.31122	0.202405	0.307681	0.307573	0.405988	0.534586	0.472602	0.505077	0.327374	0.300996	0.318883	0.693545	0.970216	0.960668	0.658949	0.831146	0.862527	0.756404	1.13288	0.797386	0.357622	0.623947	0.380074	0.632128	0.431832	0.464241	0.652246	0.401284	0.415321	0.201605	0.281526	0.353272	0.406844	0.275277	0.274896	0.273	0.440148	0.265906	0.324479	0.35115	0.334982
839.5651297/14.48583333	0.928326	0.0401192	0.0896297	0.357493	0.104027	0.771809	0.172838	0.0821379	0.0646757	0.108358	0.000863346	0.0195559	0.027202	0.106706	0.0981412	0.0078121	0.111014	0.12381	0.446709	0.274918	0.992389	0.0621652	0.0539216	0.996898	0.59584	0.034065	0.323295	0.138874	0.0790031	0.209256	0.236253	0.246223	0.0440043	0.0356121	0.0688242	0.0639418	0.0476947	0.0569112	0.0117717	0.016139	0.045723	0.046352	0.106952	0.0594662	0.104675	0.311813	0.133625	0.0566693
119.0895045/2.14675	0.196586	0.213533	0.216534	0.206285	0.202023	0.187714	0.197818	0.221948	0.215734	0.253304	0.23998	0.251182	0.249092	0.230712	0.251871	0.244738	0.240161	0.236553	0.257099	0.252791	0.0581108	0.222067	0.217998	0.212027	0.22883	0.267201	0.250456	0.272907	0.29564	0.26391	0.293492	0.311959	0.292296	0.312521	0.278898	0.275422	0.153409	0.0352236	0.153146	0.181441	0.167496	0.14726	0.161241	0.172127	0.144375	0.220851	0.195538	0.231563
319.3042602/13.735	0.175783	0.242691	0.172605	0.121175	0.082251	0.673318	0.0909492	0.13668	0.164377	0.160824	0.185042	0.237892	0.236588	0.183551	0.176485	0.252659	0.230213	0.18241	0.171131	0.234606	0.158545	0.209593	0.237695	0.247948	0.183444	0.226553	0.286603	0.115618	0.176604	0.176578	0.200005	0.210855	0.253053	0.192456	0.16172	0.159462	0.136502	0.0895836	0.198383	0.147068	0.199145	0.160842	0.564489	0.114733	0.112283	0.134172	0.144427	0.150277
185.0653875/1.214333333	0.182741	0.291267	0.168814	0.227177	0.22766	0.292498	0.240609	0.194706	0.303038	0.201903	0.193552	0.187285	0.203641	0.212656	0.240069	0.223839	0.251567	0.171112	0.572347	0.428543	0.44837	0.398693	0.351386	0.299894	0.556011	0.402994	0.449616	0.240654	0.295611	0.214756	0.261169	0.251647	0.258244	0.19941	0.264443	0.208193	0.323347	0.291371	0.229927	0.354805	0.256997	0.279917	0.37309	0.330983	0.379346	0.238873	0.269375	0.339457
501.3779624/23.305	0.315779	0.406366	0.02284	0.0199671	0.0205881	0.0127681	0.388685	0.0181614	0.353363	0.0138181	0.311753	0.294854	0.361678	0.0111633	0.266259	0.351221	0.386415	0.0101726	0.40906	0.0150242	0.322754	0.334347	0.385338	0.395966	0.390728	0.323798	0.358197	0.0155627	0.0145178	0.541491	0.410399	0.4028	0.0115591	0.328015	0.365761	0.367351	0.235013	0.0164118	0.0123911	0.043948	0.011507	0.158399	0.116137	0.0297381	0.0157503	0.448016	0.00945686	0.948012
530.3596229/18.77791667	0.437677	0.54514	0.297623	0.497356	0.463093	0.455996	0.561191	0.465827	0.303001	0.434186	0.628419	0.818532	0.48805	0.69738	0.825611	0.4946	0.729362	0.357588	0.683667	0.546982	0.373441	0.381998	0.47439	0.40336	0.561629	0.367034	0.418598	0.683722	0.607425	0.623792	0.519307	0.867427	0.657894	0.703868	0.577199	0.455071	0.341946	0.0967056	0.185361	0.259896	0.11213	0.0737242	0.227408	0.123986	0.158349	0.678775	0.79457	0.394537
963.7158309/18.23216667	0.0648845	0.125189	0.0490947	0.158265	0.126402	0.169431	0.303373	0.197906	0.0554414	0.116745	0.283719	0.206856	0.208081	0.37788	0.438061	0.222024	0.425653	0.119139	0.177754	0.184665	0.0483895	0.0612313	0.116022	0.0988077	0.115427	0.0393546	0.0823474	0.131899	0.148367	0.177603	0.181717	0.367741	0.331714	0.32772	0.280691	0.213066	0.540876	0.0887035	0.401073	0.732942	0.163395	0.0813637	0.474834	0.241678	0.280865	0.219257	0.532477	0.188619
451.3023985/22.24216667	0.307109	0.383288	0.435306	0.362082	0.347956	0.187232	0.156359	0.210458	0.148913	0.284331	0.453664	0.470446	0.309574	0.284986	0.219677	0.257879	0.181796	0.162045	0.243045	0.215828	0.334332	0.345875	0.228745	0.169016	0.111787	0.278474	0.178899	0.446559	0.332136	0.302374	0.251069	0.317941	0.17905	0.219419	0.107616	0.138615	0.224234	0.220298	0.0961744	0.18915	0.156369	0.085527	0.0621114	0.0314415	0.0464076	0.290052	0.13197	0.124124
681.5191884/9.366416667	0.118711	0.263645	0.24658	0.24843	0.271307	0.311462	0.296545	0.339797	0.168515	0.229298	0.128996	0.129008	0.252553	0.24984	0.123023	0.260487	0.159839	0.227332	0.246788	0.247563	0.104533	0.113661	0.123828	0.222472	0.234692	0.115696	0.123197	0.192906	0.204776	0.352231	0.290602	0.256507	0.235116	0.13516	0.116971	0.125414	0.355176	0.29936	0.310091	0.307542	0.301094	0.168454	0.173423	0.323255	0.305277	0.324309	0.314915	0.484774
497.3445939/16.57008333	0.370832	0.238666	0.205529	0.267488	0.407339	0.432366	0.351813	0.310597	0.182594	0.168817	0.275292	0.312417	0.186363	0.345561	0.335935	0.256587	0.359444	0.172061	0.173339	0.202724	0.219703	0.29693	0.250094	0.168394	0.223865	0.229593	0.194444	0.283284	0.164462	0.173618	0.181866	0.201596	0.305931	0.216919	0.359522	0.230063	0.24937	0.200418	0.263695	0.414529	0.238207	0.258248	0.284939	0.358787	0.191869	0.533767	0.25096	0.282557
459.2744352/21.405	0.381193	0.432496	0.452592	0.39313	0.409885	0.271558	0.23222	0.241885	0.223338	0.351774	0.323881	0.407181	0.29055	0.29611	0.302798	0.291206	0.220372	0.189805	0.317028	0.265231	0.379919	0.330698	0.27929	0.255138	0.189199	0.270145	0.256257	0.407092	0.459385	0.360521	0.358902	0.346132	0.255785	0.272322	0.258325	0.267768	0.249704	0.192959	0.233324	0.211123	0.199396	0.19585	0.199927	0.134488	0.0465986	0.426661	0.158196	0.281579
358.2741957/22.722	0.36856	0.268075	0.228917	0.295812	0.230059	0.2648	0.246776	0.304903	0.218344	0.443513	0.339315	0.382322	0.361478	0.309408	0.366959	0.292229	0.252021	0.314116	0.322285	0.222695	0.223472	0.210244	0.288162	0.167192	0.231377	0.179261	0.259394	0.200838	0.291044	0.293919	0.25222	0.301038	0.252975	0.21789	0.250399	0.249152	0.123283	0.0997062	0.599649	0.255745	0.207156	0.073194	0.182969	0.0946296	0.125303	0.279432	0.214233	0.379823
121.0648604/2.432333333	0.0223295	0.000916444	0.0133299	0.223021	0.0361295	0.00270887	0.0343161	0.00220677	0.0049513	0.00511355	0.00411081	0.000993096	0.0328277	0.0072761	0.0193835	0.0139028	0.0333704	0.0313283	0.518673	0.0410801	0.0954694	0.136311	0.0184109	0.0286841	0.221084	0.544876	0.12222	0.012688	0.0955213	0.149454	0.726979	1.14416	0.00753844	0.0231966	0.653836	0.000895261	0.00124143	0.0410144	0.000953933	0.989532	0.0424112	1.07516	1.18105	0.0406384	0.432278	0.111944	0.00112501	0.0162788
413.1423265/6.782	0.234642	0.196105	0.256722	0.206413	0.210895	0.198774	0.213625	0.296372	0.20696	0.219131	0.216226	0.246419	0.23768	0.192052	0.214986	0.243328	0.236553	0.2135	0.120578	0.138617	0.113233	0.130508	0.128089	0.148696	0.122238	0.141877	0.128697	0.18616	0.201068	0.210667	0.226329	0.25318	0.266815	0.296914	0.244558	0.255434	0.198343	0.200827	0.190305	0.176912	0.208627	0.190388	0.157651	0.21868	0.202587	0.231445	0.198558	0.168635
295.1580325/3.985	0.494685	0.216952	0.0934203	0.231644	0.144266	0.423016	0.208167	0.264704	0.421412	0.266475	0.286823	0.111622	0.227313	0.328953	0.13756	0.540462	0.409176	0.208744	0.87742	0.546698	0.537078	0.623955	1.25608	0.660198	0.891297	0.333861	0.65758	0.360985	0.31687	0.229649	0.202417	0.142382	0.301769	0.284407	0.423248	0.383645	1.13797	0.391489	0.598859	1.03296	0.510727	0.800264	0.764839	0.616697	0.841739	0.52438	0.534422	0.595504
498.2891251/10.76666667	0.230135	0.339576	0.134069	0.200364	0.344677	0.483881	0.319964	0.158334	0.327568	0.105382	0.144194	0.260789	0.118096	0.310287	0.270951	0.191444	0.12705	0.186239	0.27844	0.180333	0.708642	0.240372	0.409697	0.415703	0.428687	0.419072	0.237724	0.176721	0.135582	0.136956	0.127466	0.18889	0.185154	0.10777	0.195926	0.0864466	0.386554	0.305007	0.209788	0.24125	0.312743	0.329387	0.320584	0.575341	0.242098	0.415661	0.419244	0.538248
213.1230824/2.3525	0.242578	0.243086	0.24156	0.2604	0.27456	0.234363	0.259269	0.292484	0.372152	0.250061	0.145913	0.17141	0.257506	0.239967	0.32149	0.240394	0.265082	0.342909	0.25656	0.303486	0.393686	0.213209	0.260815	0.252878	0.411176	0.367805	0.43248	0.183061	0.257068	0.241832	0.312098	0.262996	0.282313	0.279539	0.239059	0.237194	0.153563	0.240669	0.155176	0.200517	0.257049	0.140124	0.264264	0.211269	0.31221	0.342164	0.303281	0.237239
444.3120125/19.98683333	0.108146	0.171934	0.147124	0.16098	0.201341	0.171601	0.143078	0.169642	0.155108	0.147008	0.259726	0.31631	0.129675	0.187313	0.234844	0.207305	0.183306	0.117096	0.355019	0.262824	0.33431	0.274318	0.226995	0.159869	0.211574	0.451323	0.271857	0.260618	0.231109	0.233971	0.244762	0.238899	0.240233	0.410034	0.249644	0.267445	0.220743	0.170558	0.23494	0.296672	0.166414	0.144381	0.461731	0.234671	0.147838	0.301081	0.222538	0.193836
583.3260196/17.87066667	0.00843708	0.429156	0.550915	0.408957	1.7698	2.29318	0.83693	1.74822	0.779321	0.000805109	0.599815	0.328361	0.515771	0.552285	1.27512	0.390699	1.41339	0.562927	0.000869482	0.879069	0.395402	1.22118	1.23699	0.306664	1.28396	0.341454	1.15908	0.000782521	0.588998	1.51113	1.92963	1.79697	1.8884	2.51184	0.00449158	0.584219	0.00609485	0.627587	0.216618	2.30266	1.72905	0.514382	2.31674	2.26234	0.796441	0.746381	1.77887	1.88987
330.2514783/21.822	0.3237	0.312831	0.288502	0.315312	0.280214	0.251242	0.248958	0.2838	0.239703	0.330897	0.305785	0.353698	0.276245	0.318594	0.301813	0.283522	0.300992	0.261735	0.396977	0.370049	0.225429	0.278597	0.282176	0.244977	0.304101	0.240037	0.283897	0.299964	0.345137	0.292861	0.303276	0.33856	0.259599	0.357625	0.32086	0.353011	0.670165	0.332428	0.375709	0.472225	0.356786	0.367671	0.407715	0.346169	0.348977	0.292087	0.328896	0.272803
532.3750723/21.3045	0.467297	0.48382	0.355558	0.29027	0.271507	0.301664	0.228922	0.222859	0.101799	0.313644	0.306838	0.432708	0.273055	0.317287	0.451304	0.318662	0.355551	0.149192	0.366521	0.400926	0.213082	0.256553	0.384116	0.227567	0.227052	0.139299	0.169194	0.437191	0.40248	0.389488	0.335206	0.3659	0.261033	0.290969	0.323572	0.229177	0.256315	0.0651453	0.234586	0.306568	0.110007	0.0577667	0.157428	0.12104	0.104309	0.421127	0.379101	0.331271
382.1552055/12.65033333	0.209651	0.179694	0.24438	0.183662	0.20366	0.181293	0.206243	0.232683	0.230575	0.186237	0.205373	0.227361	0.198114	0.189374	0.20011	0.210003	0.204147	0.211277	0.171459	0.171508	0.157016	0.197694	0.186101	0.160008	0.162767	0.210168	0.169502	0.171658	0.192312	0.160646	0.16167	0.184915	0.208425	0.245596	0.226093	0.195186	0.263146	0.230638	0.228428	0.197178	0.209433	0.218921	0.201833	0.216634	0.219825	0.215941	0.217895	0.153405
346.2726157/20.05566667	0.191786	0.22455	0.214099	0.139831	0.23093	0.19155	0.186136	0.253137	0.151593	0.145244	0.271329	0.417999	0.149147	0.192973	0.210918	0.221648	0.230302	0.173349	0.40638	0.359128	0.391401	0.344693	0.268018	0.240037	0.307818	0.38195	0.318342	0.377783	0.205482	0.239568	0.186035	0.290672	0.285831	0.413223	0.334077	0.290788	0.177018	0.0714926	0.111034	0.150947	0.0972927	0.074541	0.187786	0.128119	0.0651231	0.281425	0.349498	0.281911
550.3883068/20.43816667	0.822266	0.346403	0.720039	0.347713	0.248038	0.321815	0.503368	0.464592	0.719482	0.311073	0.183945	0.116652	0.444661	0.163689	0.0793988	0.215288	0.295831	0.478222	0.0736984	0.0989637	0.260018	0.30043	0.169798	0.272167	0.189279	0.802796	0.25443	0.401762	0.369709	0.26966	0.148274	0.173548	0.320765	0.0630536	0.220104	0.227957	0.273438	0.984529	0.265597	0.186116	1.05912	1.23216	0.111134	0.704417	0.545856	0.197649	0.0841293	0.180359
386.2498562/22.27266667	0.267841	0.109022	0.142443	0.161482	0.220464	0.105672	0.0856566	0.120534	0.0928033	0.271434	0.0185712	0.148804	0.0960006	0.23829	0.211086	0.146394	0.0636973	0.107578	0.26212	0.16997	0.364727	0.226524	0.371319	0.302682	0.258255	0.145163	0.214486	0.237133	0.544753	0.589693	0.5972	0.368322	0.172975	0.244095	0.0817474	0.164548	0.0388853	0.0787227	0.0410461	0.109	0.0496438	0.0059857	0.0440718	0.0136056	0.0424973	0.135506	0.162027	0.151733
556.3858292/17.75833333	0.295203	0.340175	0.175099	0.224984	0.215332	0.28157	0.328672	0.338939	0.256007	0.261241	0.624349	0.778362	0.276569	0.423597	0.497976	0.56748	0.60436	0.222363	1.16225	0.941497	0.796664	0.81758	0.744436	0.408021	0.956886	0.618829	0.773804	0.392744	0.324808	0.285076	0.207517	0.237723	0.325946	0.365367	0.546994	0.432215	1.17304	0.325113	0.760872	1.04571	0.643017	0.489874	1.15349	0.716493	0.715167	0.576167	0.923008	0.717471
165.054275/1.869	0.768608	0.665359	0.653497	0.779837	0.817166	0.782774	0.607443	1.00226	1.04447	0.614637	0.756752	0.791777	0.914342	0.740268	0.853557	0.668704	0.882426	0.254571	0.85504	1.19886	1.33655	1.01895	0.978108	0.830508	1.08317	1.03001	1.20365	0.57441	0.589729	0.986378	0.617109	0.505565	0.543273	0.583009	0.840489	0.886847	0.547014	0.56824	0.459024	0.57541	0.707006	0.543652	0.539613	0.821479	0.676941	0.656502	0.851629	0.758924
465.3181312/21.906	0.24295	0.277892	0.454116	0.423534	0.31176	0.120054	0.122808	0.142792	0.0932598	0.269998	0.411884	0.281372	0.246165	0.274322	0.154043	0.185406	0.132918	0.14517	0.195033	0.1813	0.216756	0.307717	0.20721	0.208361	0.114948	0.173177	0.15045	0.243258	0.310883	0.280557	0.28108	0.264496	0.128133	0.196381	0.07136	0.172227	0.275484	0.267721	0.265765	0.230785	0.216597	0.210085	0.139255	0.0419054	0.019413	0.246981	0.0711562	0.101891
416.3201837/24.19083333	0.212515	0.261801	0.272472	0.269514	0.241824	0.242834	0.235097	0.22832	0.241649	0.182626	0.284742	0.264198	0.177844	0.190891	0.178505	0.217156	0.201626	0.183875	0.176798	0.156582	0.210757	0.201001	0.151025	0.166566	0.0993558	0.213287	0.169986	0.211303	0.225671	0.199199	0.196378	0.213283	0.232161	0.226334	0.192841	0.197893	0.303608	0.464881	0.505332	0.46342	0.416732	0.365153	0.442309	0.355677	0.252541	0.29589	0.129469	0.155433
256.2634381/24.32308333	0.228938	0.205293	0.183651	0.185822	0.164824	0.198977	0.175387	0.169333	0.138817	0.238102	0.282983	0.340247	0.231406	0.25797	0.292816	0.262271	0.267372	0.225566	0.339297	0.303911	0.215037	0.285117	0.304438	0.233209	0.23805	0.227463	0.227129	0.279739	0.219203	0.212697	0.195708	0.212836	0.260123	0.249125	0.212784	0.211546	0.593987	0.274212	0.371594	0.418903	0.295869	0.295461	0.319923	0.26483	0.238453	0.224915	0.215581	0.222469
384.2590756/21.138	0.220149	0.139897	0.153445	0.143629	0.194476	0.191466	0.189273	0.145329	0.184692	0.221653	0.0864745	0.148365	0.12312	0.232316	0.25331	0.248593	0.139148	0.161014	0.129812	0.127214	0.248124	0.224024	0.23165	0.206363	0.209307	0.28489	0.257319	0.231699	0.305711	0.449679	0.276978	0.288003	0.271691	0.274876	0.227508	0.319281	0.0560763	0.309327	0.341391	0.268678	0.50036	0.1648	0.411244	0.523447	0.258958	0.200946	0.123463	0.362515
242.0998736/5.906333333	0.252043	0.231717	0.236012	0.20735	0.224886	0.25171	0.208698	0.225095	0.202132	0.199177	0.215629	0.285793	0.201388	0.241375	0.247455	0.216495	0.226479	0.218173	0.339238	0.271943	0.25127	0.295408	0.326527	0.27521	0.29038	0.264477	0.279637	0.276546	0.28996	0.305271	0.269419	0.341507	0.307261	0.316277	0.272667	0.289381	0.285658	0.173496	0.255438	0.247069	0.219235	0.203743	0.222749	0.265294	0.235951	0.234638	0.274724	0.236167
147.2237133/1.2685	0.141037	0.13393	0.171794	0.161532	0.165731	0.0833533	0.123132	0.174202	0.172523	0.189313	0.19726	0.181389	0.185454	0.185473	0.206745	0.188433	0.18202	0.208925	0.197393	0.195864	0.210097	0.165107	0.193722	0.151197	0.192886	0.205076	0.203371	0.181038	0.239115	0.202637	0.216463	0.235319	0.233413	0.254513	0.160883	0.163646	0.00124143	0.0997713	0.096836	0.0403384	0.0760263	0.0650954	0.0784337	0.0755795	0.00111774	0.180274	0.137478	0.150024
518.3234751/17.28583333	0.50892	0.414104	0.539986	0.428256	0.40913	0.452193	0.465217	0.481091	0.474742	0.477465	0.252816	0.121704	0.395956	0.232229	0.160305	0.233715	0.275936	0.327874	0.221583	0.254119	0.380507	0.464534	0.380857	0.392922	0.386433	0.421978	0.406447	0.34182	0.219297	0.331128	0.323068	0.276783	0.342497	0.190898	0.283408	0.237237	0.136068	0.196857	0.10558	0.0720435	0.188788	0.195195	0.0696238	0.174969	0.193018	0.35404	0.267504	0.32676
418.3075571/15.28283333	0.216782	0.264904	0.314408	0.234983	0.239032	0.207584	0.202668	0.219091	0.172415	0.176572	0.156894	0.275202	0.143277	0.198505	0.175022	0.203841	0.164041	0.163885	0.114029	0.132131	0.240776	0.177174	0.132316	0.117872	0.123509	0.250065	0.186869	0.189726	0.157816	0.170236	0.112272	0.181949	0.134098	0.228506	0.16818	0.150848	0.242897	0.203308	0.219696	0.182662	0.257624	0.130108	0.305852	0.320165	0.123091	0.261176	0.132872	0.122199
569.3447469/17.31783333	0.266283	0.214685	0.322779	0.0175302	0.326165	0.353383	0.365326	0.427636	0.229619	0.334701	0.339605	0.0143354	0.327	0.391996	0.385386	0.0137977	0.0194927	0.274545	0.40725	0.397393	0.269969	0.451941	0.0147227	0.41615	0.0155032	0.221559	0.33949	0.340508	0.256202	0.313269	0.365732	0.331997	0.0146622	0.433753	0.375541	0.0189419	0.498701	0.101747	0.511996	0.437274	0.356689	0.171306	0.620032	0.536439	0.5175	0.34966	0.350694	0.340558
537.1696054/4.682	0.251238	0.0907844	0.293009	0.204816	0.33198	0.250779	0.361745	0.181944	0.228187	0.234488	0.0668566	0.124561	0.0918155	0.332962	0.312913	0.325132	0.155288	0.161023	0.259879	0.126612	0.239345	0.25082	0.231102	0.304747	0.233544	0.288178	0.286109	0.173738	0.220921	0.460189	0.3687	0.167136	0.283188	0.439226	0.289357	0.464247	0.170047	0.149556	0.341462	0.268468	0.196321	0.131299	0.477553	0.379641	0.198431	0.219896	0.213166	0.2712
478.2951349/16.53641667	0.405055	0.307891	0.49554	0.192887	0.319412	0.319501	0.300069	0.346051	0.381558	0.201195	0.136225	0.0919005	0.333992	0.120934	0.102082	0.150427	0.174702	0.332376	0.0611816	0.0820884	0.222599	0.213627	0.130712	0.129195	0.0858057	0.233457	0.12587	0.24103	0.21959	0.200893	0.147825	0.190586	0.176984	0.0588796	0.137943	0.0944185	0.0758436	0.265947	0.0889395	0.0558275	0.370256	0.339039	0.0617022	0.181932	0.209351	0.262115	0.107942	0.14479
378.1496073/7.805666667	0.171083	0.197483	0.198465	0.177818	0.173301	0.184894	0.177289	0.217774	0.188305	0.153012	0.173641	0.188868	0.182665	0.149123	0.1771	0.168699	0.193336	0.160394	0.215923	0.204561	0.200472	0.202847	0.17794	0.160093	0.190464	0.202998	0.198018	0.179087	0.185902	0.154128	0.176238	0.199603	0.220451	0.205645	0.210641	0.156723	0.211945	0.166468	0.15503	0.191738	0.185435	0.183413	0.214197	0.135283	0.197288	0.207732	0.183606	0.117929
339.2730349/20.1215	0.191394	0.222241	0.22097	0.185545	0.209829	0.179605	0.172055	0.248741	0.206973	0.188831	0.206649	0.259668	0.20347	0.196208	0.210192	0.207205	0.200431	0.183683	0.214112	0.205627	0.212449	0.205047	0.189324	0.15146	0.182518	0.26485	0.212326	0.221769	0.202693	0.196379	0.206215	0.231727	0.216122	0.267052	0.231634	0.208407	0.208589	0.236851	0.227139	0.242682	0.257977	0.230167	0.317078	0.300343	0.225524	0.263614	0.220531	0.190199
617.3506594/16.83666667	0.444853	0.214867	0.305115	0.143207	0.219117	0.190448	0.31768	0.399504	0.432159	0.436685	0.256349	0.157103	0.289997	0.157423	0.118002	0.22006	0.227131	0.347818	0.176232	0.177805	0.463889	0.189895	0.21892	0.296048	0.247703	0.311088	0.238437	0.140948	0.132075	0.115869	0.0520625	0.0498955	0.113569	0.0701931	0.162329	0.166257	0.41576	0.690563	0.308165	0.190164	0.796327	0.390311	0.141457	0.443925	0.448493	0.228176	0.181904	0.322875
393.2986861/25.772	0.225126	0.160979	0.131764	0.177673	0.104072	0.315591	0.273227	0.32698	0.295285	0.153557	0.323323	0.45092	0.0809128	0.558185	0.0785817	0.276503	0.281118	0.231992	0.938246	0.163677	0.331859	0.0724311	0.27979	0.343018	0.383851	0.127231	0.487367	0.230959	0.197625	0.0439743	0.104935	0.0834804	0.175249	0.124446	0.470139	0.505228	0.311039	0.19236	0.0260701	0.0957044	0.0732892	0.0444172	0.030879	0.0763086	0.129552	0.178207	0.461584	0.46619
305.2670766/20.79891667	0.223515	0.219672	0.235489	0.197176	0.201069	0.198191	0.189525	0.233922	0.197485	0.180063	0.238201	0.263392	0.190867	0.190532	0.197764	0.201962	0.223567	0.205237	0.187597	0.169413	0.162849	0.160594	0.166404	0.150308	0.17177	0.154963	0.166412	0.207821	0.209527	0.199351	0.182057	0.22561	0.245558	0.239145	0.236881	0.195368	0.320108	0.246057	0.368305	0.290411	0.279098	0.253766	0.334548	0.326906	0.217976	0.230272	0.185513	0.178391
528.3091959/17.186	0.243993	0.188977	0.329652	0.179578	0.215106	0.213369	0.19836	0.22256	0.27609	0.219784	0.140355	0.0768809	0.21215	0.11229	0.0896242	0.152729	0.197018	0.226421	0.147894	0.20924	0.298241	0.422423	0.242102	0.355382	0.248037	0.305736	0.274409	0.279708	0.222573	0.185002	0.159235	0.146367	0.18719	0.0843215	0.139118	0.147574	0.187901	0.322641	0.161086	0.0481181	0.340729	0.426022	0.107044	0.230837	0.254802	0.183039	0.123712	0.17651
468.3120888/19.955	0.107204	0.16239	0.136545	0.175863	0.216905	0.200861	0.147609	0.153304	0.167356	0.141329	0.278063	0.298546	0.101851	0.205408	0.262791	0.184722	0.180131	0.114079	0.388216	0.257602	0.305951	0.206713	0.221415	0.169311	0.236545	0.327943	0.258531	0.195759	0.245691	0.258417	0.259367	0.236299	0.249897	0.436281	0.236084	0.257315	0.24828	0.166512	0.295603	0.349317	0.133742	0.107836	0.491076	0.180151	0.134709	0.323291	0.23192	0.18362
330.3374139/16.17025	0.255532	0.298404	0.20875	0.195459	0.203775	0.424488	0.171914	0.225579	0.228226	0.0993266	0.0969171	0.151254	0.149738	0.145136	0.157596	0.16965	0.186253	0.136209	0.10021	0.155708	0.16051	0.183406	0.216061	0.15638	0.128301	0.175572	0.169219	0.0849879	0.101096	0.148463	0.128122	0.164461	0.19808	0.150636	0.129397	0.153543	0.173874	0.158777	0.223462	0.250997	0.208606	0.197179	0.326084	0.199026	0.170937	0.267134	0.217532	0.164772
427.3022121/23.15608333	0.313001	0.292266	0.297192	0.256286	0.214377	0.226472	0.162747	0.169638	0.195816	0.226593	0.298529	0.321546	0.171386	0.203097	0.165802	0.220344	0.163535	0.147802	0.36585	0.299495	0.403562	0.361728	0.205469	0.243297	0.204589	0.214457	0.243766	0.301643	0.325942	0.303558	0.305776	0.134699	0.21145	0.114141	0.13587	0.11765	0.0824962	0.0586999	0.0695534	0.0740842	0.0577493	0.0494116	0.0766315	0.0409034	0.0294718	0.253843	0.104025	0.132458
409.3072153/18.32575	0.14859	0.235158	0.22671	0.190925	0.215165	0.218866	0.188377	0.211921	0.180189	0.157377	0.18441	0.284633	0.153562	0.138943	0.174323	0.174891	0.147573	0.124911	0.179724	0.162737	0.263703	0.185151	0.160496	0.106683	0.112129	0.303672	0.214162	0.241415	0.210742	0.171745	0.193475	0.184956	0.165799	0.299843	0.19202	0.247665	0.247811	0.194527	0.203188	0.202925	0.196007	0.190168	0.307459	0.290878	0.167531	0.296298	0.174356	0.155388
371.2813036/22.0465	0.34214	0.196242	0.258569	0.290496	0.346212	0.334253	0.232764	0.253884	0.533397	0.309764	0.346672	0.448495	0.340155	0.386007	0.454314	0.663996	0.273038	0.32174	0.0724995	0.145404	0.0646923	0.19894	0.258181	0.090481	0.0723872	0.0814849	0.161143	0.124923	0.226412	0.497395	0.415367	0.324539	0.290124	0.444043	0.341758	0.278058	0.712899	0.369174	1.38221	0.881672	0.988702	0.249948	0.675951	0.366924	0.519365	0.302397	0.284232	0.213251
391.2849632/13.59908333	0.427276	0.044421	0.0673487	0.214886	0.113587	0.470939	0.164975	0.0569663	0.0849099	0.0317292	0.0102489	0.0428207	0.0247169	0.0707005	0.0811413	0.0144097	0.0732927	0.0723138	0.498544	0.292863	0.940014	0.104782	0.0906033	1.29892	0.625117	0.0856248	0.344272	0.145076	0.0493947	0.185167	0.153724	0.151341	0.0914125	0.0135094	0.0575897	0.0165773	0.0816252	0.102489	0.0314532	0.0216046	0.0991368	0.100985	0.160603	0.222201	0.205698	0.327619	0.226202	0.108442
527.2759247/16.62141667	0.303142	0.238585	0.174702	0.244044	0.245419	0.23779	0.114727	0.173107	0.231178	0.121124	0.0885265	0.123422	0.149569	0.134182	0.169187	0.142182	0.148606	0.0756266	0.115495	0.0869342	0.0948281	0.154358	0.0754379	0.0924974	0.147168	0.0609179	0.0834023	0.0620923	0.106114	0.13179	0.134544	0.109473	0.108417	0.162239	0.0919409	0.0795959	0.0974152	0.123349	0.121947	0.114937	0.0865583	0.180885	0.138803	0.10186	0.0965421	0.375325	0.122197	0.084565
368.3160665/21.8625	0.0761832	0.102273	0.14789	0.0763979	0.143445	0.11403	0.0777744	0.0603177	0.135931	0.115256	0.112526	0.106219	0.0758543	0.0709783	0.0796392	0.127404	0.0932024	0.0730901	0.280776	0.27908	0.649967	0.242666	0.28715	0.636695	0.484481	0.333545	0.191312	0.118893	0.108962	0.114079	0.211589	0.0508882	0.0683431	0.0748794	0.0381025	0.092904	0.136727	0.159339	0.135879	0.0932006	0.154631	0.169055	0.284977	0.135249	0.0897627	0.157533	0.099223	0.0808274
477.3204205/21.822	0.243617	0.281041	0.367708	0.349164	0.295364	0.213252	0.219878	0.224447	0.203707	0.251051	0.459639	0.319947	0.24925	0.256522	0.211616	0.257773	0.258403	0.203465	0.165256	0.152943	0.187191	0.233245	0.163486	0.156927	0.108541	0.212511	0.176524	0.21776	0.243614	0.219698	0.189538	0.205371	0.188333	0.196468	0.150427	0.205871	0.290149	0.386579	0.352114	0.304987	0.32557	0.306131	0.287637	0.230755	0.153911	0.281311	0.126454	0.137281
481.3471259/21.405	0.235301	0.257167	0.275819	0.223447	0.231809	0.180126	0.164434	0.176085	0.162472	0.173639	0.399034	0.257926	0.176003	0.183455	0.190916	0.185313	0.163147	0.147686	0.115481	0.0946172	0.144122	0.126572	0.117743	0.115933	0.0898329	0.137055	0.131564	0.223212	0.254725	0.215742	0.203905	0.2228	0.201384	0.219029	0.105974	0.115885	0.408738	0.472765	0.510504	0.448279	0.527189	0.440505	0.446451	0.432916	0.229488	0.241266	0.118849	0.177574
370.3689212/18.49233333	0.175649	0.186786	0.149865	0.163085	0.135949	0.167351	0.168046	0.201647	0.116975	0.123618	0.218582	0.281726	0.132645	0.195039	0.190642	0.243582	0.247974	0.151829	0.164796	0.195967	0.198148	0.182468	0.191381	0.20385	0.185854	0.143654	0.177823	0.164487	0.155436	0.15049	0.135616	0.208819	0.200996	0.319405	0.28705	0.245869	0.237221	0.163852	0.252865	0.251402	0.155764	0.135955	0.255474	0.310849	0.141323	0.215656	0.16973	0.196879
479.2977107/16.803	0.28868	0.258669	0.306659	0.1523	0.223073	0.211914	0.218322	0.279324	0.271779	0.206078	0.162234	0.12152	0.275686	0.118857	0.0233932	0.157359	0.179561	0.279399	0.091614	0.0983825	0.251358	0.188382	0.143366	0.124689	0.0179686	0.274409	0.143047	0.224288	0.189096	0.15635	0.10722	0.149952	0.159819	0.0692855	0.153596	0.107303	0.118843	0.315944	0.11164	0.0882002	0.371022	0.302499	0.078803	0.23281	0.254292	0.206604	0.114227	0.159223
363.273063/20.088	0.180709	0.190569	0.197251	0.213916	0.231561	0.197934	0.175476	0.223012	0.220652	0.185488	0.214646	0.229999	0.174132	0.210926	0.234537	0.196481	0.203715	0.189689	0.221978	0.194272	0.195812	0.169793	0.201321	0.179697	0.217473	0.217812	0.228483	0.164208	0.230332	0.230114	0.239083	0.238582	0.237528	0.278712	0.223066	0.221189	0.18746	0.212322	0.254691	0.237129	0.206131	0.1507	0.291285	0.22411	0.210558	0.275661	0.222923	0.191699
253.1411551/16.11908333	0.109176	0.295625	0.164879	0.0838402	0.180033	0.156617	0.315939	0.261416	0.295192	0.232369	0.164964	0.139146	0.101333	0.292743	0.354079	0.317014	0.254913	0.368827	0.246117	0.134786	0.116619	0.234639	0.269389	0.0564109	0.0734781	0.41375	0.286652	0.173988	0.378237	0.273946	0.156054	0.382322	0.460905	0.146063	0.396075	0.259743	0.163372	0.132153	0.0642716	0.150164	0.109122	0.10719	0.014812	0.126923	0.0398789	0.188973	0.235061	0.260416
567.4322389/9.001166667	0.0269161	0.245799	0.221566	0.275093	0.315497	0.302768	0.281549	0.327152	0.0484516	0.228854	0.0352969	0.0299863	0.217039	0.283987	0.0277576	0.228421	0.0449541	0.261782	0.233539	0.252054	0.0269389	0.02878	0.0322976	0.200197	0.214943	0.0270635	0.0293037	0.20301	0.201444	0.325582	0.265111	0.238861	0.269817	0.0314258	0.030397	0.0391275	0.325192	0.338179	0.286924	0.327332	0.308535	0.0519044	0.045191	0.369349	0.317907	0.291916	0.383373	0.404376
508.3619993/24.75533333	0.184746	0.187129	0.160462	0.207924	0.197907	0.189591	0.164983	0.184013	0.167098	0.189978	0.1863	0.282001	0.147663	0.254651	0.24739	0.19962	0.214658	0.167218	0.313795	0.293188	0.15477	0.13067	0.233332	0.260352	0.18446	0.111905	0.186253	0.246685	0.221725	0.272512	0.257259	0.267233	0.240884	0.269124	0.241944	0.221868	0.299064	0.243471	0.406539	0.342709	0.226274	0.215257	0.448041	0.260448	0.308151	0.238798	0.303507	0.188925
312.1118194/1.628583333	0.215409	0.205472	0.109037	0.155498	0.138469	0.176908	0.200302	0.123292	0.175771	0.159561	0.42855	0.270889	0.210396	0.318075	0.229221	0.248655	0.305615	0.258785	0.461017	0.438844	0.410597	0.650895	0.580989	0.430303	0.651636	0.519872	0.636868	0.264452	0.218504	0.204767	0.114959	0.117263	0.192666	0.206846	0.180705	0.165034	0.488788	0.286024	0.398168	0.463403	0.360969	0.384639	0.447662	0.561352	0.404224	0.207269	0.289855	0.575901
406.1462389/2.211666667	0.267251	0.259526	0.231133	0.276403	0.309499	0.269981	0.246815	0.154547	0.250415	0.192942	0.292021	0.270908	0.193813	0.23946	0.262791	0.240813	0.293324	0.248889	0.172352	0.193624	0.146666	0.162097	0.145208	0.178023	0.144408	0.17721	0.171921	0.229414	0.193808	0.1946	0.17007	0.170347	0.187487	0.189251	0.189211	0.178436	0.161019	0.196934	0.246036	0.232026	0.266368	0.251346	0.192132	0.242079	0.192085	0.370018	0.341321	0.16382
298.1149132/5.331166667	0.323347	0.246191	0.376909	0.272675	0.302461	0.291851	0.463655	0.514767	0.448101	0.337242	0.173954	0.236811	0.219579	0.273562	0.3226	0.296853	0.231654	0.261484	0.175167	0.143502	0.139585	0.176913	0.190253	0.191472	0.148689	0.218269	0.193171	0.177454	0.303812	0.355257	0.330404	0.258203	0.351559	0.391571	0.288044	0.359052	0.202404	0.230017	0.25496	0.208349	0.24471	0.162268	0.207195	0.275222	0.229494	0.296171	0.276424	0.236999
373.296928/25.88108333	1.10958	0.328748	0.795782	0.371371	0.848783	0.398313	0.336584	0.385978	0.311021	1.01485	0.327652	0.446027	0.453493	0.607348	0.746802	0.573459	1.11303	0.543561	0.508943	0.473166	0.501565	0.568999	0.681115	0.507981	1.11424	0.525556	0.650716	0.492575	0.530683	0.623525	0.549513	0.743563	1.39491	0.873845	0.885719	0.90464	0.581207	0.400857	0.781383	0.621546	0.514341	0.321116	0.682551	0.633765	0.496353	0.405718	0.31649	0.570381
378.300853/22.3575	0.179591	0.215639	0.177487	0.171019	0.165901	0.153798	0.161374	0.161592	0.179384	0.323912	0.23398	0.28617	0.222234	0.163761	0.184104	0.184738	0.130997	0.168977	0.29445	0.198631	0.212553	0.18814	0.250048	0.161389	0.196247	0.156936	0.193351	0.12054	0.173454	0.1596	0.166871	0.205336	0.132007	0.148915	0.161431	0.122216	0.71096	0.295057	0.383505	0.356859	0.30156	0.275741	0.180293	0.187429	0.179381	0.170229	0.142074	0.261499
333.3352059/16.903	0.0648218	0.586688	0.17911	0.219592	0.0935088	0.120712	0.0519811	1.33045	0.174668	0.0926416	0.137633	0.196516	0.0883975	0.133712	0.0861939	0.128244	0.238636	0.272145	0.0916758	0.0258727	0.0973531	0.284991	0.173349	0.130965	0.17829	0.139747	0.178967	0.0785361	0.13373	0.127904	0.121135	0.112554	0.100553	0.219537	0.168914	0.0793998	0.247608	0.169709	0.25518	0.262628	0.185255	0.157761	0.24638	0.213873	0.182119	0.124294	0.146609	0.151026
346.2631055/9.152083333	0.0887786	0.285187	0.149965	0.155005	0.14426	0.215776	0.235081	0.154852	0.0941994	0.145945	0.102942	0.101508	0.220473	0.161126	0.0823282	0.249115	0.113592	0.140596	0.254353	0.183509	0.0902305	0.094848	0.112804	0.254363	0.276782	0.11133	0.11782	0.143926	0.156242	0.371685	0.232011	0.253779	0.159992	0.0890858	0.110874	0.111342	0.320996	0.182828	0.302734	0.202221	0.185423	0.1174	0.116032	0.183645	0.206672	0.246715	0.194024	0.519491
282.1201546/2.203583333	0.216924	0.172368	0.227238	0.186689	0.189151	0.164852	0.183931	0.261743	0.171782	0.213394	0.175768	0.194559	0.20184	0.164421	0.200699	0.213471	0.20796	0.190978	0.134982	0.129923	0.131784	0.0367172	0.0345396	0.145035	0.113474	0.143273	0.0306309	0.155074	0.168646	0.197994	0.196615	0.220435	0.196294	0.218456	0.218582	0.22403	0.188075	0.153875	0.155894	0.156199	0.165426	0.147734	0.122957	0.184331	0.146173	0.213393	0.183984	0.149666
406.2960924/19.77166667	0.180675	0.232892	0.235523	0.258264	0.238205	0.21661	0.204192	0.201881	0.204218	0.198237	0.284813	0.313133	0.123835	0.200731	0.201607	0.210521	0.202305	0.145344	0.249678	0.18722	0.255914	0.19367	0.170376	0.164851	0.160524	0.265096	0.241936	0.213066	0.25642	0.238623	0.207503	0.219656	0.224862	0.331272	0.20109	0.203408	0.287529	0.247159	0.361695	0.291168	0.227448	0.168383	0.411428	0.30016	0.140471	0.3161	0.169507	0.153543
358.2782917/24.056	0.305932	0.192862	0.225549	0.30307	0.278387	0.339825	0.23739	0.269346	0.199079	0.307477	0.220017	0.24097	0.324211	0.435912	0.5408	0.584525	0.382498	0.416785	0.144937	0.155369	0.432423	0.146182	0.71851	0.156771	0.512812	0.122499	0.141524	0.10142	0.142965	0.20848	0.194031	0.24913	0.25668	0.277759	0.19885	0.791427	0.193966	0.242446	0.328786	0.710454	0.263509	0.148409	0.485668	0.244634	0.271833	0.272535	0.203223	0.400076
353.2461627/22.47158333	0.300984	0.19384	0.193403	0.254116	0.160834	0.120342	0.0825182	0.121925	0.0744359	0.212415	0.227344	0.345299	0.20817	0.215103	0.21854	0.139662	0.141997	0.112805	0.347004	0.346035	0.151946	0.21805	0.228426	0.15598	0.163058	0.0865825	0.14643	0.344704	0.312841	0.313155	0.266973	0.283085	0.138785	0.181499	0.0792344	0.107245	0.351506	0.0802305	0.0165833	0.0582159	0.0230041	0.0200628	0.0358523	0.00564493	0.0481694	0.12663	0.264412	0.0942822
526.2953717/17.3595	0.0224196	0.298209	0.0243136	0.459997	0.445849	0.436945	0.0230753	0.408326	0.238497	0.0191751	0.351296	0.407551	0.0177158	0.548392	0.527037	0.45232	0.0287818	0.223755	0.518261	0.444941	0.321461	0.552416	0.455786	0.384377	0.426759	0.212881	0.357251	0.386766	0.0199744	0.414254	0.408785	0.463687	0.448756	0.593587	0.49682	0.0188272	0.499767	0.015399	0.47452	0.466065	0.0409993	0.022083	0.805067	0.0162592	0.334706	0.0547696	0.530816	0.303675
192.1380362/13.935	0.144238	0.264591	0.110634	0.132916	0.100833	0.133886	0.129079	0.200387	0.0893516	0.0836983	0.0633028	0.13384	0.0928555	0.104427	0.181939	0.0998191	0.221143	0.142456	0.0705754	0.270696	0.163011	0.246687	0.3021	0.130513	0.0904935	0.141915	0.24522	0.248108	0.0804826	0.258228	0.199942	0.191887	0.294856	0.316841	0.274478	0.193741	0.146811	0.134317	0.159268	0.180477	0.306997	0.20534	0.0997923	0.0814203	0.241483	0.219149	0.246128	0.273554
329.2886425/21.60591667	0.181693	0.178863	0.21841	0.198823	0.191472	0.162313	0.158623	0.199648	0.205702	0.197814	0.204387	0.194492	0.175861	0.177528	0.171082	0.190944	0.189287	0.14902	0.269375	0.27206	0.264009	0.223892	0.219137	0.273996	0.25489	0.214873	0.24471	0.194617	0.206546	0.179364	0.246492	0.157342	0.167282	0.202326	0.161198	0.177691	0.380729	0.271874	0.289741	0.252562	0.286208	0.320501	0.338481	0.346753	0.21914	0.233498	0.162715	0.171274
459.3460571/9.551166667	0.125857	0.272224	0.132681	0.148973	0.12072	0.200595	0.215969	0.126579	0.116068	0.114567	0.139499	0.143785	0.214156	0.134052	0.0966397	0.22188	0.147712	0.11816	0.234751	0.169029	0.125194	0.117885	0.130554	0.242955	0.264344	0.149279	0.147038	0.113792	0.133519	0.294568	0.179434	0.195025	0.132609	0.106711	0.142744	0.137549	0.28043	0.152698	0.262074	0.187394	0.150836	0.156498	0.151356	0.152531	0.186009	0.219655	0.169239	0.334421
378.2990211/23.61225	0.458638	0.46994	0.550303	0.450867	0.33512	0.371157	0.273985	0.339107	0.301843	0.322082	0.499679	0.474604	0.335305	0.332981	0.353661	0.32307	0.348307	0.337051	0.310257	0.286647	0.298585	0.307743	0.266711	0.249614	0.142448	0.251824	0.254219	0.350512	0.416079	0.376364	0.302621	0.346758	0.342459	0.205323	0.263696	0.252022	0.337423	0.335453	0.40277	0.372213	0.211009	0.166424	0.258377	0.214432	0.216217	0.446172	0.167362	0.266128
266.1229719/1.492916667	0.143895	0.149135	0.127815	0.102726	0.072067	0.0895243	0.109675	0.122563	0.11203	0.118807	0.415625	0.529972	0.139126	0.123968	0.0873817	0.201675	0.355957	0.0271262	0.327792	0.300905	0.178761	0.205409	0.293052	0.188413	0.278419	0.256927	0.254239	0.227096	0.124493	0.0523762	0.0499783	0.0768355	0.146682	0.0865679	0.185037	0.115633	0.541643	0.229335	0.328428	0.295046	0.2485	0.34616	0.21271	0.262484	0.331428	0.103879	0.0979614	0.219151
362.3273873/13.81891667	0.206996	0.282111	0.201784	0.129357	0.0876404	0.908752	0.0957272	0.158256	0.187631	0.228961	0.249866	0.32442	0.317014	0.247735	0.243843	0.336272	0.304845	0.26174	0.238787	0.355653	0.229191	0.290434	0.312366	0.36052	0.252975	0.325461	0.358087	0.154446	0.230332	0.233147	0.273585	0.29922	0.34041	0.266787	0.220932	0.215509	0.160962	0.106565	0.229488	0.156719	0.22342	0.182369	0.733962	0.134998	0.128136	0.147404	0.164555	0.204352
473.3458407/20.938	0.211908	0.373497	0.0167017	0.0105037	0.024701	0.00224208	0.380615	0.0166165	0.255458	0.0417267	0.225048	0.209896	0.356048	0.0512365	0.18727	0.34188	0.320671	0.059535	0.420898	0.00857687	0.223296	0.241103	0.277282	0.397673	0.39267	0.228416	0.259702	0.00173529	0.0103436	0.548371	0.428602	0.416519	0.00397251	0.232832	0.237179	0.248826	0.246545	0.00745484	0.181557	0.00110983	0.000968367	0.132175	0.11011	0.00110292	0.00111774	0.445604	0.0111847	0.973126
281.2668155/20.872	0.202011	0.216378	0.22133	0.150343	0.163167	0.151846	0.149951	0.212129	0.156552	0.165732	0.190773	0.246187	0.185816	0.159424	0.158175	0.17932	0.178887	0.162286	0.174016	0.17149	0.177388	0.190241	0.148447	0.12209	0.140426	0.207991	0.163182	0.236675	0.161901	0.154081	0.145191	0.195245	0.188675	0.203406	0.214288	0.175602	0.280651	0.247921	0.273685	0.256456	0.290608	0.310394	0.316783	0.364437	0.219556	0.181817	0.163854	0.150306
482.2944392/11.75216667	0.299881	0.278773	0.182567	0.236542	0.358136	0.512382	0.414323	0.299764	0.129484	0.133041	0.12501	0.294624	0.208779	0.223953	0.241054	0.165764	0.150246	0.219903	0.169229	0.108648	0.366261	0.193585	0.189451	0.158288	0.218869	0.205002	0.165835	0.14432	0.12744	0.134985	0.128855	0.211867	0.104152	0.163448	0.083607	0.194115	0.306703	0.5494	0.158593	0.183396	0.300979	0.27601	0.228085	0.50822	0.369549	0.450824	0.497329	0.302119
436.2916929/21.76608333	0.295595	0.33949	0.362293	0.349685	0.377303	0.165457	0.158535	0.0456158	0.0196022	0.292415	0.231607	0.0842927	0.154697	0.232465	0.0564441	0.0580015	0.145787	0.129596	0.140756	0.109128	0.171654	0.104955	0.0895032	0.185128	0.156995	0.141381	0.0849739	0.187362	0.0215694	0.0139979	0.289654	0.197762	0.166708	0.119667	0.116867	0.155928	0.407609	0.371395	0.366947	0.342996	0.402162	0.0176235	0.0199627	0.022901	0.143019	0.403218	0.0228057	0.168292
499.2927791/11.88375	0.457615	0.362635	0.223134	0.297157	0.441897	0.662006	0.496563	0.300812	0.411928	0.389498	0.191226	0.366279	0.192733	0.433506	0.466909	0.229469	0.218992	0.495393	0.40061	0.174516	0.441647	0.181896	0.280674	0.371833	0.3261	0.192498	0.215321	0.264277	0.187716	0.174418	0.333962	0.255362	0.234399	0.149588	0.270299	0.203348	0.575142	0.428113	0.192481	0.274195	0.359533	0.330192	0.417587	0.525994	0.41999	0.544757	0.504958	0.566219
552.3309901/21.23883333	0.104965	0.121934	0.0932219	0.218613	0.15288	0.0974029	0.096853	0.0855354	0.0341858	0.125945	0.161144	0.223665	0.101583	0.293711	0.327618	0.179161	0.151553	0.0563143	0.310307	0.223308	0.100004	0.133369	0.175067	0.172923	0.164346	0.0532635	0.113059	0.178687	0.183044	0.231382	0.288034	0.24559	0.175662	0.303674	0.134783	0.179617	0.287864	0.105833	0.195073	0.286794	0.0670622	0.0838062	0.327307	0.0516398	0.0396716	0.201445	0.220691	0.179755
344.2615143/21.07066667	0.178903	0.131335	0.10417	0.0996904	0.0226908	0.0247204	0.151677	0.147597	0.0757305	0.215223	0.108847	0.157398	0.189859	0.180415	0.207564	0.19401	0.191443	0.135371	0.0521605	0.0651827	0.0596431	0.0880425	0.137739	0.0816277	0.10775	0.0628102	0.0573965	0.0945828	0.143301	0.267654	0.183248	0.170274	0.291688	0.241997	0.192098	0.266463	0.158808	0.173775	0.342802	0.523041	0.174318	0.0897082	0.0474793	0.179904	0.181013	0.166688	0.128847	0.240195
284.2950459/23.28875	0.153258	0.167353	0.120563	0.122647	0.143481	0.138491	0.135092	0.208775	0.143983	0.23226	0.17581	0.208976	0.188689	0.124158	0.149946	0.16058	0.126985	0.167237	0.193871	0.162655	0.160367	0.133076	0.20106	0.11961	0.181122	0.128721	0.197632	0.136497	0.183359	0.122095	0.116704	0.187329	0.190242	0.138039	0.235249	0.15664	0.816384	0.324899	0.357199	0.372946	0.276345	0.328894	0.217092	0.22442	0.232873	0.178625	0.122767	0.274597
613.1599213/2.766666667	0.176021	0.261762	0.0234482	0.225939	0.203204	0.192354	0.249028	0.480692	0.255236	0.313347	0.31613	0.312119	0.125365	0.440363	0.23226	0.237941	0.326367	0.226358	1.16601	0.297133	0.0118138	0.268429	0.0320372	0.244726	0.179051	0.0148185	0.236697	1.44632	0.0192444	0.243621	0.276414	0.288174	0.0139296	0.0134408	0.408972	0.342603	0.756611	0.298327	0.223196	0.423587	0.0128009	0.393896	0.279376	0.438075	0.388053	0.348819	0.546875	0.0123639
344.2625045/22.6725	0.246135	0.117918	0.158506	0.241642	0.145996	0.134316	0.416307	0.160187	0.0652764	0.198411	0.153084	0.191851	0.18185	0.689577	0.364978	0.221306	0.228458	0.129702	0.313529	0.284978	0.200542	0.51177	0.314727	0.351296	1.37021	0.149695	0.23216	0.380766	0.471757	0.509626	0.313489	0.278466	0.345284	0.51662	0.350281	0.453333	0.296237	0.241697	0.211783	0.307856	0.177232	0.166421	0.21667	0.318437	0.623638	0.114278	0.41113	0.166735
469.3146987/22.38866667	0.513011	0.267073	0.216634	0.417224	0.38967	0.2207	0.0905093	0.140202	0.0586568	0.0737944	0.235997	0.36154	0.308179	0.328223	0.358593	0.105424	0.0997102	0.128998	0.106466	0.163955	0.0511611	0.0979739	0.0895776	0.0383482	0.0289695	0.0122009	0.040694	0.32329	0.608185	0.550468	0.555172	0.578979	0.182003	0.20788	0.0861194	0.0457457	0.0644807	0.0287752	0.00639977	0.104437	0.013772	0.0105067	0.0175519	0.00110292	0.0303431	0.234492	0.218168	0.0439476
270.3158174/17.568	0.10993	0.130467	0.117358	0.14104	0.117219	0.129622	0.105066	0.138052	0.127057	0.138482	0.130951	0.233454	0.0898326	0.121018	0.172533	0.12573	0.120682	0.0685847	0.292819	0.217958	0.148658	0.143518	0.215687	0.12498	0.19029	0.134371	0.220017	0.165542	0.162557	0.15846	0.147739	0.237398	0.184052	0.259908	0.215752	0.186526	0.185808	0.198459	0.283778	0.310808	0.208159	0.180971	0.282009	0.203232	0.259858	0.122247	0.183257	0.167882
368.2625388/20.605	0.292396	0.195892	0.184061	0.245519	0.223454	0.404154	0.225833	0.395744	0.210045	0.21331	0.393738	0.295568	0.258966	0.346321	0.386442	0.251778	0.252102	0.251282	0.259472	0.184476	0.207497	0.209965	0.219017	0.172401	0.291808	0.218063	0.234712	0.313743	0.322735	0.411358	0.217948	0.589485	0.700481	0.43181	0.468421	0.322383	0.357933	0.281171	0.522429	0.554717	0.407258	0.177722	0.396455	0.381963	0.606823	0.230705	0.186801	0.333164
931.6262497/13.002	0.810717	0.0471391	0.0341571	0.157893	0.137278	0.0599095	0.0304288	0.161939	0.0429153	0.0598174	0.000863346	0.00548676	0.0120685	0.0198329	0.0193317	0.00934391	0.000962033	0.162458	0.341443	0.0301538	0.0721595	0.00685182	0.0139857	0.0306769	0.0190173	0.00596908	0.210037	0.125252	0.34679	0.0874494	1.00695	0.0531572	0.0294082	0.0421502	0.0221034	0.21525	0.047164	0.0601518	0.0090958	0.00754615	0.0450083	0.0298187	0.165207	0.0497815	0.0596203	0.118883	0.0406654	0.0312128
461.2048838/5.899	0.228345	0.21199	0.176482	0.197465	0.22348	0.179824	0.229378	0.188274	0.205118	0.191697	0.113807	0.153396	0.155457	0.209732	0.218694	0.213079	0.190962	0.183824	0.140272	0.156954	0.181127	0.207983	0.195783	0.202766	0.203371	0.197096	0.156643	0.121511	0.247276	0.275796	0.236303	0.252975	0.21422	0.276111	0.239847	0.23909	0.212003	0.184331	0.20783	0.219382	0.207117	0.166167	0.216191	0.219897	0.167362	0.238029	0.268641	0.184795
488.1830302/1.664333333	0.3387	0.304812	0.506138	0.403068	0.387325	0.430291	0.375961	0.775478	0.333164	0.358687	0.220287	0.325868	0.314094	0.224317	0.268695	0.349732	0.306828	0.25906	0.113198	0.101324	0.107035	0.123941	0.134976	0.136261	0.103554	0.128312	0.124106	0.522453	0.176892	0.197804	0.223753	0.309848	0.319151	0.355973	0.473384	0.63432	0.354877	0.263567	0.272639	0.264707	0.224305	0.284731	0.147671	0.276451	0.215843	0.418299	0.297965	0.166761
323.2758285/21.072	0.249407	0.24217	0.254737	0.177272	0.246845	0.202553	0.168068	0.203033	0.130235	0.202912	0.211009	0.247043	0.163873	0.164621	0.183877	0.184966	0.157871	0.16664	0.246639	0.276848	0.278164	0.24376	0.206488	0.231101	0.22976	0.169772	0.181717	0.299427	0.213006	0.194625	0.165861	0.186863	0.217978	0.193078	0.17412	0.160664	0.243471	0.127539	0.145485	0.171652	0.1456	0.108891	0.154593	0.11707	0.068829	0.246278	0.232455	0.188523
213.1484544/16.119	0.0681924	0.250831	0.128176	0.0534897	0.137833	0.112888	0.261007	0.219107	0.272939	0.192444	0.12071	0.105936	0.0702622	0.256151	0.311906	0.282005	0.204189	0.352277	0.154556	0.0732813	0.0684197	0.144685	0.170471	0.0297216	0.035289	0.307057	0.18981	0.11061	0.31025	0.196047	0.103174	0.309634	0.403815	0.0956419	0.319936	0.180574	0.235557	0.23591	0.0954462	0.242191	0.181082	0.181857	0.0201982	0.206555	0.0568628	0.139268	0.172107	0.196595
350.2687617/21.622	0.177778	0.170016	0.203802	0.1896	0.197813	0.132776	0.11681	0.148537	0.166624	0.232019	0.115449	0.136061	0.177386	0.186087	0.165192	0.174126	0.126073	0.111142	0.388836	0.432719	0.402648	0.33344	0.330723	0.438921	0.367519	0.256363	0.307835	0.237813	0.244286	0.219861	0.351329	0.161529	0.138618	0.158314	0.138876	0.166944	0.215855	0.0954774	0.108917	0.11179	0.106727	0.130663	0.135249	0.0985982	0.0496127	0.238713	0.146703	0.19066
453.3445537/8.5265	0.00471857	0.178715	0.195272	0.313386	0.313109	0.2137	0.188719	0.312736	0.0137156	0.184849	0.00558775	0.00527749	0.164175	0.301528	0.004863	0.173027	0.00986836	0.283218	0.187251	0.198748	0.00753468	0.00765925	0.00995798	0.152226	0.158844	0.00751149	0.0082667	0.167611	0.155033	0.262309	0.190784	0.171871	0.252447	0.00550834	0.00559667	0.00640935	0.247538	0.375474	0.206372	0.267916	0.233465	0.0135185	0.009976	0.334923	0.237976	0.207428	0.448787	0.357826
395.3357165/22.3395	0.178595	0.297497	0.305978	0.192734	0.201952	0.163955	0.18024	0.181994	0.193266	0.194854	0.272278	0.328568	0.173119	0.176974	0.15301	0.192354	0.16702	0.145808	0.126172	0.111059	0.18974	0.198986	0.13263	0.0982057	0.0892098	0.214876	0.136218	0.14744	0.134878	0.113994	0.100445	0.129886	0.105996	0.137714	0.123871	0.10692	0.339235	0.326546	0.355677	0.282972	0.401672	0.357862	0.255172	0.370118	0.147007	0.208172	0.132353	0.0897363
560.3709025/21.4865	0.334838	0.135241	0.217159	0.564485	0.291068	0.628465	0.39296	0.429577	0.631736	0.0990925	0.0359073	0.0501045	0.274578	0.300487	0.264805	0.342152	0.318421	0.458391	0.123625	0.16108	0.081907	0.285444	0.349217	0.257271	0.385034	0.28567	0.392793	0.134143	0.105218	0.163305	0.197744	0.285093	0.446386	0.35934	0.451662	0.434207	0.00928762	0.0432207	0.00468521	0.0250978	0.107042	0.0689342	0.0543523	0.19348	0.148658	0.312209	0.238626	0.401232
257.2669404/21.922	0.195319	0.189582	0.209895	0.158956	0.174823	0.133786	0.130164	0.180117	0.160189	0.179182	0.232008	0.23183	0.215867	0.162847	0.152884	0.196295	0.176924	0.155144	0.296964	0.262989	0.236917	0.276698	0.206679	0.211341	0.235211	0.220105	0.267726	0.177881	0.151396	0.144302	0.163481	0.160268	0.144988	0.158458	0.164935	0.160869	0.464178	0.283074	0.292928	0.252017	0.279258	0.344079	0.316823	0.307664	0.198598	0.175072	0.146245	0.158715
131.049113/5.349166667	0.393197	0.44511	0.486875	0.461171	0.468262	0.436537	0.464142	0.502069	0.540699	0.471736	0.470349	0.443546	0.513959	0.45118	0.486053	0.307029	0.493222	0.489173	0.77835	0.808347	0.802323	0.738283	0.700755	0.695801	0.747052	0.557312	0.847641	0.42998	0.558577	0.473863	0.562133	0.563212	0.556537	0.594139	0.51671	0.337687	0.36375	0.274865	0.408651	0.456801	0.466505	0.395713	0.467892	0.511451	0.464257	0.52931	0.469552	0.420393
443.3362182/21.906	0.160123	0.184056	0.300329	0.292707	0.203697	0.126559	0.147084	0.179157	0.12412	0.190193	0.314333	0.229228	0.17352	0.204266	0.144798	0.188526	0.176981	0.136837	0.138015	0.136839	0.134434	0.196226	0.118593	0.140473	0.0842962	0.146731	0.133397	0.1517	0.196162	0.169382	0.175313	0.165056	0.150868	0.209406	0.0961751	0.167444	0.289586	0.289216	0.27705	0.227526	0.224559	0.243238	0.276884	0.166839	0.109092	0.192921	0.0863632	0.0879062
132.1018509/5.130666667	0.672604	0.772019	0.293144	0.715109	0.665172	0.64167	0.610779	0.660637	0.736336	0.914756	0.831116	0.774818	0.783267	0.698817	0.729004	0.730769	0.719684	0.675815	0.926575	0.272148	0.992052	0.772129	0.735445	0.72159	0.728264	0.946907	2.42661	0.777328	0.965098	0.815156	0.90307	0.891346	0.861662	0.915236	0.783963	0.773461	0.508669	1.99011	0.633718	0.710264	0.619586	0.543359	0.611499	0.682809	0.576714	0.722065	0.617503	0.76305
360.2576307/22.073	0.193674	0.0794133	0.120279	0.0998549	0.155887	0.11905	0.120865	0.108357	0.163657	0.275461	0.0220404	0.0828315	0.119126	0.197315	0.185732	0.200532	0.108443	0.127737	0.179152	0.165146	0.324916	0.318916	0.357499	0.418787	0.410677	0.279456	0.269388	0.176123	0.263289	0.340501	0.387024	0.188873	0.166301	0.210623	0.136781	0.301314	0.105897	0.320272	0.304333	0.277615	0.44694	0.243237	0.43921	0.419459	0.316422	0.134757	0.118797	0.225178
590.3701845/18.22	0.212293	0.274374	0.151545	0.170275	0.178837	0.176873	0.227019	0.285963	0.253702	0.25868	0.347767	0.37633	0.217311	0.216183	0.192618	0.341153	0.316043	0.172386	0.442944	0.412507	0.493539	0.318194	0.288123	0.206318	0.365062	0.387218	0.359072	0.290476	0.226474	0.137688	0.119408	0.123742	0.16744	0.183027	0.332666	0.207998	0.590082	0.342701	0.390519	0.445495	0.366534	0.303802	0.441194	0.518951	0.498271	0.338504	0.38115	0.28925
518.3233358/16.586	0.370825	0.284234	0.192769	0.251482	0.325658	0.40293	0.287165	0.273335	0.142443	0.204131	0.22788	0.312064	0.154397	0.279135	0.310742	0.215474	0.321672	0.152735	0.281119	0.283911	0.301053	0.286149	0.306622	0.224229	0.311005	0.254082	0.247399	0.332752	0.168277	0.211875	0.214642	0.228618	0.259128	0.21553	0.375758	0.217898	0.171014	0.0880612	0.130502	0.208344	0.0959249	0.119356	0.120546	0.147616	0.0738788	0.401339	0.297091	0.319693
421.9860538/9.435916667	0.119047	0.262684	0.121458	0.130031	0.113601	0.180897	0.209066	0.12444	0.112885	0.110161	0.13658	0.141873	0.209554	0.126926	0.096898	0.223537	0.148747	0.112153	0.232027	0.156901	0.121089	0.115946	0.139482	0.244992	0.261077	0.151887	0.141353	0.112096	0.129743	0.305597	0.188135	0.202903	0.126293	0.109007	0.148256	0.138606	0.279594	0.143975	0.256335	0.163852	0.135501	0.15556	0.149822	0.140302	0.172942	0.210263	0.159159	0.388971
500.3051908/13.71891667	0.231931	0.151824	0.140471	0.100282	0.159046	0.361562	0.652021	0.283967	0.174562	0.221517	0.186091	0.469088	0.203035	0.403505	0.227907	0.0942381	0.076953	0.354422	0.103817	0.103083	0.298543	0.0654564	0.139636	0.155788	0.256304	0.0581401	0.0704316	0.188143	0.147226	0.0588091	0.0997432	0.18719	0.148602	0.104641	0.182439	0.151108	0.384609	0.455739	0.101409	0.217314	0.266503	0.166838	0.246018	0.53458	0.620785	0.27037	0.552094	0.272375
363.2875211/22.706	0.374865	0.31556	0.193443	0.245887	0.153137	0.186045	0.149506	0.18234	0.130572	0.217702	0.343086	0.408815	0.256046	0.216405	0.209042	0.138672	0.131303	0.146307	0.243338	0.178985	0.171345	0.17195	0.146307	0.0946584	0.0909511	0.0969239	0.113169	0.380048	0.326984	0.356231	0.184863	0.321685	0.151872	0.113103	0.11371	0.0907989	0.0836619	0.0361884	0.0502964	0.0421054	0.0392254	0.0180161	0.0422362	0.0297194	0.0538943	0.171016	0.166026	0.113776
383.3144261/22.75433333	0.663375	0.293446	0.247188	0.202935	0.189616	0.24765	0.211855	0.206993	0.101709	0.206431	0.441163	0.459032	0.237605	0.261896	0.266572	0.192029	0.194391	0.190991	0.171996	0.158365	0.188111	0.219746	0.180867	0.111183	0.108276	0.155752	0.121572	0.293545	0.254506	0.25901	0.182232	0.159881	0.174164	0.100925	0.114173	0.126642	0.0870415	0.0419909	0.074481	0.0732366	0.0605868	0.0379989	0.0820402	0.0526353	0.0611791	0.197667	0.139319	0.186417
119.0896024/1.591083333	0.275798	0.275392	0.286548	0.467276	0.445505	0.263514	0.423414	0.507364	0.50637	0.314757	0.338141	0.373012	0.35425	0.468267	0.515553	0.53112	0.36222	0.160892	0.334153	0.341114	0.448821	0.394877	0.312595	0.308539	0.388344	0.374803	0.339489	0.681598	0.786462	0.680505	0.828047	0.629173	0.814933	0.743159	0.374692	0.406672	0.337108	0.221719	0.318533	0.378795	0.355088	0.32817	0.194642	0.216841	0.201799	0.300154	0.255778	0.591636
384.2917323/9.303833333	0.0996244	0.250064	0.122143	0.122405	0.107358	0.171486	0.204783	0.119349	0.106295	0.105299	0.121541	0.118059	0.197386	0.120416	0.0866571	0.209812	0.128182	0.107924	0.225888	0.149271	0.104657	0.108887	0.127574	0.226956	0.245262	0.130817	0.129567	0.11149	0.124835	0.302803	0.185446	0.211461	0.123619	0.0994201	0.127943	0.122254	0.287271	0.141773	0.259347	0.158348	0.141319	0.134484	0.136281	0.137485	0.16648	0.211265	0.154677	0.401987
461.2924569/21.1545	0.142389	0.163747	0.231882	0.239632	0.200533	0.137826	0.157266	0.202701	0.148108	0.182402	0.191623	0.148002	0.157876	0.162098	0.146364	0.161846	0.146668	0.137356	0.153509	0.158824	0.131172	0.161573	0.125202	0.159259	0.0893298	0.144519	0.139669	0.144624	0.214213	0.179669	0.203774	0.173139	0.191492	0.238724	0.114599	0.182229	0.252061	0.29922	0.286186	0.248586	0.242115	0.238939	0.324242	0.196357	0.145503	0.197266	0.120921	0.115123
270.2793014/22.65566667	0.174679	0.199738	0.171267	0.13788	0.14428	0.139755	0.141099	0.175844	0.129358	0.241135	0.195868	0.211387	0.170376	0.134271	0.141664	0.150216	0.131924	0.142937	0.162842	0.155499	0.1981	0.163397	0.18846	0.142808	0.164883	0.135333	0.166222	0.136309	0.148867	0.120269	0.12799	0.165689	0.169208	0.126506	0.181737	0.116775	0.613109	0.275719	0.354351	0.35047	0.293989	0.340211	0.212422	0.218177	0.174154	0.182253	0.132206	0.212628
525.5786225/19.922	0.432147	0.383867	0.417631	0.354014	0.319917	0.397716	0.407202	0.43378	0.393158	0.375886	0.312382	0.308486	0.373676	0.309235	0.28371	0.343666	0.379592	0.386404	0.118263	0.212574	0.256216	0.318408	0.272259	0.309355	0.194219	0.206216	0.276631	0.270072	0.313586	0.270929	0.280008	0.302584	0.326417	0.218534	0.268829	0.254016	0.351955	0.405462	0.328763	0.280392	0.447089	0.451292	0.212489	0.476048	0.391072	0.33172	0.244548	0.303184
465.2872195/11.75183333	0.266067	0.238379	0.167229	0.204734	0.326074	0.463944	0.374603	0.263727	0.126994	0.131757	0.10402	0.248065	0.195529	0.216242	0.208746	0.143137	0.131012	0.20463	0.158335	0.106227	0.371929	0.187802	0.205342	0.172229	0.196738	0.176351	0.149999	0.132272	0.119511	0.117182	0.119421	0.192749	0.0862135	0.152246	0.0775576	0.182289	0.271307	0.50499	0.155967	0.160795	0.273236	0.236689	0.194372	0.474852	0.333296	0.386962	0.464717	0.28034
560.372214/21.10383333	0.843931	0.427264	0.507979	0.321771	0.27393	0.379075	0.315357	0.219718	0.244286	0.303213	0.134845	0.110558	0.270156	0.150383	0.0989409	0.185234	0.19874	0.213851	0.0930783	0.162824	0.214043	0.224533	0.173678	0.190479	0.145843	0.232482	0.0969319	0.297022	0.314808	0.244179	0.137081	0.128311	0.159957	0.0525311	0.126119	0.127171	0.0510982	0.139506	0.07687	0.059528	0.16574	0.115895	0.0312538	0.118691	0.124035	0.198102	0.16415	0.219017
308.0914155/1.59375	0.0284104	0.0202131	0.0291981	0.0275686	0.0366669	0.0561485	0.086353	0.239767	0.0785564	0.213282	0.01949	0.31657	0.198378	0.274652	0.218713	0.229564	0.158526	0.231214	0.162064	0.0503755	0.0824483	0.298542	0.528778	0.480595	0.472601	0.373415	0.582873	0.324839	0.450037	0.488696	0.417217	0.300216	0.568693	0.304218	0.297779	0.28005	0.0391272	0.224764	0.210205	0.179543	0.241364	0.100873	0.696717	0.455178	0.481974	0.0211007	0.0544965	0.521772
262.1287607/1.564416667	0.153157	0.167594	0.0954943	0.267078	0.12348	0.142117	0.155114	0.127921	0.187147	0.152144	0.245113	0.211644	0.121442	0.149492	0.126515	0.225985	0.23359	0.143097	0.427171	0.572093	0.480125	0.504315	0.705169	0.44664	0.525059	0.499479	0.477656	0.103899	0.0991296	0.0834382	0.0542145	0.0528382	0.0887555	0.0927431	0.164737	0.168087	0.41758	0.274667	0.280325	0.369337	0.279208	0.321154	0.295896	0.334355	0.352177	0.151639	0.215937	0.222554
326.3421919/25.32183333	0.218718	0.254109	0.156134	0.16843	0.198325	0.181405	0.20371	0.291454	0.223127	0.295027	0.287115	0.301963	0.260702	0.156723	0.194258	0.225149	0.188734	0.228659	0.22939	0.181195	0.219262	0.186145	0.260949	0.162865	0.248705	0.187613	0.264222	0.147037	0.226096	0.159029	0.14248	0.258796	0.253142	0.19751	0.134623	0.182014	0.504932	0.271048	0.285145	0.264797	0.208268	0.276717	0.189349	0.19475	0.175306	0.267948	0.154235	0.421167
457.3470595/21.505	0.17427	0.232165	0.22487	0.163763	0.169863	0.12329	0.113711	0.122336	0.115904	0.127612	0.396039	0.321193	0.136154	0.134042	0.136842	0.144666	0.134042	0.101929	0.0949253	0.0740821	0.117916	0.116829	0.0893683	0.0749004	0.0653005	0.13768	0.108091	0.214805	0.181814	0.150775	0.14314	0.165146	0.141549	0.162125	0.0760916	0.084609	0.326345	0.427209	0.437443	0.375389	0.509814	0.41193	0.403988	0.39348	0.183286	0.190047	0.0789656	0.13372
434.2910619/19.03616667	0.190158	0.231664	0.247218	0.242259	0.249242	0.214489	0.202236	0.221751	0.184069	0.167163	0.198297	0.213125	0.147096	0.199446	0.19531	0.190134	0.177039	0.157538	0.114027	0.0963385	0.13042	0.126605	0.113587	0.11739	0.0988842	0.132463	0.133229	0.161045	0.207509	0.208371	0.171886	0.194451	0.200778	0.216709	0.168147	0.161335	0.106698	0.196902	0.239002	0.180574	0.192387	0.135003	0.245641	0.194756	0.113235	0.269933	0.128931	0.127671
532.344711/18.71866667	0.152514	0.300818	0.351359	0.38552	0.281651	0.371188	0.31446	0.308143	0.405918	0.287912	0.185459	0.135754	0.258909	0.159725	0.105563	0.21558	0.0478902	0.288716	0.250449	0.181692	0.233341	0.256929	0.251399	0.341629	0.210401	0.24884	0.362409	0.248166	0.329758	0.253358	0.297868	0.0581343	0.242945	0.169992	0.201862	0.234001	0.00124143	0.0640243	0.000953933	0.00110982	0.067748	0.08993	0.00104008	0.0839261	0.0759068	0.211417	0.11112	0.103809
225.1232298/8.284416667	0.140545	0.135897	0.154552	0.0750945	0.138706	0.0226415	0.115977	0.112147	0.133444	0.0931961	0.219966	0.262115	0.133951	0.132009	0.14827	0.12218	0.179585	0.121428	0.166599	0.168752	0.181027	0.231345	0.185938	0.208479	0.2563	0.143126	0.152599	0.226876	0.134205	0.160526	0.113848	0.152856	0.118159	0.201669	0.182722	0.175055	0.212788	0.124469	0.190636	0.147744	0.189927	0.133666	0.162346	0.144893	0.205185	0.115755	0.213963	0.171543
533.3889866/18.47358333	0.360158	0.328531	0.20183	0.286714	0.277961	0.370608	0.361463	0.220022	0.282707	0.327508	0.72462	0.619757	0.310175	0.480107	0.508977	0.565798	0.57075	0.262211	1.22088	1.12321	0.803375	0.897287	0.874527	0.5537	1.31958	0.431227	0.845274	0.349946	0.32946	0.3397	0.245762	0.207393	0.345802	0.397678	0.477203	0.48472	1.62334	0.469527	1.08933	1.10051	0.782381	0.611192	0.820477	0.729784	0.848342	0.671055	0.915003	0.761852
148.0605889/1.446833333	0.258754	0.33271	0.32775	0.240556	0.438973	0.350033	0.363687	0.242752	0.25951	0.290016	0.282977	0.403596	0.349993	0.368611	0.377611	0.326623	0.346808	0.413992	0.281178	0.261306	0.286525	0.453477	0.321709	0.403199	0.349323	0.397439	0.389658	0.495485	0.349122	0.390889	0.323693	0.376359	0.373047	0.330106	0.382044	0.585714	0.220968	0.225954	0.340937	0.305673	0.334578	0.202774	0.284459	0.261312	0.219783	0.312236	0.266145	0.296768
567.3735201/19.03016667	0.176304	0.196101	0.115764	0.1752	0.162116	0.190361	0.20432	0.242165	0.193009	0.215834	0.355618	0.284397	0.186333	0.221504	0.22012	0.301792	0.287542	0.148152	0.420794	0.477645	0.398716	0.274689	0.289015	0.232008	0.427993	0.218822	0.327202	0.199933	0.204446	0.143037	0.13512	0.11821	0.17662	0.226058	0.279992	0.210857	0.573114	0.303407	0.468128	0.468191	0.330116	0.279423	0.486279	0.4154	0.437667	0.338622	0.358429	0.269726
354.2826708/22.788	0.147629	0.191385	0.265236	0.132293	0.152404	0.10092	0.106185	0.164894	0.125935	0.151928	0.130513	0.322803	0.0663452	0.116113	0.146916	0.126197	0.0892036	0.0854509	0.238399	0.0882099	0.0832197	0.125195	0.147339	0.103311	0.0818811	0.150156	0.152571	0.2274	0.175505	0.168149	0.168966	0.214462	0.166571	0.250962	0.231516	0.179001	0.108343	0.259942	0.436656	0.20072	0.328836	0.217136	0.27126	0.456822	0.209611	0.107789	0.158916	0.180264
362.3060406/23.404	0.147109	0.174416	0.119408	0.137329	0.142349	0.133444	0.122625	0.19701	0.139268	0.238351	0.194634	0.197694	0.180234	0.117417	0.140885	0.148747	0.113732	0.189647	0.150449	0.12616	0.146382	0.111901	0.155987	0.0863379	0.138152	0.113605	0.165174	0.113202	0.166024	0.107219	0.102217	0.184143	0.170463	0.108486	0.179275	0.106841	0.549147	0.309733	0.303591	0.294548	0.252011	0.235395	0.174902	0.168917	0.185294	0.174172	0.102352	0.257335
286.0971395/2.228166667	0.120158	0.0775497	0.159461	0.140517	0.136293	0.138419	0.148715	0.129494	0.160019	0.169987	0.0698452	0.0961448	0.128721	0.16501	0.188834	0.157795	0.131104	0.146873	0.0851215	0.0613781	0.0981665	0.102293	0.107594	0.102888	0.100579	0.143601	0.1174	0.0884078	0.183715	0.219363	0.221851	0.169592	0.215638	0.247085	0.171677	0.196771	0.0795322	0.106694	0.119608	0.105998	0.121739	0.0776863	0.142074	0.132842	0.121442	0.139137	0.136627	0.171096
561.4204989/20.34133333	0.252592	0.28199	0.139009	0.229051	0.202255	0.3245	0.304225	0.29591	0.21003	0.163587	0.530204	0.701457	0.235545	0.400963	0.481668	0.471823	0.475106	0.177841	0.724271	0.805788	0.424279	0.568197	0.632008	0.329083	0.612094	0.250008	0.521734	0.246612	0.29607	0.264112	0.215934	0.238831	0.328876	0.403988	0.463169	0.389252	1.09015	0.292162	1.02865	1.22578	0.485339	0.428504	1.18331	0.553479	0.442588	0.571276	0.800096	0.592202
786.1649061/6.708666667	0.196858	0.246789	0.181268	0.211392	0.258149	0.214401	0.243024	0.266735	0.249072	0.302793	0.194786	0.26136	0.268644	0.36196	0.341307	0.245703	0.262876	0.327774	0.262061	0.280671	0.288707	0.145641	0.187074	0.325799	0.294903	0.39735	0.339005	0.17358	0.364392	0.137427	0.212575	0.151584	0.16676	0.142546	0.161232	0.174971	0.168108	0.358932	0.123486	0.23284	0.281747	0.282625	0.381456	0.320185	0.416717	0.374094	0.296662	0.152656
501.1955079/2.220916667	0.190396	0.177384	0.20045	0.17668	0.180771	0.17671	0.175402	0.2501	0.164896	0.154536	0.177375	0.169134	0.185557	0.146581	0.162774	0.176191	0.20652	0.174565	0.0838547	0.0916985	0.0128673	0.0118023	0.0888717	0.0156708	0.0747452	0.082687	0.0150732	0.137501	0.129812	0.144172	0.127574	0.176825	0.151781	0.155167	0.162661	0.158728	0.125805	0.14195	0.157357	0.13604	0.17933	0.15444	0.112432	0.158458	0.14809	0.198557	0.198746	0.116567
450.1625771/5.316	0.132772	0.181943	0.228559	0.225674	0.2675	0.19854	0.266919	0.284503	0.316633	0.201474	0.224667	0.138271	0.212628	0.183672	0.175899	0.247254	0.197925	0.185321	0.178692	0.202096	0.191012	0.166993	0.139367	0.183752	0.13191	0.215506	0.194369	0.162395	0.255895	0.211236	0.301446	0.249003	0.228925	0.269743	0.242138	0.248008	0.0550305	0.185459	0.157677	0.161958	0.167828	0.175806	0.210515	0.232793	0.196632	0.256793	0.208008	0.122356
462.3439264/16.0145	0.155826	0.154792	0.0822815	0.103091	0.110252	0.155787	0.165629	0.196321	0.0901423	0.143648	0.321669	0.291872	0.112403	0.162465	0.158529	0.26951	0.256392	0.0920563	0.33544	0.383549	0.333907	0.22653	0.23132	0.246695	0.310498	0.131689	0.259754	0.216766	0.140337	0.103185	0.0616671	0.0823297	0.136519	0.260965	0.309953	0.264184	0.839415	0.236413	0.499104	0.471256	0.266057	0.21052	0.531379	0.430676	0.328627	0.235762	0.363039	0.300197
298.2742948/19.337	0.0886682	0.0888055	0.119519	0.0490907	0.126494	0.122358	0.0981112	0.0866612	0.119572	0.0935844	0.0805638	0.0886053	0.0616208	0.0574526	0.0755398	0.104456	0.0893655	0.0878597	0.332462	0.370491	0.5461	0.204817	0.261256	0.748154	0.544645	0.210628	0.169826	0.112449	0.0923	0.124682	0.187996	0.00983314	0.106061	0.125946	0.0649472	0.118628	0.236793	0.139212	0.188276	0.166718	0.178176	0.17103	0.532533	0.20998	0.157199	0.127264	0.193007	0.11072
258.1097415/2.098	0.199924	0.406879	0.337832	0.448993	0.60212	0.357123	0.26503	0.430827	0.297677	0.293856	0.327033	0.303882	0.298855	0.922582	0.283177	0.917234	0.372579	0.274517	0.324913	0.34233	0.20375	0.289132	0.918579	0.311047	0.419494	0.40621	0.264079	0.24241	0.284149	0.810378	0.348487	0.811804	0.292296	0.300258	0.82072	0.40245	0.15433	0.211751	0.14027	0.250097	0.227219	0.273982	0.227585	0.229092	0.458413	0.765486	0.347221	0.218423
548.3722613/18.72733333	0.276704	0.207304	0.306988	0.162621	0.121149	0.129621	0.192248	0.205659	0.506062	0.135361	0.0983503	0.091695	0.164299	0.0697747	0.0235779	0.113066	0.155077	0.192935	0.0603677	0.0563277	0.207983	0.247686	0.138651	0.178587	0.133051	0.754628	0.241816	0.337556	0.197116	0.138024	0.106603	0.105407	0.149437	0.0372981	0.159802	0.14442	0.119907	0.493675	0.0977726	0.0554083	0.407563	0.705614	0.0621462	0.403278	0.264402	0.0840549	0.0389436	0.0919363
441.3179894/22.206	0.293494	0.30991	0.393051	0.395943	0.332977	0.200009	0.156365	0.190981	0.153945	0.256174	0.413404	0.372303	0.231305	0.263467	0.201866	0.222952	0.176365	0.179109	0.208493	0.177413	0.290711	0.263304	0.210394	0.179356	0.123371	0.22672	0.171247	0.264451	0.312576	0.292222	0.220033	0.265212	0.183201	0.21609	0.0950584	0.140521	0.172178	0.137032	0.113825	0.125556	0.140141	0.07347	0.0613908	0.0329322	0.037772	0.284345	0.123434	0.113967
481.3132854/17.98841667	0.400393	0.394093	0.652989	0.363525	0.254976	0.229417	0.226813	0.298912	0.394501	0.265208	0.172931	0.106599	0.303803	0.114653	0.0827021	0.159901	0.182298	0.344693	0.0721943	0.0991537	0.188436	0.178703	0.139037	0.272905	0.165643	0.295851	0.172181	0.285414	0.209097	0.181946	0.130461	0.246145	0.171982	0.0637248	0.166373	0.124793	0.123175	0.443491	0.154729	0.0726937	0.720517	0.440463	0.0687474	0.213542	0.248483	0.206636	0.0909654	0.159054
364.3408273/21.0685	0.194357	0.248707	0.0858741	0.0396141	0.149254	0.0432786	0.233521	0.0351704	0.193962	0.00861365	0.213927	0.184756	0.275513	0.025525	0.198458	0.235495	0.228736	0.044496	0.230285	0.133933	0.109405	0.265502	0.258266	0.197276	0.215456	0.170719	0.152429	0.196154	0.0934344	0.375402	0.291084	0.312052	0.0790753	0.242052	0.126508	0.143106	0.477048	0.0102507	0.406274	0.0127104	0.0153846	0.358978	0.326439	0.041115	0.0258638	0.306969	0.0288367	0.601174
499.3025679/21.82183333	0.216919	0.249162	0.364882	0.358963	0.275977	0.139579	0.147985	0.144692	0.119162	0.234404	0.379831	0.252703	0.231088	0.243335	0.164633	0.192364	0.14691	0.151655	0.150887	0.137973	0.183239	0.229292	0.148239	0.161621	0.0926088	0.167952	0.143559	0.216667	0.259288	0.232292	0.207466	0.214709	0.137298	0.160432	0.0951684	0.167036	0.182376	0.216267	0.196972	0.187477	0.178948	0.16734	0.124114	0.0596818	0.0326293	0.236615	0.0749717	0.115319
358.278595/23.48933333	0.337533	0.172804	0.146018	0.243128	0.224301	0.280192	0.224274	0.134657	0.0900625	0.195148	0.208075	0.192923	0.232656	0.376898	0.498456	0.277209	0.495473	0.352724	0.277396	0.312322	0.0740869	0.134502	0.306045	0.108997	0.255538	0.202956	0.0939199	0.125805	0.145616	0.492598	0.173365	0.205799	0.283495	0.264771	0.184428	0.462597	0.294025	0.269163	0.378811	0.507764	0.372272	0.135882	0.282051	0.217784	0.381872	0.252314	0.200235	0.371348
371.2814312/22.6725	0.511543	0.264087	0.278618	0.341891	0.303519	0.373991	0.340997	0.329807	0.201731	0.433444	0.30193	0.388048	0.384277	0.573463	0.383017	0.243089	0.229488	0.245255	0.357328	0.290638	0.268539	0.322471	0.342698	0.28701	0.282896	0.196576	0.248537	0.367964	0.378821	0.680093	0.389334	0.513684	0.536224	0.502493	0.375271	0.400978	0.33069	0.28517	0.482635	0.572431	0.289684	0.167001	0.42336	0.260746	0.375177	0.342578	0.322922	0.330518
685.4365668/26.99	0.0204902	0.0128145	0.0162062	0.102331	0.0962295	0.137011	0.207226	0.15934	0.21274	0.000805109	0.000863346	0.0212419	0.241329	0.175906	0.203051	0.278489	0.181833	0.217167	0.000869482	0.000803677	0.0196828	1.4657	1.31534	0.877021	1.07066	1.07463	0.979665	0.000782521	0.000828876	0.0616521	0.119383	0.390691	0.248156	0.226648	0.000927129	0.000895261	0.00124143	0.000828938	0.000953933	0.00110982	0.000968367	0.00089414	0.0185056	0.00110292	0.00111774	0.144988	0.305153	0.253736
404.3140466/23.01975	0.347584	0.40075	0.456623	0.361831	0.204305	0.216327	0.15844	0.199801	0.253363	0.299652	0.375151	0.391052	0.213734	0.174667	0.151872	0.240296	0.157048	0.187818	0.305534	0.320451	0.44737	0.0112415	0.0132773	0.0225389	0.228625	0.347676	0.0112352	0.378639	0.455786	0.416062	0.0150534	0.156153	0.175547	0.0879208	0.112305	0.0997607	0.0626831	0.0934875	0.062343	0.062058	0.0600685	0.0593564	0.0537108	0.0361491	0.0232304	0.340148	0.125755	0.116596
168.0914326/5.3595	0.397307	0.457053	0.48641	0.466293	0.473221	0.437588	0.456483	0.513312	0.538404	0.513864	0.498547	0.460088	0.535546	0.473979	0.508128	0.506807	0.513338	0.508649	0.51416	0.531595	0.340407	0.477945	0.455549	0.457988	0.493912	0.601429	0.557269	0.492686	0.614734	0.520044	0.616487	0.622419	0.598767	0.643258	0.547531	0.531592	0.299014	0.398054	0.362809	0.396249	0.41459	0.357227	0.400745	0.437456	0.401234	0.523116	0.457183	0.460063
507.3167936/16.269	0.191982	0.209257	0.2315	0.217238	0.195551	0.197911	0.185667	0.202084	0.242846	0.207775	0.228355	0.135232	0.212653	0.131057	0.157912	0.16531	0.21388	0.195075	0.179917	0.163006	0.187506	0.167657	0.160444	0.134001	0.137733	0.207252	0.19283	0.155009	0.185518	0.129336	0.181688	0.163255	0.226393	0.129232	0.179968	0.156401	0.116417	0.112249	0.0964871	0.127622	0.120871	0.0871489	0.0825356	0.131572	0.115583	0.184967	0.132585	0.142736
459.6803541/9.551333333	0.10566	0.230479	0.110298	0.125667	0.104447	0.169488	0.182894	0.108751	0.0986856	0.0945794	0.114528	0.119678	0.18135	0.112405	0.0790527	0.187762	0.128596	0.100909	0.196486	0.141152	0.104149	0.104405	0.109058	0.205883	0.222201	0.126775	0.12371	0.0967356	0.11126	0.247558	0.15266	0.159512	0.115053	0.087213	0.125585	0.115413	0.240491	0.127268	0.225714	0.157724	0.128773	0.12982	0.131038	0.126218	0.163793	0.189485	0.143323	0.281499
146.0599754/6.615666667	0.167194	0.198628	0.216731	0.212088	0.223625	0.189908	0.211454	0.240151	0.273163	0.206927	0.186844	0.164103	0.21729	0.19349	0.200629	0.222355	0.21848	0.210758	0.647419	0.630019	0.663427	0.600124	0.579889	0.575937	0.613181	0.794705	0.712934	0.14947	0.208861	0.177041	0.22172	0.212899	0.217974	0.223654	0.201762	0.198596	0.148669	0.246281	0.204729	0.228482	0.236236	0.212368	0.246494	0.274525	0.255375	0.255847	0.205415	0.159797
472.1868922/1.560083333	0.142503	0.132021	0.146178	0.116363	0.148063	0.146594	0.140224	0.155253	0.13175	0.1121	0.12252	0.147411	0.146236	0.137085	0.13106	0.150204	0.13448	0.0552824	0.150103	0.156268	0.0189585	0.153339	0.152286	0.144198	0.0600377	0.178972	0.145481	0.100812	0.145843	0.107461	0.157046	0.137164	0.150709	0.150076	0.131446	0.149792	0.201072	0.130711	0.156916	0.171972	0.174933	0.145239	0.184944	0.191238	0.176919	0.181701	0.175641	0.122826
481.282117/11.87241667	0.432955	0.344961	0.215718	0.298056	0.404173	0.665468	0.471413	0.279682	0.373287	0.346665	0.177894	0.33891	0.188564	0.379469	0.423117	0.222196	0.207971	0.459282	0.394929	0.165495	0.431974	0.19452	0.27413	0.353755	0.321948	0.211738	0.222812	0.247035	0.183588	0.184487	0.327674	0.260279	0.21499	0.15375	0.246309	0.210162	0.514875	0.420258	0.191414	0.247293	0.354188	0.321154	0.377283	0.489149	0.409169	0.548707	0.468563	0.531797
298.0968641/6.499	0.0178275	0.0909423	0.0878264	0.142887	0.120092	0.14647	0.107993	0.108399	0.121332	0.0929808	0.0194864	0.175398	0.120011	0.150874	0.130308	0.145698	0.138505	0.0192359	0.160019	0.195983	0.140232	0.163413	0.200183	0.218618	0.198673	0.216786	0.174069	0.100176	0.15036	0.148092	0.137056	0.163424	0.136281	0.186205	0.127897	0.135973	0.135229	0.105988	0.171785	0.16989	0.0174051	0.149465	0.169716	0.238305	0.214207	0.0153324	0.161714	0.166164
344.2802264/20.07075	0.114912	0.132853	0.16519	0.175335	0.19382	0.164419	0.154325	0.174572	0.176393	0.172394	0.201934	0.179464	0.150851	0.180631	0.19418	0.188927	0.170471	0.132611	0.249755	0.22562	0.239335	0.23793	0.200938	0.232275	0.237505	0.271006	0.253524	0.181556	0.191818	0.195964	0.23827	0.168723	0.202343	0.278008	0.172063	0.209117	0.172096	0.176363	0.181116	0.191868	0.164688	0.1699	0.275295	0.222762	0.149726	0.229203	0.171799	0.168659
449.3748133/23.1565	0.0825444	0.0886569	0.115992	0.0903868	0.0713796	0.0618044	0.0501209	0.0618982	0.0597065	0.0573766	0.12646	0.086148	0.0656794	0.0632791	0.0581603	0.0720355	0.0595256	0.0575268	0.0490475	0.0473035	0.0615212	0.0755716	0.0387846	0.0472953	0.0386891	0.0797556	0.0580916	0.198151	0.095737	0.0901864	0.092279	0.0679555	0.0765593	0.0551911	0.0200637	0.0231629	0.800261	0.811956	0.868895	0.85953	0.865105	0.594274	0.74863	0.449416	0.434312	0.082833	0.0257955	0.0531603
294.1015741/2.248	0.16128	0.166005	0.0960595	0.127152	0.116309	0.135547	0.160859	0.126121	0.176407	0.146824	0.230521	0.225424	0.119488	0.161932	0.129296	0.202392	0.225907	0.139051	0.47467	0.405267	0.396704	0.491064	0.47034	0.373411	0.473385	0.363201	0.430095	0.135699	0.110877	0.0788812	0.0589423	0.0690514	0.0941874	0.103594	0.151323	0.146367	0.427534	0.236915	0.298458	0.377727	0.276576	0.301219	0.281075	0.301133	0.335833	0.161527	0.212087	0.255051
469.3133305/18.49566667	0.410389	0.269861	0.332461	0.259881	0.253481	0.303512	0.252632	0.279506	0.325138	0.188341	0.151948	0.128408	0.226631	0.160398	0.13071	0.163583	0.193698	0.27967	0.262221	0.190985	0.192319	0.176803	0.204071	0.21333	0.158261	0.139181	0.235586	0.172663	0.243111	0.223417	0.192785	0.204675	0.220229	0.176514	0.195809	0.184985	0.166454	0.207803	0.168555	0.102038	0.261188	0.192312	0.0973587	0.235465	0.203806	0.213429	0.1416	0.152694
329.2429701/25.55308333	0.537465	0.537532	0.467309	0.326846	0.392427	0.296011	0.189333	0.199163	0.292421	0.442791	0.340244	0.239069	0.292831	0.245735	0.213473	0.280676	0.189235	0.252331	0.619359	0.492899	0.394351	0.386977	0.32566	0.337118	0.229221	0.331749	0.336203	0.530534	0.443253	0.407096	0.425795	0.36774	0.253182	0.164781	0.148913	0.221261	0.0913464	0.0224482	0.038363	0.0458874	0.0233574	0.0212867	0.0187059	0.00110292	0.00819262	0.363178	0.236237	0.210715
394.2782637/17.21575	0.148706	0.189819	0.19139	0.20934	0.212865	0.15806	0.196189	0.216926	0.208604	0.173314	0.143875	0.121541	0.168232	0.172084	0.163539	0.145729	0.14147	0.160213	0.181551	0.230693	0.18088	0.172178	0.162162	0.163637	0.167888	0.198488	0.178114	0.132153	0.223067	0.217274	0.232496	0.228209	0.215029	0.196693	0.16246	0.14363	0.216701	0.174287	0.187641	0.231958	0.169207	0.112671	0.223337	0.200681	0.190799	0.242487	0.189841	0.161998
547.3603573/20.00533333	0.340137	1.03153	1.0044	0.905645	0.859474	0.326759	0.909482	0.304421	0.299634	0.30965	0.739607	0.276228	0.310212	0.779936	0.790738	0.790694	0.860049	0.308136	0.223749	0.222749	0.21476	0.290964	0.26331	0.339345	0.306214	0.242774	0.315083	0.264269	0.955071	0.246478	0.832431	0.885251	0.231645	0.0491243	0.0962386	0.281749	0.0993942	0.289469	0.0741314	0.137603	0.0970909	0.101116	0.129783	0.0592835	0.0617019	0.877736	0.802491	0.237902
247.129186/2.400166667	0.0293007	0.042093	0.0575228	0.104997	0.092817	0.0901054	0.122145	0.146272	0.316712	0.106893	0.139815	0.0771576	0.232844	0.111291	0.194957	0.127385	0.201124	0.137484	0.123674	0.149198	0.149789	0.0698034	0.119565	0.105653	0.167632	0.140899	0.172557	0.143781	0.221056	0.105065	0.308045	0.237372	0.408511	0.252219	0.155835	0.205484	0.00124143	0.0942419	0.0319802	0.0935885	0.0766254	0.0805335	0.108958	0.0352622	0.200661	0.175103	0.128447	0.0886969
357.3198902/22.73833333	0.130489	0.176315	0.210724	0.160024	0.143822	0.110361	0.11014	0.164461	0.15583	0.158569	0.152523	0.140558	0.120112	0.104393	0.0995357	0.125584	0.107657	0.111283	0.119771	0.149725	0.176869	0.186792	0.111281	0.121899	0.108563	0.174324	0.13607	0.12101	0.122401	0.103751	0.120229	0.109721	0.110488	0.104328	0.111242	0.0872696	0.387176	0.368097	0.31378	0.328079	0.38747	0.327246	0.258251	0.307638	0.182191	0.175065	0.0980236	0.0765838
127.0249093/1.214333333	0.107484	0.132432	0.0969662	0.135921	0.134963	0.131227	0.146394	0.119313	0.186269	0.114754	0.102313	0.109707	0.101293	0.128411	0.136448	0.131925	0.147573	0.0989697	0.43736	0.337775	0.353414	0.311623	0.268568	0.241167	0.439058	0.326593	0.360006	0.126415	0.159165	0.117573	0.141968	0.13253	0.139392	0.115837	0.15004	0.125939	0.197569	0.184116	0.144976	0.230404	0.167251	0.1694	0.232606	0.206202	0.234596	0.153456	0.150833	0.142734
183.0840408/1.870916667	0.587618	0.503395	0.525166	0.571891	0.614629	0.436793	0.625608	0.744843	0.774355	0.489752	0.589255	0.612919	0.710686	0.576301	0.662967	0.51399	0.67664	0.22387	0.532614	0.740974	0.818304	0.634753	0.604768	0.702527	0.667382	0.849567	0.561995	0.692341	0.514915	0.392574	0.530301	0.407865	0.468192	0.507566	0.659271	0.703866	0.400066	0.441257	0.456247	0.421414	0.51402	0.403293	0.393841	0.60502	0.491202	0.74598	0.634933	0.591975
284.294717/26.90783333	0.249788	0.219104	0.188715	0.201573	0.173389	0.214888	0.172835	0.174852	0.173024	0.202433	0.412956	0.375777	0.188043	0.223375	0.263243	0.341183	0.228686	0.195522	0.422839	0.415405	0.30559	0.345955	0.384867	0.29897	0.340571	0.297426	0.314216	0.236925	0.263225	0.22957	0.202325	0.264263	0.293891	0.264328	0.221209	0.232815	0.391478	0.235091	0.209375	0.217351	0.172618	0.16711	0.175224	0.18209	0.207613	0.218495	0.24583	0.212978
438.2918425/21.405	0.237023	0.224605	0.289688	0.283277	0.287671	0.235773	0.215327	0.257964	0.18289	0.223498	0.301543	0.224749	0.211506	0.215332	0.212037	0.240112	0.225786	0.190456	0.156787	0.178168	0.17364	0.191439	0.12204	0.160576	0.106048	0.16897	0.155387	0.190423	0.284742	0.219916	0.21573	0.199109	0.229601	0.248179	0.171898	0.149936	0.277623	0.306539	0.37715	0.28782	0.313395	0.271938	0.28517	0.244365	0.120736	0.287959	0.112694	0.189807
568.3414759/17.51433333	0.0263477	0.31069	0.0235535	0.509945	0.0190357	0.398952	0.354385	0.409771	0.0165742	0.65887	0.38091	0.0198241	0.0207559	0.025518	0.532979	0.891667	0.495	0.654897	0.0498625	0.0585333	0.0360168	0.040874	0.0259495	0.0325403	0.0369207	0.0307397	0.0219204	0.409267	0.611494	0.296038	0.403387	0.0337328	0.354495	0.0394223	0.0293138	0.0252689	0.0281379	0.71817	0.0211177	0.0421368	0.376431	1.4284	0.811546	0.0489646	0.931912	0.0202386	0.0351873	0.485116
631.9731772/9.45	0.13112	0.221257	0.116293	0.125584	0.108869	0.16666	0.191263	0.115663	0.134942	0.100019	0.162934	0.176262	0.194343	0.128061	0.131627	0.211101	0.173926	0.111847	0.179768	0.131933	0.145647	0.131699	0.143907	0.210285	0.231933	0.169213	0.158777	0.0832215	0.126685	0.223328	0.158732	0.188572	0.121822	0.133677	0.163846	0.155034	0.223353	0.132347	0.218105	0.155664	0.13158	0.17877	0.177619	0.134459	0.167706	0.198007	0.142858	0.280843
313.2742677/22.589	0.165096	0.155116	0.164352	0.138095	0.141791	0.155573	0.109242	0.126366	0.142568	0.170749	0.154148	0.210266	0.15276	0.121908	0.143707	0.130806	0.12507	0.128097	0.205131	0.175703	0.136406	0.160737	0.167925	0.115711	0.147083	0.135321	0.119157	0.107799	0.127936	0.113207	0.113826	0.114656	0.0981144	0.100618	0.102212	0.0934902	0.776439	0.404889	0.461144	0.513912	0.449964	0.295268	0.221663	0.261443	0.238584	0.131664	0.158366	0.127133
365.1067226/1.462666667	0.143459	0.135891	0.0784577	0.133236	0.185516	0.240912	0.204685	0.0338251	0.155194	0.0708626	0.131009	0.131367	0.078273	0.187021	0.169495	0.105876	0.146527	0.0364963	0.245489	0.225225	0.242309	0.312762	0.271117	0.186123	0.261056	0.300419	0.239632	0.125822	0.14992	0.167651	0.0889879	0.0616189	0.101825	0.0766923	0.0806509	0.0807487	0.216446	0.0854847	0.17416	0.264328	0.171595	0.166662	0.197152	0.161757	0.18871	0.201309	0.21861	0.210054
242.2843073/16.353	0.113266	0.126022	0.123003	0.121624	0.102287	0.118456	0.0996207	0.135159	0.128306	0.150889	0.159002	0.202273	0.139198	0.128582	0.155714	0.136621	0.149976	0.122407	0.186678	0.147289	0.127731	0.134444	0.184148	0.129985	0.154648	0.149237	0.171067	0.114275	0.135138	0.112972	0.113235	0.157746	0.162676	0.1666	0.164674	0.150554	0.178409	0.144383	0.188567	0.192944	0.149238	0.140926	0.150115	0.158636	0.199616	0.120493	0.137739	0.133323
462.8501812/8.972833333	0.0644054	0.204046	0.127085	0.131409	0.122739	0.192265	0.17666	0.12693	0.0709364	0.120454	0.0770245	0.0765315	0.163413	0.137747	0.0615147	0.187302	0.0851516	0.120747	0.166998	0.152811	0.0666898	0.0707985	0.0739794	0.179362	0.190261	0.0818704	0.085832	0.122763	0.128457	0.230023	0.155747	0.173713	0.139404	0.0670158	0.0828696	0.0813865	0.224064	0.151216	0.219206	0.17869	0.168648	0.0937954	0.0940471	0.153342	0.180047	0.176977	0.167595	0.324037
127.0496317/3.922	0.234982	0.357457	0.288092	0.254234	0.422731	0.426881	0.231052	0.42655	0.346039	0.267616	0.26874	0.50421	0.543724	0.286444	0.281657	0.436601	0.283863	0.442692	0.791204	0.790706	0.459523	0.648072	0.375346	0.397262	0.507096	0.574157	0.551476	0.331639	0.702088	0.479727	0.493143	0.400044	0.395764	0.734442	0.550166	0.387594	0.398359	0.190933	0.218795	0.249166	0.358237	0.29843	0.473302	0.395597	0.307239	0.504954	0.271562	0.260277
483.274855/21.15325	0.151716	0.167615	0.244539	0.217598	0.200514	0.105172	0.108852	0.128057	0.0847084	0.190635	0.164532	0.133995	0.132246	0.145402	0.145904	0.138211	0.0994699	0.0880822	0.154378	0.161277	0.163886	0.166597	0.132184	0.183706	0.0884811	0.124858	0.115679	0.179337	0.257006	0.219382	0.217199	0.160215	0.164793	0.171274	0.0827274	0.13578	0.197791	0.18657	0.165216	0.15642	0.139941	0.105777	0.175251	0.0609444	0.02574	0.206249	0.0857142	0.125108
309.1486398/1.462833333	0.116162	0.148557	0.0975907	0.103461	0.116453	0.123095	0.135524	0.120052	0.16783	0.12884	0.157459	0.180619	0.100542	0.117409	0.106454	0.168764	0.182902	0.112054	0.26272	0.208098	0.308672	0.185216	0.274154	0.175173	0.245546	0.370064	0.159532	0.014025	0.113398	0.0696746	0.0655357	0.0470864	0.0964321	0.0899106	0.147146	0.130736	0.419976	0.221276	0.230104	0.286348	0.187337	0.207123	0.25863	0.256924	0.238237	0.147042	0.133456	0.179967
386.27158/19.87125	0.0848611	0.0658806	0.123073	0.103281	0.0940031	0.0643336	0.0707772	0.0981838	0.0662437	0.0668779	0.110454	0.101964	0.0728792	0.10637	0.0878097	0.0740907	0.0720333	0.0676943	0.135101	0.0992227	0.0707181	0.056294	0.0517667	0.0619674	0.0656253	0.0682308	0.0726399	0.0813582	0.0657777	0.0742595	0.0966642	0.0492435	0.042844	0.146807	0.0356488	0.0861129	0.215302	0.116019	0.19429	0.200616	0.100453	0.106257	0.329095	0.0859853	0.0813554	0.120545	0.099676	0.0431109
490.374758/17.16983333	0.127572	0.173229	0.066347	0.0958244	0.0970877	0.141226	0.135825	0.155737	0.0629288	0.0872804	0.258731	0.458038	0.0829905	0.147561	0.168438	0.192232	0.19433	0.0586474	0.255496	0.3351	0.216598	0.1645	0.193278	0.156722	0.190813	0.0873338	0.173109	0.154631	0.138582	0.0936115	0.0600298	0.110996	0.145045	0.301317	0.333824	0.247734	0.617289	0.129459	0.503828	0.571399	0.168941	0.121174	0.466668	0.341152	0.171976	0.216898	0.322315	0.290833
468.3903996/20.938	0.151489	0.26977	0.00772907	0.00413055	0.0137927	0.00104921	0.29492	0.00734473	0.203037	0.000805109	0.167636	0.155054	0.268852	0.000854074	0.137637	0.260536	0.24682	0.000858665	0.256005	0.000803677	0.143206	0.149427	0.171991	0.244075	0.240735	0.139427	0.158187	0.000782521	0.000828876	0.355072	0.284634	0.28165	0.000889127	0.159792	0.154208	0.162833	0.644915	0.000828938	0.515362	0.00514715	0.00887277	0.365868	0.299548	0.00110292	0.00111774	0.340018	0.00260338	0.641684
283.7180998/9.001166667	0.0122538	0.158369	0.138404	0.179457	0.198391	0.179502	0.160057	0.195787	0.0174899	0.164376	0.0160538	0.0117198	0.143017	0.210335	0.010664	0.148207	0.0193887	0.179042	0.190813	0.184734	0.0129328	0.0134193	0.0159222	0.143061	0.150947	0.013436	0.0153114	0.171387	0.143315	0.290653	0.203914	0.172996	0.208798	0.0155321	0.0148236	0.0180334	0.201195	0.219902	0.160335	0.188989	0.177126	0.0204551	0.0169394	0.20858	0.163764	0.162439	0.256264	0.404689
392.3711351/23.36525	0.200497	0.187692	0.0355967	0.000917281	0.0658477	0.00104921	0.188511	0.00102168	0.20601	0.000805109	0.243544	0.250639	0.202425	0.000854074	0.206899	0.244079	0.265709	0.000858665	0.200276	0.000803677	0.170133	0.212341	0.228017	0.213865	0.216032	0.205633	0.229171	0.000782521	0.000828876	0.371207	0.319006	0.284661	0.000889127	0.242518	0.113853	0.108823	0.578984	0.000828938	0.483363	0.00461174	0.000968367	0.421783	0.474635	0.00110292	0.00710304	0.257048	0.00112501	0.512963
380.3377229/21.04083333	0.166873	0.222128	0.0348918	0.0019482	0.0642243	0.00104921	0.263137	0.00463691	0.222793	0.00611963	0.198157	0.179853	0.268169	0.000854074	0.170053	0.241959	0.243088	0.00189794	0.23509	0.000803677	0.148782	0.156544	0.183709	0.21395	0.202228	0.145846	0.167552	0.00173986	0.000828876	0.318825	0.254807	0.272443	0.000889127	0.188026	0.181371	0.188996	0.594152	0.00668293	0.459258	0.00627512	0.00856402	0.380401	0.322659	0.00110292	0.00111774	0.316243	0.00112501	0.55437
848.3035106/2.122666667	0.117666	0.133836	0.106357	0.105255	0.170201	0.155138	0.156678	0.0490086	0.129547	0.0863924	0.122095	0.0769141	0.100681	0.10052	0.10896	0.11067	0.17307	0.169302	0.129892	0.0862522	0.022028	0.161042	0.121339	0.0817475	0.123831	0.112098	0.142522	0.115429	0.0990911	0.123484	0.122053	0.10851	0.119887	0.13192	0.0962203	0.089996	0.111652	0.0887195	0.117936	0.121161	0.136616	0.113738	0.182769	0.0989924	0.0916626	0.176223	0.142211	0.100332
470.1455337/2.2845	0.0180545	0.00477767	0.00685195	0.0111743	0.0109213	0.0238161	0.0575254	0.0386746	0.0413812	0.195777	0.0128235	0.0877359	0.0474967	0.168737	0.105916	0.227848	0.152202	0.139543	0.180521	0.0391875	0.0821877	0.230662	0.531218	0.523323	0.504986	0.337407	0.556461	0.290149	0.205333	0.165067	0.0938036	0.0705051	0.170555	0.104469	0.220598	0.188421	0.0546046	0.441716	0.290378	0.227386	0.270307	0.130622	0.341106	0.760877	0.620652	0.00108867	0.0241589	0.502807
510.8875802/9.986333333	0.122353	0.139353	0.1193	0.109697	0.137173	0.172555	0.154101	0.143748	0.143665	0.118513	0.152648	0.166976	0.158817	0.125871	0.132053	0.136076	0.171505	0.112437	0.173596	0.146994	0.123572	0.130936	0.145902	0.150428	0.147813	0.142891	0.136948	0.116101	0.11983	0.199067	0.144297	0.12719	0.138504	0.147046	0.145298	0.142077	0.198035	0.123356	0.15649	0.165404	0.142172	0.164577	0.164846	0.12485	0.14668	0.170851	0.144022	0.225964
593.1945531/4.982916667	0.0841294	0.101704	0.0177456	0.10629	0.255952	0.265935	0.212513	0.00102168	0.148034	0.0245369	0.0918529	0.0710777	0.00638809	0.215174	0.16519	0.0655697	0.11077	0.0839365	0.366973	0.190099	0.187306	0.378876	0.350894	0.258187	0.199342	0.192515	0.243621	0.0900453	0.103414	0.160911	0.0310837	0.0103793	0.0330561	0.0159102	0.0330761	0.0102229	0.00291191	0.0523157	0.30466	0.284738	0.170859	0.136992	0.480852	0.199015	0.187483	0.199613	0.379456	0.254224
310.3107675/25.423	0.156404	0.180559	0.122658	0.128841	0.13984	0.143941	0.155509	0.201814	0.167656	0.236885	0.204655	0.204746	0.202243	0.125819	0.168784	0.186073	0.143863	0.1884	0.179851	0.14183	0.165818	0.139072	0.201108	0.147	0.212464	0.162575	0.219336	0.116079	0.183718	0.132686	0.135833	0.218677	0.216807	0.186463	0.0786063	0.130387	0.403572	0.246959	0.277619	0.279672	0.22388	0.276204	0.200874	0.206333	0.186269	0.190092	0.112232	0.366906
328.3030462/5.565916667	0.000952181	0.1045	0.000903056	0.000917281	0.000959322	0.00104921	0.0362755	0.00102168	0.207324	0.315343	0.391441	0.27055	0.0943755	0.0333463	0.000917978	0.353026	0.365318	0.100272	0.649874	0.59372	0.697827	0.408806	0.600941	0.499148	0.651996	0.5366	0.46158	0.156974	0.000828876	0.000827022	0.000805785	0.000887774	0.000889127	0.000976415	0.196506	0.180159	0.524236	0.693413	0.520753	0.457549	0.322151	0.435123	0.410822	0.652956	0.567658	0.00108867	0.00112501	0.352907
364.2845548/23.089	0.349209	0.290209	0.259996	0.221625	0.134583	0.166698	0.102665	0.108837	0.137508	0.163162	0.262461	0.284674	0.12853	0.149684	0.131763	0.13727	0.109964	0.121225	0.228996	0.206813	0.188457	0.192874	0.129085	0.147707	0.0938268	0.105435	0.101183	0.177926	0.206891	0.234565	0.240084	0.114417	0.139116	0.0608854	0.0756785	0.0544943	0.117837	0.0500228	0.0389018	0.0982228	0.0842786	0.029404	0.0217811	0.0294272	0.0295519	0.199729	0.0926696	0.0954891
311.1321106/5.56575	0.356877	0.359336	0.269696	0.324325	0.27534	0.293956	0.378928	0.389502	0.449387	0.419276	0.469303	0.451805	0.323766	0.324889	0.257895	0.4766	0.498657	0.344256	0.813802	0.7586	0.839144	0.765399	0.799556	0.81354	0.875815	0.893667	0.872362	0.282397	0.281405	0.206647	0.176704	0.17463	0.249432	0.288919	0.382614	0.352803	0.652673	0.660794	0.57704	0.606116	0.596889	0.61517	0.608867	0.716353	0.67796	0.366332	0.385983	0.486864
483.364404/18.63266667	0.203112	0.0221664	0.186681	0.279375	0.188367	0.257347	0.321305	0.254195	0.128348	0.0153846	0.013332	0.0324353	0.0161778	0.0186098	0.30378	0.277403	0.0200056	0.166098	0.0252822	0.0379624	0.182479	0.183848	0.218607	0.199023	0.220146	0.132686	0.162054	0.0250317	0.0314866	0.0339386	0.0168897	0.340185	0.0275213	0.0266013	0.274626	0.194764	0.493486	0.221786	0.454252	0.552061	0.24932	0.165109	0.349143	0.258325	0.258453	0.315859	0.421703	0.264831
385.3434688/15.553	0.136118	0.137225	0.213144	0.17273	0.164651	0.116556	0.143431	0.191764	0.188558	0.14897	0.117084	0.102443	0.16218	0.118771	0.10957	0.123728	0.101101	0.149081	0.116245	0.143639	0.168366	0.181414	0.106293	0.159501	0.13173	0.197063	0.164553	0.0953091	0.12751	0.123643	0.162183	0.139106	0.130704	0.141877	0.0961815	0.106174	0.102668	0.165808	0.12829	0.1142	0.150076	0.136436	0.18101	0.189256	0.113525	0.19062	0.11138	0.0827219
478.2633999/10.86766667	0.307223	0.181769	0.0923723	0.224828	0.19502	0.468199	0.16657	0.0872394	0.236559	0.13326	0.061177	0.13002	0.0562924	0.114921	0.146271	0.0942167	0.0983748	0.145849	0.638334	0.184559	0.423024	0.134807	0.234137	0.328771	0.342114	0.188609	0.30538	0.18038	0.142239	0.179082	0.262379	0.170209	0.132759	0.0924356	0.124936	0.120665	0.209785	0.214856	0.129792	0.111264	0.158613	0.200825	0.265138	0.219368	0.163369	0.283638	0.203081	0.356842
371.3277537/15.469	0.153015	0.137708	0.227243	0.18687	0.179947	0.129156	0.141673	0.191009	0.186771	0.142071	0.134687	0.114091	0.152344	0.129992	0.104658	0.13268	0.118897	0.150551	0.110635	0.138388	0.167597	0.179826	0.0996806	0.143639	0.120931	0.204574	0.166148	0.115274	0.127099	0.136788	0.155628	0.143218	0.138885	0.150118	0.102177	0.117868	0.104183	0.152529	0.125632	0.112489	0.155982	0.134938	0.173644	0.17901	0.100948	0.201398	0.105844	0.103623
688.3470159/16.05016667	0.221117	0.145622	0.178581	0.231705	0.141879	0.214678	0.252205	0.225344	0.18647	0.255327	0.284365	0.234349	0.151349	0.253429	0.147159	0.292882	0.321799	0.157704	0.325582	0.346697	0.287832	0.480342	0.391942	0.550169	0.326778	0.307624	0.351866	0.180758	0.147355	0.140074	0.101826	0.0889714	0.156207	0.202481	0.230808	0.299354	0.455579	0.335129	0.410671	0.26324	0.327359	0.511243	0.446549	0.381646	0.387397	0.254927	0.257888	0.302308
415.3902875/23.28958333	0.0863772	0.0930468	0.144745	0.116597	0.100742	0.0867372	0.0620467	0.093188	0.0830052	0.071703	0.134812	0.099429	0.0802264	0.0981463	0.0763421	0.0944352	0.0811242	0.0945066	0.0591844	0.0817877	0.0954584	0.101271	0.0517965	0.0771941	0.0685046	0.121918	0.0952269	0.226095	0.13169	0.0875532	0.0136946	0.0801265	0.103827	0.0857646	0.0230001	0.0331522	0.533175	0.628393	0.525951	0.637879	0.67874	0.425317	0.579911	0.491689	0.407235	0.100535	0.0412582	0.0479969
424.364177/21.004	0.146918	0.236242	0.0128514	0.00196778	0.0274378	0.00104921	0.273537	0.00214594	0.208202	0.000805109	0.170057	0.16364	0.251655	0.000854074	0.14862	0.248707	0.242681	0.000858665	0.235636	0.000803677	0.141801	0.149608	0.169518	0.227205	0.218851	0.139203	0.160159	0.000782521	0.000828876	0.32136	0.266045	0.258239	0.000889127	0.164871	0.159428	0.168942	0.68585	0.0042389	0.549496	0.00284217	0.00934214	0.415994	0.350664	0.00110292	0.00111774	0.320906	0.00112501	0.57917
640.3471847/16.26066667	0.266143	0.167781	0.223151	0.122324	0.0991989	0.133282	0.176631	0.255875	0.255774	0.25222	0.21738	0.129723	0.231487	0.114577	0.0588062	0.168825	0.209631	0.227475	0.113555	0.128223	0.343478	0.248229	0.208268	0.241404	0.152908	0.419314	0.205505	0.185119	0.132807	0.0799664	0.042597	0.047377	0.0897906	0.0450674	0.137538	0.124175	0.214949	0.648417	0.172083	0.102091	0.620524	0.58416	0.0984554	0.390604	0.409138	0.158036	0.100077	0.223917
560.371238/21.78925	0.843104	0.524069	0.502617	0.298324	0.179943	0.117002	0.102932	0.0965486	0.242912	0.286011	0.152425	0.132668	0.197462	0.137996	0.0810664	0.0826935	0.059481	0.110657	0.123908	0.123887	0.183112	0.156377	0.0441778	0.185332	0.154562	0.0794321	0.145916	0.386674	0.323264	0.265013	0.241739	0.141109	0.0841275	0.0604842	0.133077	0.15701	0.102056	0.117477	0.112044	0.0799222	0.109398	0.0825605	0.0301954	0.0484258	0.0425608	0.107476	0.123137	0.0767346
174.1121047/8.700666667	0.100407	0.115525	0.120056	0.151243	0.107408	0.101629	0.102819	0.137031	0.129792	0.123599	0.132548	0.0955163	0.143421	0.100348	0.102657	0.130287	0.145998	0.134874	0.127351	0.227384	0.355652	0.127175	0.115087	0.125501	0.118054	0.155969	0.139428	0.13209	0.154865	0.10948	0.199367	0.174424	0.146482	0.15925	0.131068	0.116685	0.0628714	0.115904	0.07691	0.09028	0.105015	0.0977089	0.0932063	0.113872	0.0927532	0.143405	0.102102	0.0965103
369.3847817/17.8345	0.0714891	0.0788471	0.285153	0.10989	0.0723381	0.207632	0.0654446	0.207084	0.0887835	0.0547258	0.246731	0.624134	0.192184	0.0498689	0.0318583	0.0913422	0.146962	0.183037	0.297088	0.355085	0.0426398	0.044344	0.0656793	0.0267687	0.0633858	0.0584875	0.060644	0.338665	0.217246	0.025523	0.101287	0.175424	0.350301	0.195034	0.140652	0.175413	0.0796636	0.108453	0.0907711	0.11001	0.175999	0.20962	0.0192765	0.113192	0.230466	0.0699898	0.0473331	0.0688012
159.0913984/6.613416667	0.177398	0.208396	0.228968	0.221131	0.225678	0.198596	0.224743	0.25002	0.273798	0.229065	0.202593	0.17885	0.236274	0.203096	0.21332	0.230638	0.229268	0.216101	0.448512	0.436576	0.460681	0.419743	0.391421	0.399826	0.42236	0.545285	0.493496	0.179351	0.243569	0.199489	0.255232	0.238764	0.244006	0.251251	0.230378	0.225105	0.148943	0.231017	0.19364	0.217994	0.233164	0.197867	0.224825	0.254174	0.229215	0.254783	0.206876	0.183171
151.0609561/1.677833333	0.225259	0.199511	0.201227	0.182195	0.184713	0.184445	0.187924	0.188803	0.251245	0.211037	0.228656	0.230084	0.233369	0.22914	0.24582	0.238257	0.240891	0.1302	0.304046	0.265056	0.261368	0.27295	0.203679	0.232865	0.271099	0.295854	0.264388	0.244059	0.314983	0.316023	0.297758	0.309047	0.318431	0.314285	0.241296	0.217843	0.151482	0.161946	0.165755	0.190189	0.177287	0.153571	0.214168	0.187423	0.167352	0.260122	0.200808	0.288009
430.2961618/13.0025	0.421961	0.0974883	0.103917	0.180898	0.170967	0.121973	0.0886287	0.19529	0.0981899	0.104669	0.0275919	0.0502946	0.0524909	0.0676309	0.0685543	0.0497748	0.0284457	0.195419	0.313534	0.0925895	0.14313	0.0584072	0.0727697	0.0934371	0.0867167	0.0564673	0.261772	0.151961	0.286359	0.144749	0.492248	0.117548	0.0864746	0.111801	0.0789719	0.221608	0.0967032	0.136436	0.0466868	0.0452488	0.102786	0.0726532	0.188952	0.106132	0.114082	0.174627	0.10664	0.0800538
382.3323587/23.031	0.180708	0.263859	0.232901	0.182962	0.140351	0.140334	0.130722	0.155857	0.164949	0.143949	0.15613	0.150831	0.113048	0.085548	0.0885899	0.123193	0.116895	0.115828	0.222135	0.213448	0.308652	0.167428	0.109901	0.219039	0.171333	0.307828	0.115001	0.105139	0.145683	0.121594	0.134445	0.0768556	0.0781648	0.0951429	0.078465	0.0808573	0.388424	0.530016	0.504761	0.457728	0.264382	0.206521	0.314533	0.2397	0.24047	0.24098	0.143554	0.0715892
302.5650112/9.81825	0.125311	0.143959	0.1109	0.104694	0.122928	0.155305	0.140953	0.138696	0.124536	0.116145	0.14507	0.161053	0.150454	0.124398	0.127506	0.142088	0.166883	0.10988	0.159963	0.137166	0.11398	0.128402	0.148083	0.143311	0.143457	0.130693	0.131387	0.128369	0.118932	0.233402	0.158642	0.140416	0.131731	0.149748	0.147536	0.149689	0.193678	0.113621	0.153739	0.142768	0.130447	0.136854	0.145871	0.119453	0.127364	0.153038	0.136715	0.252014
338.270542/20.388	0.143372	0.156461	0.166402	0.132207	0.157755	0.146511	0.146751	0.199017	0.16085	0.136927	0.154594	0.168876	0.126012	0.113481	0.124157	0.145456	0.140782	0.111649	0.105543	0.130363	0.145263	0.125222	0.121088	0.0978481	0.1052	0.178022	0.130478	0.173465	0.153168	0.139488	0.139949	0.13804	0.121646	0.139579	0.141001	0.160351	0.170475	0.177158	0.182117	0.155011	0.199774	0.210064	0.240263	0.196925	0.134562	0.194413	0.126411	0.129526
301.2757005/17.6875	0.0926135	0.0354274	0.040634	0.0414854	0.0493793	0.0527457	0.0561693	0.0460734	0.0183564	0.0889167	0.0726489	0.116403	0.0610282	0.11293	0.168821	0.102996	0.102901	0.0769421	0.504954	0.320767	0.193603	0.203266	0.199587	0.105149	0.129877	0.0747369	0.0727538	0.36359	0.301705	0.35708	0.217238	0.2325	0.22844	0.299113	0.118622	0.0903498	0.426775	0.0766372	0.268824	0.319785	0.0817318	0.045737	0.179592	0.0856742	0.0657499	0.0641039	0.0858161	0.204822
509.3803891/19.224	0.0579563	0.0602128	0.129684	0.277699	0.136538	0.0260038	0.177007	0.315329	0.198047	0.241418	0.343205	0.218319	0.144896	0.0105416	0.339121	0.259826	0.347421	0.0222396	0.34037	0.377905	0.128131	0.124195	0.134562	0.021174	0.137488	0.175023	0.226058	0.395101	0.0538436	0.0536986	0.144896	0.0629029	0.187877	0.180467	0.378295	0.133045	0.110491	0.220865	0.524549	0.684896	0.373175	0.204414	0.446809	0.169456	0.175968	0.182897	0.208934	0.148768
410.1905939/6.616	0.174414	0.21946	0.249047	0.234906	0.250776	0.211986	0.240051	0.276413	0.299595	0.231821	0.194852	0.16503	0.236006	0.201764	0.215737	0.225665	0.211093	0.218052	0.213186	0.20551	0.215252	0.195345	0.180001	0.181751	0.189282	0.253244	0.225303	0.212904	0.280289	0.225532	0.29728	0.265945	0.261712	0.266468	0.217781	0.225005	0.126046	0.217101	0.180917	0.198455	0.211755	0.179815	0.213529	0.242923	0.2248	0.278206	0.219379	0.17724
337.1398557/6.716	0.163696	0.173315	0.195622	0.176235	0.161914	0.142419	0.176479	0.258971	0.219584	0.222547	0.17834	0.230008	0.200616	0.149996	0.122899	0.201602	0.208056	0.178818	0.19132	0.184594	0.154376	0.16416	0.163878	0.147437	0.161844	0.221485	0.223555	0.213655	0.1813	0.115112	0.096059	0.124323	0.142894	0.215971	0.232156	0.225124	0.103282	0.228794	0.164504	0.179202	0.238689	0.194085	0.189573	0.192567	0.22354	0.197333	0.205849	0.171087
497.5414501/17.63208333	0.229782	0.167597	0.231099	0.176878	0.172938	0.197616	0.222338	0.218991	0.22698	0.209737	0.125978	0.000993096	0.215175	0.118335	0.0533805	0.164194	0.18275	0.228556	0.067973	0.0728498	0.180299	0.18151	0.153459	0.199416	0.155598	0.197357	0.165379	0.139216	0.144569	0.137017	0.113951	0.106128	0.155354	0.0236871	0.0887627	0.126313	0.106557	0.280747	0.0898189	0.00110982	0.14979	0.281273	0.00104008	0.235804	0.266613	0.106498	0.0296151	0.143485
371.2814437/22.38866667	0.264248	0.160848	0.154127	0.368401	0.401008	0.202374	0.160567	0.16085	0.100685	0.206715	0.160428	0.198305	0.208775	0.254479	0.296351	0.21267	0.1917	0.198419	0.208652	0.197343	0.370815	0.154168	0.199885	0.16506	0.169489	0.300252	0.1558	0.186876	0.21283	0.629298	0.389424	0.369056	0.283214	0.288571	0.247785	0.245345	0.682792	0.506866	0.388828	1.2074	0.283366	0.134327	0.296319	0.19051	0.332367	0.159901	0.184352	0.194858
440.3147954/17.98783333	0.106855	0.173368	0.0860088	0.182888	0.158403	0.194574	0.189922	0.180031	0.0632675	0.0968441	0.215875	0.221942	0.173006	0.2679	0.354488	0.215512	0.252693	0.128511	0.240029	0.238568	0.0929051	0.117313	0.142633	0.110661	0.168209	0.0725239	0.0958161	0.180283	0.152342	0.204572	0.173885	0.256744	0.261923	0.276651	0.246964	0.1461	0.424596	0.0704895	0.196183	0.460307	0.108718	0.0654669	0.255811	0.123777	0.141059	0.211952	0.342175	0.18146
370.2229402/7.13325	0.180376	0.128665	0.114255	0.155717	0.171467	0.214498	0.192026	0.158946	0.147684	0.120896	0.165441	0.109677	0.0975908	0.168325	0.13349	0.186819	0.181396	0.135834	0.0943026	0.103773	0.0814983	0.136034	0.0957235	0.0956597	0.125033	0.0942444	0.0984003	0.112363	0.133978	0.13806	0.1178	0.105965	0.21947	0.13402	0.143726	0.118738	0.117506	0.122797	0.0202939	0.199708	0.191807	0.142334	0.123498	0.182229	0.172829	0.200506	0.173616	0.1875
810.6075897/8.766333333	0.0355195	0.176233	0.151976	0.157161	0.146449	0.202191	0.180488	0.170387	0.05598	0.129126	0.045538	0.0333126	0.149924	0.1519	0.0327708	0.168483	0.0524543	0.136702	0.162745	0.164092	0.0384103	0.0387139	0.0431063	0.160271	0.166303	0.0483191	0.0538915	0.122771	0.133909	0.202247	0.154292	0.151478	0.142434	0.0350739	0.0473524	0.0462288	0.183069	0.180735	0.180326	0.184448	0.186154	0.0595832	0.0571235	0.182554	0.201273	0.176933	0.189069	0.287284
149.0595585/5.349	0.327015	0.374195	0.39622	0.230289	0.38559	0.364067	0.223782	0.416981	0.440528	0.219443	0.392678	0.3663	0.422572	0.376329	0.408696	0.413685	0.410432	0.402209	0.50242	0.519722	0.520148	0.4754	0.451608	0.452393	0.484712	0.589985	0.546736	0.370354	0.476716	0.398551	0.481417	0.30014	0.306596	0.50538	0.43942	0.426895	0.271632	0.341781	0.311455	0.339044	0.352729	0.295233	0.344164	0.384135	0.337997	0.435094	0.372619	0.363965
295.1579347/3.137	0.568534	0.512024	0.349879	0.414052	0.43144	0.444102	0.563352	0.448818	0.622996	0.558517	0.733221	0.726523	0.515663	0.59412	0.477588	0.661886	0.710663	0.502552	0.395772	0.913797	0.780632	1.46456	0.431799	1.162	0.947896	0.359196	0.981005	0.101105	0.471232	0.412426	0.0953729	0.0735438	0.446816	0.399824	0.531734	0.552265	1.07239	0.717983	0.287056	1.02422	0.959779	0.957647	1.0467	0.900155	0.93565	0.616607	0.688786	0.789257
469.3659871/25.10883333	0.000952181	0.265572	0.264177	0.360951	0.253631	0.352387	0.212053	0.239057	0.187938	0.0380691	0.562212	0.566247	0.443222	0.208951	0.359196	0.352904	0.336725	0.335787	0.0448545	0.344042	0.470235	0.356999	0.22078	0.209396	0.179216	0.255662	0.137681	0.0458155	0.522699	0.360359	0.422056	0.410436	0.218972	0.327908	0.0180468	0.527193	0.0419212	0.701927	0.160235	0.253043	0.120591	0.199757	0.109875	0.478521	0.880013	0.33166	0.247523	0.28554
390.3012361/20.13933333	0.0994633	0.116238	0.151493	0.106038	0.0834448	0.0943186	0.0855127	0.137603	0.0851211	0.0827033	0.328699	0.291639	0.136384	0.0938931	0.0976857	0.0984374	0.22852	0.153858	0.148373	0.113447	0.0685137	0.117929	0.113401	0.0660476	0.115442	0.0960412	0.133876	0.218481	0.116859	0.0532898	0.0788785	0.154651	0.241948	0.122037	0.136273	0.0848619	0.213455	0.152909	0.280094	0.226337	0.167441	0.294267	0.201758	0.146342	0.145376	0.103757	0.0640796	0.0934466
453.3180367/23.47283333	0.182566	0.215352	0.250792	0.170411	0.13668	0.12867	0.0876742	0.123468	0.145516	0.186165	0.226201	0.236246	0.129179	0.137652	0.0990282	0.143745	0.111243	0.0979946	0.210011	0.176299	0.216483	0.184704	0.107308	0.1285	0.0677426	0.196617	0.147085	0.277308	0.230582	0.186932	0.182735	0.115453	0.108372	0.080982	0.107512	0.11511	0.160961	0.123783	0.154276	0.13405	0.130807	0.124098	0.135423	0.0801415	0.0633258	0.178141	0.0448635	0.097461
380.1317832/2.234	0.158901	0.0811043	0.180832	0.155357	0.159325	0.15458	0.178686	0.168675	0.152752	0.186323	0.0720148	0.102216	0.149843	0.182514	0.208514	0.170567	0.149339	0.154323	0.0844702	0.0542685	0.0655866	0.0994563	0.104419	0.108753	0.0882355	0.119815	0.107499	0.100706	0.165809	0.208582	0.201801	0.166718	0.205368	0.244136	0.169294	0.207438	0.078849	0.113949	0.158512	0.113695	0.157697	0.0946576	0.15542	0.164387	0.143877	0.167281	0.148258	0.166184
515.287684/10.86766667	0.28252	0.167369	0.0856105	0.202953	0.180622	0.434633	0.150788	0.0786904	0.216112	0.123751	0.0564913	0.116643	0.0498193	0.101792	0.134393	0.0835775	0.0931103	0.131166	0.555247	0.155482	0.359456	0.110341	0.195095	0.273195	0.29282	0.155769	0.25633	0.169703	0.125855	0.165474	0.233131	0.155926	0.119522	0.0811821	0.10987	0.105933	0.197266	0.197997	0.118173	0.105872	0.142652	0.18995	0.250407	0.204154	0.153902	0.266107	0.19047	0.313961
137.0460286/1.867166667	0.396811	0.185086	0.402691	0.348147	0.608475	0.369548	0.481755	0.350448	0.327596	0.631535	0.184076	0.161097	0.34725	0.798708	0.744277	0.652057	0.358737	0.311875	0.493723	0.294225	0.45988	0.694511	0.818565	0.582427	0.735549	1.00255	0.709831	0.242693	0.532929	0.793338	0.708229	0.401516	0.685607	0.75945	0.566116	0.861888	0.274479	0.442416	0.749334	0.551119	0.437193	0.267544	0.771864	0.623197	0.442357	0.413971	0.374623	0.709641
482.3569602/18.87716667	0.363068	0.537856	0.375216	0.432217	0.0281658	0.0334569	0.0393167	0.462692	0.531111	0.421424	0.698858	0.0143023	0.468893	0.0147634	0.0281657	0.504321	0.0656006	0.306948	0.023915	0.0215583	0.312495	0.368787	0.440906	0.391626	0.427624	0.0192827	0.324301	0.559373	0.0552964	0.611248	0.553106	0.67097	0.0216598	0.0586353	0.0442229	0.038808	0.116649	0.0396478	0.0713588	0.0458624	0.0445362	0.0214246	0.0287161	0.0477363	0.0360087	0.03904	0.0577786	0.49892
126.066243/2.281833333	0.112063	0.0943772	0.12093	0.0995896	0.115878	0.185245	0.114467	0.114683	0.116514	0.10997	0.114692	0.117322	0.124114	0.116206	0.117455	0.191036	0.130269	0.119012	0.2093	0.257627	0.186228	0.186682	0.181226	0.180601	0.275337	0.261049	0.234186	0.0873131	0.179662	0.0911698	0.185294	0.0994204	0.163303	0.165164	0.115788	0.133408	0.0685538	0.101845	0.124632	0.14174	0.136933	0.115922	0.16024	0.222816	0.122422	0.144283	0.135721	0.153139
307.5852049/2.3955	0.0847457	0.0819918	0.0444447	0.0716165	0.0851285	0.218781	0.130624	0.0599612	0.0680268	0.0333976	0.120693	0.312359	0.0791064	0.14597	0.175482	0.110385	0.185788	0.0951412	0.00835855	0.0860381	0.0373432	0.172995	0.193538	0.102371	0.110298	0.0600726	0.0858719	0.000782521	0.0863508	0.198252	0.079043	0.158616	0.146242	0.147922	0.14499	0.0882976	0.449928	0.0489775	0.228521	0.267583	0.151926	0.159443	0.174873	0.0671191	0.214348	0.0793238	0.225589	0.1783
426.3205233/14.47575	0.357975	0.0947096	0.111057	0.274506	0.122965	0.393373	0.175783	0.116455	0.0977991	0.135813	0.0616375	0.0558786	0.0532306	0.137123	0.153951	0.0818279	0.160767	0.149543	0.256686	0.192132	0.360595	0.08192	0.081314	0.36004	0.321063	0.0499823	0.226061	0.113732	0.0941492	0.186069	0.195317	0.192388	0.079014	0.0557595	0.085749	0.0972863	0.109819	0.115881	0.0465827	0.078282	0.125587	0.102734	0.177014	0.134059	0.201681	0.258257	0.158332	0.113985
614.3698366/18.15383333	0.128404	0.162778	0.104458	0.134197	0.111249	0.123453	0.14627	0.185046	0.180792	0.181703	0.206898	0.231577	0.118272	0.131394	0.118403	0.225335	0.216083	0.103798	0.24294	0.226886	0.239004	0.176325	0.181628	0.134704	0.221469	0.19249	0.242587	0.154076	0.17544	0.0917516	0.0901829	0.0821414	0.107989	0.125046	0.208258	0.153913	0.335542	0.187042	0.300672	0.283419	0.188197	0.184082	0.28918	0.314037	0.281838	0.210675	0.214764	0.165846
362.2692639/20.32775	0.146164	0.145914	0.164472	0.157538	0.182155	0.166068	0.162871	0.191212	0.182664	0.142255	0.166402	0.158761	0.153963	0.127452	0.143412	0.140385	0.155196	0.125644	0.140619	0.123266	0.103946	0.096749	0.12396	0.111851	0.11418	0.138354	0.124879	0.125786	0.167904	0.122305	0.145175	0.142715	0.189498	0.203219	0.1781	0.156731	0.158487	0.132633	0.203868	0.1608	0.134519	0.144165	0.221369	0.153109	0.12263	0.219038	0.18257	0.131477
533.3810715/14.869	0.132049	0.184162	0.118252	0.142793	0.138338	0.173298	0.194373	0.230733	0.187415	0.206378	0.218171	0.200225	0.158533	0.166812	0.18208	0.224852	0.198412	0.106262	0.326144	0.369388	0.449936	0.207061	0.240311	0.356099	0.371713	0.261061	0.308607	0.160222	0.162467	0.114321	0.109576	0.0862374	0.136451	0.206573	0.263484	0.246272	0.370627	0.329434	0.301376	0.297704	0.248771	0.268129	0.378208	0.414269	0.356177	0.213698	0.272841	0.263016
503.2961829/16.6035	0.234207	0.160433	0.339732	0.145339	0.212889	0.199619	0.169219	0.200325	0.275566	0.13679	0.0788518	0.0416989	0.17901	0.0640602	0.053853	0.0839418	0.108049	0.190361	0.0305503	0.0532322	0.138819	0.14781	0.103128	0.118256	0.0578413	0.167224	0.104642	0.12825	0.166215	0.135574	0.112258	0.118878	0.115969	0.026389	0.0818719	0.0660475	0.0338682	0.151051	0.0630134	0.0244835	0.193774	0.252922	0.0258696	0.105662	0.107768	0.149627	0.0501853	0.0864587
465.2871705/13.32016667	0.186517	0.221784	0.111097	0.150165	0.201735	0.387557	0.250176	0.162973	0.267738	0.093178	0.0713971	0.117525	0.128279	0.277158	0.101078	0.13249	0.0906611	0.086342	0.242916	0.158838	0.430043	0.161708	0.281851	0.373847	0.306331	0.171864	0.174788	0.105123	0.132925	0.0841911	0.118383	0.128904	0.122048	0.122584	0.103737	0.131598	0.256518	0.217472	0.179206	0.0970077	0.198582	0.191431	0.297477	0.319933	0.15632	0.292095	0.347448	0.208162
405.3200617/21.655	0.116711	0.142692	0.168906	0.148251	0.141834	0.11293	0.107467	0.107242	0.109025	0.109875	0.182852	0.162401	0.087817	0.101668	0.093358	0.115574	0.113129	0.0899943	0.0912517	0.0850917	0.142944	0.10626	0.0833859	0.0848291	0.0666704	0.118573	0.100048	0.107964	0.137725	0.125292	0.0983012	0.106872	0.0993601	0.114661	0.0907578	0.0901114	0.21515	0.191488	0.242601	0.170646	0.199147	0.141267	0.227659	0.185438	0.0798224	0.161258	0.0655954	0.0730335
329.3249454/23.32333333	0.167844	0.143795	0.165356	0.104207	0.138761	0.136324	0.128018	0.148494	0.103405	0.0877598	0.12547	0.160363	0.0915392	0.101977	0.094736	0.103474	0.116152	0.127778	0.11801	0.1349	0.128486	0.11614	0.0872606	0.108593	0.080694	0.0800776	0.091378	0.170351	0.102882	0.101015	0.0801702	0.122066	0.150658	0.132585	0.129895	0.109254	0.4796	0.295223	0.361479	0.469711	0.34869	0.205455	0.403757	0.313417	0.224114	0.133129	0.123821	0.0877966
447.3309492/21.254	0.152492	0.187412	0.193153	0.161342	0.14912	0.161952	0.150387	0.139548	0.196463	0.173722	0.198436	0.191021	0.13468	0.118684	0.100559	0.143424	0.138586	0.100967	0.176647	0.144944	0.291717	0.197406	0.193054	0.188272	0.154651	0.220709	0.165401	0.246882	0.209856	0.151644	0.205375	0.147261	0.141609	0.160344	0.135425	0.157534	0.199379	0.225768	0.173299	0.155056	0.188962	0.263532	0.294722	0.220424	0.0961024	0.1687	0.0926305	0.14534
852.5527949/21.30533333	0.000952181	0.000916444	0.000903056	0.00764643	0.133595	0.666374	0.0184897	0.689184	0.535807	0.000805109	0.000863346	0.000993096	0.0174737	0.094053	0.434875	0.0526609	0.0400253	0.731007	0.000869482	0.000803677	0.000778579	0.0249689	0.0481896	0.0372312	0.0273213	0.811689	0.0907663	0.000782521	0.000828876	0.000827022	0.0112674	0.167453	0.726863	2.43551	0.0785337	0.0878273	0.00124143	0.0251512	0.0423363	0.00110982	0.182359	0.0961183	0.390007	0.0961183	0.407144	0.704779	1.37429	0.10048
583.3257755/18.36933333	0.000952181	0.443309	0.666239	0.357287	0.635696	0.705398	0.377574	0.424193	0.612201	0.000805109	0.329318	0.261907	0.279388	0.201142	0.365545	0.197925	0.376847	0.32807	0.000869482	0.29722	0.592364	0.28395	0.280399	0.521375	0.287463	0.241233	0.216626	0.000782521	0.638567	0.584935	0.441679	0.409718	0.372911	0.393345	0.000927129	0.415962	0.00124143	0.551752	1.89705	0.36788	0.666849	0.45976	0.628092	1.11958	0.638839	0.457502	0.432003	0.347709
665.3476416/16.30658333	0.199454	0.121762	0.198506	0.0373476	0.0334719	0.112917	0.131359	0.178325	0.267245	0.234721	0.149384	0.0775786	0.177812	0.0243794	0.0299381	0.142138	0.175476	0.177284	0.0739591	0.0799895	0.260974	0.241739	0.206878	0.266763	0.118903	0.349203	0.220433	0.115081	0.114905	0.0758504	0.0124301	0.0547982	0.0220146	0.0520326	0.0954858	0.0942962	0.122022	0.456682	0.153778	0.0574962	0.414646	0.603358	0.0211396	0.300247	0.256619	0.0437093	0.0458053	0.14758
281.14261/2.170166667	0.0998868	0.112598	0.0667474	0.0889175	0.0744798	0.0900859	0.0980024	0.105477	0.119061	0.123441	0.156913	0.169107	0.0896886	0.101594	0.0761278	0.15277	0.157283	0.0945297	0.228749	0.18832	0.20799	0.205723	0.220706	0.197815	0.244889	0.214842	0.214571	0.108242	0.0813605	0.0640031	0.0440682	0.0489213	0.0685395	0.0861054	0.131468	0.1198	0.277254	0.196644	0.178226	0.211556	0.16203	0.190608	0.184711	0.211155	0.19098	0.0965976	0.124697	0.167266
522.3569512/17.76633333	0.187423	0.11031	0.213499	0.121542	0.13505	0.155096	0.16654	0.127671	0.219333	0.113208	0.0678816	0.0360109	0.153579	0.0538023	0.0297557	0.227875	0.116454	0.17815	0.0398792	0.0508791	0.244427	0.155392	0.12384	0.576755	0.158435	0.45297	0.13488	0.300012	0.170241	0.146899	0.122126	0.072538	0.123051	0.0338518	0.0653869	0.115231	0.0544523	0.197236	0.0685619	0.0271587	0.210145	0.321718	0.0469241	0.160089	0.176686	0.104595	0.036361	0.0877931
326.3057241/24.02216667	0.120394	0.136392	0.12813	0.122454	0.112083	0.125922	0.113971	0.137799	0.126638	0.214992	0.150973	0.177862	0.14325	0.107321	0.137518	0.144751	0.115143	0.124412	0.167715	0.146842	0.131379	0.115537	0.16177	0.109447	0.161196	0.129174	0.13852	0.0991931	0.110599	0.105709	0.112576	0.133859	0.114945	0.106595	0.159347	0.122337	0.354257	0.189315	0.190428	0.208162	0.167732	0.171289	0.144361	0.112007	0.143043	0.149344	0.109884	0.197632
428.316775/21.372	0.107395	0.109947	0.197571	0.172003	0.132332	0.0931988	0.106086	0.146207	0.100127	0.127646	0.169333	0.118506	0.0956785	0.116709	0.0880199	0.121151	0.108022	0.104377	0.0890486	0.10026	0.0955285	0.13409	0.0812135	0.102831	0.0611282	0.120285	0.105687	0.0923848	0.125755	0.11515	0.109093	0.105685	0.116353	0.161917	0.0797385	0.114461	0.21812	0.200277	0.205541	0.174654	0.180616	0.181962	0.254165	0.162894	0.0972881	0.131223	0.0690582	0.0631737
604.3857042/17.53733333	0.087561	0.0885312	0.0498464	0.128779	0.0735269	0.118705	0.1108	0.106461	0.0623956	0.0847435	0.279024	0.31974	0.0697863	0.201663	0.245241	0.219016	0.235722	0.0570606	0.570302	0.483081	0.152286	0.289462	0.253955	0.16076	0.389973	0.0976163	0.234256	0.106612	0.111222	0.100447	0.109951	0.0908223	0.122791	0.260008	0.168339	0.200545	0.813887	0.0903793	0.454158	0.66632	0.147156	0.199771	0.822663	0.212794	0.250345	0.201094	0.421753	0.18963
512.4168338/20.8715	0.136275	0.265065	0.00227807	0.0049831	0.00491906	0.00104921	0.269874	0.00748411	0.173366	0.000805109	0.146016	0.137205	0.249925	0.000854074	0.119623	0.241628	0.214013	0.000858665	0.247777	0.000803677	0.122787	0.133733	0.149661	0.230124	0.233292	0.119672	0.141678	0.000782521	0.000828876	0.350939	0.27419	0.259741	0.000889127	0.140484	0.131151	0.136459	0.509883	0.000828938	0.404862	0.00110982	0.00867217	0.279128	0.225784	0.00110292	0.00111774	0.313142	0.00112501	0.617486
371.3350768/23.289	0.110814	0.125154	0.184304	0.15993	0.143062	0.121567	0.116278	0.140953	0.136805	0.135241	0.148603	0.112428	0.0914307	0.119447	0.103836	0.139039	0.105491	0.112282	0.152688	0.132299	0.157602	0.169664	0.0849596	0.127808	0.114063	0.171407	0.147788	0.161142	0.137921	0.124333	0.130447	0.0757	0.119558	0.101146	0.113223	0.0889354	0.281126	0.277787	0.256276	0.249308	0.274942	0.228138	0.305171	0.262566	0.162429	0.164719	0.0821501	0.0615782
439.3901917/22.355	0.0882925	0.183416	0.1789	0.0829712	0.0828446	0.071245	0.106772	0.0666603	0.0986515	0.0906709	0.192748	0.192301	0.110092	0.102988	0.0821247	0.112205	0.0851295	0.0808245	0.0431456	0.0395	0.0811325	0.113859	0.0794073	0.0621162	0.0423454	0.117645	0.0564733	0.087172	0.0676058	0.0555766	0.0536642	0.0711628	0.0556609	0.0735782	0.025796	0.0267645	0.199204	0.240015	0.698103	0.248652	0.778279	0.65296	0.179959	0.562944	0.107931	0.0836535	0.0532146	0.0612322
350.306717/20.84291667	0.13907	0.124303	0.111582	0.0686838	0.130943	0.129838	0.10892	0.0922574	0.111408	0.0523231	0.122452	0.136284	0.0660555	0.0797371	0.0707274	0.0956862	0.103526	0.100092	0.181821	0.174393	0.157196	0.124536	0.105495	0.141796	0.127297	0.113726	0.113409	0.116626	0.0869042	0.106486	0.0887465	0.0987009	0.133435	0.148533	0.11003	0.106118	0.265326	0.148926	0.221905	0.221609	0.225558	0.116401	0.383742	0.234178	0.116778	0.134576	0.158337	0.103082
374.2777684/14.485	0.445808	0.0497601	0.0815027	0.247519	0.0929722	0.395377	0.140332	0.0895437	0.0687498	0.093835	0.0103011	0.033423	0.0351861	0.0993027	0.0951159	0.0185704	0.105717	0.111981	0.291186	0.197631	0.472721	0.0604171	0.0549842	0.48152	0.347118	0.0389791	0.225159	0.111026	0.0737284	0.184161	0.179892	0.182008	0.0469168	0.0436451	0.0705418	0.0722625	0.074433	0.0799649	0.0280305	0.0377217	0.0938077	0.0704974	0.140932	0.0876895	0.144303	0.221056	0.122679	0.0611934
410.2907552/19.004	0.137862	0.187726	0.195006	0.154422	0.165638	0.148808	0.14262	0.172457	0.126221	0.118688	0.143527	0.17819	0.120947	0.14611	0.141448	0.147311	0.130039	0.108372	0.0930608	0.0797629	0.11286	0.120635	0.0870945	0.0791209	0.0705151	0.142915	0.105537	0.163531	0.139652	0.137594	0.118983	0.147158	0.13819	0.161168	0.141401	0.119502	0.0821382	0.146797	0.145436	0.12988	0.161901	0.139199	0.205518	0.18379	0.0867035	0.195514	0.0982136	0.0964173
366.3010351/20.19033333	0.0969583	0.123039	0.15137	0.0839666	0.0669242	0.0795253	0.0768149	0.140472	0.0756242	0.0796019	0.282574	0.291202	0.143766	0.0808064	0.0815008	0.0983589	0.210369	0.134472	0.132422	0.112897	0.0668864	0.136051	0.103396	0.0517588	0.0955842	0.117029	0.119945	0.263181	0.0945863	0.0423071	0.0641449	0.135708	0.18539	0.0981772	0.12992	0.0741386	0.221044	0.169844	0.228681	0.215846	0.201718	0.45525	0.205499	0.177257	0.146791	0.0868618	0.0528865	0.0855026
328.23369/22.172	0.264266	0.2107	0.196275	0.195527	0.209472	0.143742	0.087074	0.129606	0.107471	0.209702	0.181018	0.230151	0.156099	0.181153	0.168333	0.143196	0.123499	0.125254	0.327839	0.276985	0.253962	0.243915	0.255576	0.191982	0.211833	0.148225	0.165473	0.25009	0.273552	0.256729	0.288114	0.282405	0.154243	0.194372	0.117637	0.151007	0.161395	0.0813067	0.0786698	0.10925	0.0860399	0.0621233	0.034019	0.021086	0.0419536	0.180759	0.214359	0.137342
144.1017551/1.613833333	0.268596	0.122197	0.168929	0.235339	0.164723	0.367064	0.290836	0.231656	0.302246	0.293373	0.429805	0.15442	0.169544	0.315234	0.285222	0.0755779	0.0637962	0.214369	0.193689	0.0615078	0.081941	0.107101	0.158078	0.0754286	0.103294	0.049555	0.176107	0.177578	0.126911	0.206507	0.129636	0.180088	0.0886533	0.635908	0.117631	0.384761	0.0865497	0.189725	0.204136	0.105767	0.231138	0.261625	0.101729	0.138272	0.243201	0.1212	0.0833941	0.1399
370.2948469/20.637	0.177268	0.150231	0.162734	0.190407	0.140391	0.129078	0.118672	0.149895	0.158623	0.160679	0.132017	0.233716	0.136453	0.120691	0.137765	0.13842	0.115289	0.10867	0.156597	0.142692	0.156922	0.158896	0.132476	0.181886	0.13717	0.206245	0.172329	0.178845	0.178194	0.142029	0.185668	0.126148	0.222785	0.18431	0.124013	0.149215	0.135619	0.245774	0.146114	0.184544	0.154082	0.212833	0.214832	0.206893	0.093216	0.152401	0.104279	0.127857
282.1192093/1.526833333	0.144993	0.133766	0.132389	0.118611	0.108555	0.11789	0.1168	0.154349	0.126611	0.137825	0.140401	0.441452	0.132838	0.127305	0.121025	0.157819	0.130518	0.272814	0.204082	0.179637	0.227984	0.221745	0.23987	0.297049	0.238224	0.381218	0.198126	0.123688	0.253079	0.207411	0.117751	0.123662	0.144106	0.157233	0.367591	0.156731	0.27078	0.189053	0.215379	0.269524	0.117234	0.166827	0.262535	0.211934	0.199254	0.312195	0.131434	0.119987
456.2083378/4.598166667	0.0941706	0.118833	0.0304207	0.0959369	0.134397	0.184321	0.197751	0.0190484	0.15327	0.0487269	0.159366	0.156573	0.033918	0.251676	0.141074	0.105816	0.214273	0.13831	1.62066	0.643644	0.632845	1.52757	5.80051	0.922836	4.2088	0.44146	1.19972	0.35576	0.228436	0.0733757	0.0262056	0.000887774	0.0450971	0.0281699	0.0608556	0.0257415	0.112977	0.188905	0.583462	3.12218	0.429199	0.763072	0.373796	0.492504	1.12532	0.195201	0.516455	1.65025
907.6871784/9.818083333	0.125771	0.145551	0.129345	0.124469	0.138924	0.164898	0.16293	0.168624	0.162123	0.116482	0.137021	0.147364	0.145425	0.12742	0.129669	0.137149	0.160697	0.116586	0.129365	0.116585	0.107785	0.112014	0.122692	0.120225	0.122707	0.124628	0.121965	0.0985644	0.111367	0.187664	0.136599	0.129116	0.116486	0.129012	0.126451	0.125998	0.198304	0.146005	0.164808	0.167106	0.164718	0.170526	0.181299	0.155754	0.172248	0.170948	0.151937	0.215452
349.2911889/21.62083333	0.179537	0.207981	0.163231	0.099072	0.15314	0.111779	0.0911905	0.107636	0.108837	0.145019	0.0668809	0.129077	0.144771	0.112205	0.0825349	0.107478	0.0676705	0.0842888	0.261358	0.236368	0.290362	0.249706	0.212579	0.296475	0.210915	0.181971	0.1938	0.264675	0.158066	0.168141	0.17825	0.148559	0.118441	0.139037	0.137025	0.144593	0.189522	0.0581685	0.0817116	0.0997123	0.0814493	0.0893752	0.133688	0.0841601	0.03819	0.134599	0.127533	0.164538
283.2827768/15.369	0.180831	0.143023	0.135939	0.145117	0.143616	0.152924	0.173075	0.132931	0.169461	0.114715	0.104372	0.119515	0.137554	0.134501	0.136107	0.130489	0.131695	0.165752	0.158247	0.142129	0.2271	0.252453	0.182575	0.204988	0.18988	0.24682	0.177099	0.101153	0.125012	0.140983	0.11594	0.147351	0.147222	0.127756	0.113217	0.128801	0.0931188	0.146129	0.12991	0.150133	0.162424	0.116355	0.140894	0.137659	0.140954	0.155055	0.117184	0.123034
314.2699848/21.321	0.141363	0.123681	0.152599	0.0920907	0.116737	0.0690012	0.063355	0.110427	0.0719871	0.0956942	0.121035	0.100865	0.111586	0.16529	0.199173	0.0976369	0.0950205	0.0692595	0.127937	0.110797	0.120794	0.105414	0.100467	0.104424	0.151389	0.101116	0.0994739	0.117817	0.104351	0.0981755	0.108144	0.0773597	0.111614	0.0840086	0.126617	0.113848	0.18629	0.133987	0.152309	0.115658	0.150259	0.164911	0.184392	0.176716	0.0894345	0.131262	0.111434	0.0930478
398.3635742/25.15491667	0.204001	0.247659	0.24207	0.202658	0.192197	0.174661	0.159623	0.160713	0.171657	0.169423	0.26903	0.21866	0.146405	0.147457	0.129307	0.169718	0.153105	0.139976	0.168531	0.153202	0.174489	0.168255	0.117153	0.123378	0.0855654	0.163397	0.13644	0.180262	0.159441	0.142167	0.125146	0.138647	0.139675	0.133488	0.121672	0.11707	0.131279	0.133998	0.139082	0.130617	0.122284	0.106174	0.118902	0.103976	0.0654871	0.233872	0.111245	0.101769
308.1705796/6.552666667	0.0844704	0.131824	0.125226	0.168556	0.0826338	0.0851068	0.143014	0.169929	0.230424	0.173261	0.157964	0.155888	0.138153	0.141652	0.076632	0.254706	0.2493	0.100383	0.239202	0.283936	0.269901	0.219747	0.221901	0.288402	0.193967	0.296663	0.246263	0.129655	0.156565	0.0722465	0.0730097	0.0541797	0.112499	0.124958	0.175761	0.162489	0.21568	0.557146	0.238825	0.220136	0.267081	0.271324	0.211626	0.320781	0.23473	0.155143	0.169475	0.269017
595.4049998/21.08691667	0.0599156	0.0804566	0.0347017	0.054228	0.0690834	0.0956288	0.0706833	0.0617456	0.0450478	0.047932	0.0751228	0.124396	0.0603927	0.0628682	0.10945	0.204536	0.110921	0.0855734	0.334315	0.497652	0.318856	0.231747	0.286819	0.204933	0.299639	0.171137	0.239352	0.188317	0.243767	0.155854	0.134799	0.159672	0.212924	0.251217	0.32931	0.209722	0.191059	0.0845378	0.217408	0.243421	0.114601	0.0950668	0.158417	0.141926	0.1099	0.156883	0.198396	0.297573
373.2744928/13.59975	0.275208	0.0291877	0.0443134	0.138895	0.0776387	0.298057	0.106149	0.0382941	0.0549502	0.0201084	0.00744914	0.0289462	0.0144144	0.0467502	0.0523218	0.00782441	0.0459827	0.0483119	0.336565	0.196476	0.632776	0.0686648	0.0615554	0.851079	0.413169	0.0586386	0.229972	0.091488	0.033483	0.115982	0.098793	0.0963857	0.0572054	0.00978036	0.0354785	0.0112719	0.0499873	0.067531	0.0185993	0.0146624	0.0650334	0.064157	0.0981613	0.139751	0.128944	0.208631	0.14504	0.0670114
436.4003882/23.35541667	0.14554	0.153086	0.0151619	0.000917281	0.0207208	0.00104921	0.144227	0.00102168	0.154868	0.000805109	0.188124	0.174047	0.184338	0.000854074	0.149392	0.181363	0.202161	0.000858665	0.151384	0.000803677	0.136145	0.151813	0.173454	0.185156	0.18146	0.169105	0.182279	0.000782521	0.000828876	0.300952	0.255846	0.238065	0.000889127	0.196631	0.0801695	0.0848301	0.515041	0.00412242	0.453578	0.00755639	0.00797823	0.413156	0.388743	0.00247887	0.00235678	0.189358	0.00112501	0.491591
228.0977773/2.167666667	0.109596	0.102277	0.112315	0.0965083	0.116911	0.118929	0.12958	0.129244	0.122472	0.0995537	0.101772	0.116588	0.157121	0.107392	0.107026	0.125514	0.112484	0.1093	0.164159	0.161383	0.155805	0.160536	0.154689	0.142826	0.182916	0.220819	0.188612	0.0973088	0.185322	0.148337	0.20846	0.159023	0.157537	0.18409	0.129165	0.145637	0.15609	0.0880357	0.148944	0.117262	0.159596	0.104149	0.20122	0.133916	0.157235	0.147412	0.145865	0.137461
207.1025429/6.616	0.183332	0.224882	0.239601	0.228457	0.235891	0.211814	0.230933	0.258006	0.28038	0.248906	0.219918	0.196618	0.251501	0.215861	0.227651	0.245694	0.235235	0.243607	0.248964	0.250892	0.264078	0.22921	0.228939	0.229323	0.233837	0.295773	0.269274	0.226537	0.294911	0.242939	0.302919	0.294587	0.287375	0.298173	0.255497	0.245289	0.138359	0.214507	0.177994	0.205697	0.222792	0.180109	0.213092	0.239256	0.218872	0.270174	0.215146	0.210737
545.4037321/23.256	0.175539	0.236155	0.00445738	0.00403376	0.00445561	0.00104921	0.225304	0.0084659	0.193976	0.000805109	0.175057	0.162086	0.200146	0.000854074	0.142699	0.199343	0.216365	0.000858665	0.243118	0.000803677	0.179208	0.191155	0.216667	0.227178	0.229114	0.182176	0.206859	0.000782521	0.000828876	0.322736	0.245046	0.232264	0.000889127	0.192921	0.20435	0.208305	0.119371	0.000828938	0.0936816	0.00110982	0.000968367	0.0812512	0.0769156	0.00110292	0.00111774	0.251935	0.00238902	0.563968
412.3191285/23.873	0.156194	0.154181	0.111163	0.111976	0.132017	0.113365	0.113603	0.172014	0.127048	0.19879	0.189496	0.167681	0.175347	0.096554	0.125328	0.124687	0.103993	0.159532	0.12647	0.0944911	0.12364	0.0871835	0.153499	0.0661991	0.110442	0.0937554	0.123319	0.0721845	0.118923	0.0950108	0.0803515	0.164146	0.13697	0.0834114	0.142485	0.0962957	0.180288	0.106104	0.0968467	0.086744	0.0685417	0.0629411	0.0495157	0.0412213	0.0517745	0.163726	0.0875435	0.256908
615.159439/2.412166667	0.109789	0.225065	0.157464	0.195335	0.211828	0.250122	0.251751	0.313678	0.264349	0.191689	0.181863	0.242503	0.157464	0.219221	0.226235	0.188662	0.244556	0.234351	0.227508	0.181129	0.110742	0.193484	0.182796	0.139727	0.143115	0.139947	0.141429	0.0576982	0.197532	0.207485	0.172732	0.18962	0.156006	0.170524	0.235285	0.178851	0.234684	0.188996	0.226899	0.255201	0.203827	0.21568	0.195373	0.206794	0.25428	0.237732	0.330772	0.140191
372.2798136/22.956	0.185837	0.139506	0.163296	0.200245	0.157609	0.195378	0.152776	0.171605	0.123615	0.205693	0.0110736	0.182155	0.0125308	0.196237	0.532525	0.196143	0.0129123	0.208823	0.266577	0.235897	0.00888389	0.17394	0.17615	0.213878	0.241856	0.0837703	0.0967475	0.399033	0.25267	0.0204747	0.210013	0.655191	0.330573	0.210731	0.184106	0.196421	0.460605	0.21242	0.630763	0.429398	0.485938	0.102451	0.58607	0.168067	0.262697	0.165653	0.126909	0.0190712
547.3584217/19.48783333	0.372946	0.328076	0.351541	0.327441	0.311833	0.366887	0.357136	0.386444	0.340544	0.29347	0.248583	0.283086	0.315418	0.285446	0.261035	0.304789	0.32642	0.316767	0.165152	0.210701	0.245891	0.316891	0.278882	0.312282	0.237416	0.244871	0.272821	0.223432	0.298433	0.272931	0.27733	0.293165	0.317247	0.22602	0.273033	0.272812	0.102972	0.105467	0.0890022	0.0792949	0.11558	0.0888522	0.0602362	0.117535	0.108711	0.331586	0.270288	0.2762
470.3252318/22.65508333	0.176595	0.234519	0.213291	0.203447	0.134514	0.126033	0.11777	0.108976	0.103583	0.145082	0.214804	0.179138	0.118333	0.116408	0.108901	0.110863	0.0948519	0.0847967	0.108368	0.092786	0.177208	0.151736	0.105361	0.105979	0.0442497	0.100169	0.0781749	0.180796	0.180483	0.162534	0.159839	0.133628	0.133392	0.100424	0.0696483	0.0682979	0.0630978	0.070801	0.0444669	0.0392359	0.0328272	0.0234851	0.060811	0.0247066	0.032714	0.154412	0.0657944	0.0584239
339.3454772/26.507	0.265124	0.23947	0.168603	0.215057	0.251598	0.173152	0.153118	0.332425	0.126535	0.173015	0.130163	0.125343	0.173299	0.160455	0.241568	0.2525	0.163582	0.157286	0.264804	0.208899	0.212663	0.144631	0.236102	0.175311	0.212699	0.149374	0.233477	0.159103	0.135304	0.164842	0.160565	0.207341	0.169122	0.26119	0.242162	0.212505	0.212382	0.110272	0.115251	0.120902	0.170477	0.078186	0.163427	0.112308	0.111742	0.18323	0.369308	0.263268
390.2983516/21.8725	0.0693062	0.0896006	0.122068	0.064266	0.121794	0.0692709	0.0455998	0.0330712	0.0136173	0.0981053	0.0745057	0.067072	0.0622405	0.0508399	0.0525714	0.0799976	0.0432734	0.0517166	0.23624	0.233274	0.551031	0.191039	0.245751	0.531764	0.377384	0.222722	0.135771	0.10689	0.102697	0.111787	0.192897	0.0496244	0.00981929	0.0138696	0.0243504	0.0698454	0.0564605	0.0616862	0.057136	0.0393023	0.0649849	0.0652168	0.0849804	0.0221082	0.0128991	0.116935	0.0531972	0.0640064
300.2017272/6.948833333	0.00617753	0.0681904	0.085096	0.429363	0.230833	0.054483	0.0779174	0.219633	0.013918	0.0643029	0.00888077	0.00820686	0.0669073	0.417996	0.0052281	0.094344	0.0111231	0.408461	0.0705017	0.0492831	0.0158799	0.00869082	0.00768309	0.0626763	0.0655325	0.0083525	0.0120112	0.0910233	0.0488468	0.118039	0.0895377	0.0974704	0.205074	0.00858979	0.0196754	0.0111977	0.101616	0.456149	0.103342	0.158986	0.119842	0.0106977	0.010158	0.252326	0.122243	0.10041	0.622222	0.401973
336.2899224/21.756	0.103723	0.129309	0.074977	0.0796995	0.110676	0.0820963	0.093197	0.140762	0.103913	0.14779	0.170586	0.176898	0.155286	0.0718857	0.106074	0.113529	0.0876129	0.119732	0.110546	0.0793416	0.11956	0.0938575	0.136865	0.0709527	0.110359	0.0724655	0.146445	0.0626815	0.115539	0.0746685	0.0764324	0.137935	0.112531	0.0781145	0.140561	0.0814111	0.364962	0.176251	0.209318	0.0119889	0.138203	0.187954	0.10015	0.117141	0.0937985	0.141413	0.0701518	0.245973
337.2934061/22.722	0.108333	0.133376	0.0968377	0.0144128	0.0945628	0.0995861	0.101361	0.123647	0.100658	0.169488	0.142542	0.153754	0.13699	0.0843655	0.109174	0.107997	0.0830648	0.109814	0.122526	0.0163479	0.12341	0.0143787	0.140527	0.0802376	0.120005	0.0942218	0.117816	0.0764655	0.0171817	0.0928391	0.0102113	0.127913	0.114867	0.0841745	0.124408	0.0747848	0.423224	0.21109	0.233586	0.227499	0.190356	0.198074	0.133307	0.117853	0.125866	0.126027	0.0812853	0.194354
87.10021625/2.764333333	0.281186	0.372898	0.410229	0.389145	0.39454	0.502403	0.368878	0.441466	0.251803	0.344244	0.386301	0.328028	0.372112	0.3544	1.12382	0.414638	0.376349	0.448688	0.457277	0.571033	0.371918	0.462931	0.419787	0.555456	0.66804	0.737906	0.524752	0.366113	0.231591	0.441014	0.334801	0.759813	0.202838	0.60798	0.517914	0.432947	0.286855	0.317493	0.232531	0.252107	0.302098	0.238629	0.303721	0.339576	0.331924	0.265591	0.520793	0.735421
259.11356/1.445833333	0.188083	0.283832	0.134966	0.155231	0.376648	0.301571	0.201502	0.337839	0.141778	0.193115	0.128823	0.156417	0.236323	0.438856	0.299937	0.410015	0.417065	0.103255	0.200895	0.476334	0.16563	0.142293	0.200945	0.4637	0.233938	0.364656	0.160644	0.144564	0.372771	0.199568	0.198262	0.411076	0.203763	0.416813	0.485394	0.184905	0.135304	0.0875252	0.284277	0.375201	0.121903	0.105677	0.389057	0.399197	0.291882	0.396538	0.401072	0.126907
373.2968215/25.1645	0.228407	0.128077	0.12189	0.192879	0.197213	0.796566	0.615419	0.350922	0.17752	0.247244	0.444355	0.345849	0.29091	0.349294	0.555142	0.305745	0.271292	0.284106	0.0639763	0.081441	0.249169	0.120106	0.210829	0.471875	0.152358	0.515228	0.599066	0.0916813	0.149118	0.212876	0.171202	0.920798	0.286869	0.27611	0.380451	1.04749	0.119006	0.143726	0.212999	0.944524	0.764704	0.446923	0.832865	0.214803	0.684243	0.712371	0.186451	0.684687
403.3028719/21.78833333	0.109973	0.140533	0.164326	0.114002	0.130818	0.0740785	0.0615017	0.0617395	0.0704369	0.112714	0.115848	0.138839	0.0896844	0.0849905	0.0754837	0.0947246	0.0628735	0.0622258	0.127481	0.127171	0.252642	0.163177	0.134277	0.20684	0.144459	0.150148	0.102503	0.143661	0.121629	0.115449	0.129501	0.0989515	0.0540876	0.0687819	0.0644164	0.0748622	0.114281	0.100128	0.0996189	0.082644	0.106388	0.10673	0.124452	0.0563597	0.0249023	0.129427	0.057277	0.0625284
385.343379/16.45816667	0.123663	0.113867	0.178282	0.147125	0.134691	0.0856415	0.111046	0.168673	0.158678	0.133445	0.0915761	0.0788506	0.142878	0.101069	0.0894922	0.103173	0.0897235	0.131859	0.109307	0.150061	0.138552	0.146727	0.0888125	0.143944	0.113091	0.174105	0.128857	0.0791658	0.114008	0.109112	0.148097	0.128428	0.105089	0.111544	0.084262	0.104315	0.102588	0.158577	0.119367	0.109854	0.141461	0.117999	0.16741	0.153229	0.105363	0.157561	0.103208	0.0745003
496.4221154/23.30533333	0.152856	0.198819	0.00454666	0.000917281	0.00514688	0.00104921	0.19451	0.00440859	0.186345	0.000805109	0.16391	0.155379	0.191408	0.000854074	0.13835	0.183733	0.196728	0.000858665	0.174815	0.000803677	0.139728	0.143745	0.163572	0.166524	0.165359	0.136315	0.154626	0.000782521	0.000828876	0.243898	0.194072	0.188129	0.000889127	0.151132	0.162855	0.165693	0.498727	0.000828938	0.397017	0.00240281	0.00477952	0.345922	0.299	0.00110292	0.00111774	0.227999	0.00112501	0.416334
117.0740363/1.612166667	0.0873319	0.192259	0.210249	0.183955	0.115017	0.101004	0.0989717	0.2065	0.0999415	0.114242	0.205093	0.225256	0.12451	0.125581	0.117813	0.225926	0.11396	0.216682	0.223655	0.21821	0.223398	0.198798	0.193279	0.188893	0.210903	0.300507	0.216211	0.15639	0.164742	0.154204	0.161142	0.164105	0.160888	0.194773	0.275623	0.27882	0.170588	0.0703425	0.0915081	0.103873	0.162711	0.0746062	0.0938407	0.0854608	0.0788116	0.20796	0.178293	0.14861
613.1600626/1.6575	0.129437	0.326515	0.28612	0.339739	0.280705	0.23515	0.420417	0.697854	0.495265	0.299607	0.234574	0.528715	0.285407	0.490259	0.514229	0.24421	0.62071	0.363162	0.106299	0.141883	0.0819012	0.0942902	0.110228	0.103526	0.0765321	0.100206	0.0837288	0.265166	0.27092	0.191235	0.251959	0.263189	0.238018	0.269475	0.405069	0.343138	0.375269	0.53403	0.193897	0.419487	0.226841	0.284861	0.164368	0.17395	0.274427	0.359815	0.299386	0.121069
382.2960009/19.75483333	0.101061	0.147358	0.150305	0.12903	0.122615	0.10315	0.111738	0.12136	0.10805	0.120813	0.152697	0.20177	0.0794665	0.110263	0.106286	0.132969	0.111321	0.0809648	0.112743	0.102433	0.158184	0.137308	0.0954908	0.0813335	0.0867346	0.213129	0.137728	0.157282	0.125128	0.122996	0.0969824	0.124368	0.112154	0.184598	0.126747	0.116228	0.176602	0.144774	0.17661	0.158706	0.159367	0.125658	0.252665	0.212738	0.08807	0.173861	0.0998502	0.0908602
145.1220955/6.890583333	1.15288	0.977856	1.48284	0.573736	0.833618	0.498023	0.62826	0.655124	1.29419	1.11195	0.739875	1.32681	1.14908	1.21226	1.25638	1.19303	1.25435	1.12644	0.544998	0.713174	0.357407	0.0955241	0.139544	0.523956	0.804168	0.859669	0.692671	1.36306	1.40409	1.38594	1.34135	1.46227	1.49891	0.43508	1.44214	1.43005	0.452932	0.344425	0.516743	0.0319518	0.529682	0.374479	0.41568	0.414089	0.343472	0.378943	1.29866	1.45733
398.2424509/15.76916667	0.147259	0.14047	0.119141	0.114679	0.11924	0.131836	0.124336	0.111422	0.125285	0.114071	0.136493	0.167989	0.124538	0.13269	0.153139	0.137134	0.137429	0.110389	0.202377	0.168402	0.154014	0.182873	0.207978	0.159476	0.168029	0.165124	0.182398	0.146249	0.141809	0.115644	0.124524	0.149728	0.15963	0.146828	0.143425	0.159733	0.0843429	0.0589715	0.0659972	0.0716456	0.0629893	0.0610825	0.0636623	0.0678356	0.0774872	0.148949	0.16464	0.13149
545.2655932/16.753	0.189909	0.108545	0.33751	0.118582	0.0127173	0.145621	0.153985	0.167517	0.330554	0.0125543	0.0139184	0.0168673	0.204181	0.0165012	0.0175526	0.0145125	0.0163594	0.137961	0.026758	0.0254362	0.0185889	0.0230954	0.0225383	0.0180132	0.0235577	0.0169581	0.019166	0.0178543	0.0193112	0.0186039	0.0213427	0.0827058	0.0219115	0.0265376	0.0253825	0.0218438	0.0288113	0.215648	0.0245795	0.0260676	0.199831	0.508958	0.0285449	0.151055	0.018516	0.0145965	0.0162129	0.0158102
481.281974/10.7355	0.122461	0.163494	0.0800051	0.108923	0.183915	0.236129	0.186758	0.0908409	0.176968	0.0639302	0.116502	0.147699	0.0687022	0.14922	0.209957	0.108658	0.0733533	0.102354	0.139706	0.101398	0.439075	0.131604	0.217996	0.239924	0.353573	0.235558	0.109045	0.100028	0.0721928	0.0638326	0.0646641	0.0904969	0.16772	0.0529297	0.108597	0.0501084	0.219848	0.172255	0.115575	0.197048	0.1585	0.189257	0.180895	0.520009	0.133292	0.230653	0.245519	0.449765
279.1593458/19.41933333	0.0820945	0.0859045	0.0802819	0.133047	0.0833418	0.107206	0.0817013	0.103575	0.072116	0.0914369	0.126968	0.143003	0.102787	0.149242	0.130225	0.101284	0.155753	0.130057	0.129062	0.151241	0.100453	0.130201	0.172274	0.0719981	0.114772	0.104321	0.0959065	0.423837	0.156399	0.226637	0.13189	0.12732	0.123814	0.151711	0.11753	0.137163	0.159485	0.130933	0.168495	0.147638	0.122497	0.0774258	0.148267	0.102233	0.110852	0.105771	0.155641	0.151198
494.3261795/16.35966667	0.0971941	0.0485958	0.115314	0.114679	0.0709787	0.106645	0.0838374	0.0699992	0.177412	0.140513	0.0491873	0.0210614	0.112278	0.033743	0.0225165	0.0750601	0.0901446	0.156522	0.0583014	0.0777566	0.407477	0.168404	0.172589	0.551752	0.256016	0.402062	0.117301	0.0788491	0.0573537	0.0565604	0.0835358	0.0304734	0.0530957	0.00894304	0.0836444	0.055036	0.0419763	0.312777	0.0435881	0.0131755	0.263589	0.343297	0.0398142	0.104999	0.225158	0.0507184	0.0345097	0.0637427
299.2778564/14.60283333	0.148268	0.133496	0.131588	0.123953	0.123554	0.136277	0.138855	0.109366	0.105206	0.108195	0.0904432	0.0922071	0.108083	0.105854	0.119151	0.0972531	0.105792	0.116632	0.0925857	0.0910358	0.110829	0.128652	0.100209	0.0961034	0.101339	0.109688	0.0999608	0.104603	0.104365	0.110288	0.103902	0.128972	0.114462	0.124118	0.0944608	0.0833248	0.122689	0.123525	0.126975	0.150259	0.136718	0.0820392	0.123809	0.118389	0.107311	0.150117	0.0971794	0.105764
393.2828488/19.251	0.103327	0.130109	0.137419	0.14557	0.141987	0.123619	0.126793	0.138378	0.137004	0.135604	0.146591	0.153408	0.100564	0.116272	0.128631	0.126361	0.128124	0.0976978	0.133427	0.117856	0.133075	0.10638	0.105125	0.105022	0.107758	0.142255	0.133385	0.132415	0.163042	0.140496	0.152565	0.134789	0.143588	0.184123	0.125466	0.134187	0.129725	0.14574	0.16917	0.140263	0.1227	0.0997566	0.169824	0.145627	0.0980783	0.170012	0.118513	0.106185
294.1551357/5.213833333	0.0883734	0.0971975	0.0907007	0.125315	0.0801417	0.0790847	0.119659	0.152466	0.163516	0.154125	0.137249	0.155875	0.111194	0.127287	0.0807232	0.208916	0.220789	0.102546	0.220171	0.23906	0.203112	0.226213	0.208626	0.237604	0.194475	0.244086	0.20457	0.102766	0.122728	0.0598477	0.0656458	0.0555253	0.093918	0.0987443	0.142969	0.117997	0.277057	0.171067	0.217084	0.204018	0.207016	0.228726	0.186085	0.238272	0.193391	0.13453	0.127509	0.240609
558.4009734/18.9005	0.233369	0.242644	0.136963	0.18635	0.162672	0.213183	0.225815	0.197473	0.251378	0.221318	0.405884	0.467133	0.172262	0.255804	0.23678	0.331943	0.346859	0.166551	0.706486	0.592164	0.661431	0.539952	0.55644	0.508579	0.942704	0.451852	0.61613	0.274391	0.270488	0.263425	0.1746	0.134466	0.234077	0.22073	0.303262	0.315835	1.03694	0.368745	0.617706	0.703082	0.528827	0.448818	0.777562	0.471629	0.516372	0.367286	0.451834	0.464749
546.3483403/16.93758333	0.178825	0.123403	0.216057	0.127501	0.108435	0.128336	0.135032	0.177317	0.230207	0.180656	0.120448	0.0626875	0.204486	0.059867	0.0379655	0.114104	0.152701	0.202451	0.0307148	0.0499381	0.126324	0.162153	0.12629	0.165945	0.080927	0.215733	0.145592	0.128298	0.13608	0.0870361	0.0846807	0.0966214	0.0969334	0.074785	0.0984321	0.0968367	0.0671209	0.250327	0.0762797	0.0345449	0.23424	0.426394	0.0351886	0.175869	0.162138	0.0879501	0.0325093	0.0912465
401.3743184/22.73833333	0.0451444	0.0892921	0.105965	0.0639214	0.0574232	0.0430715	0.037958	0.0520172	0.0542627	0.0455198	0.0728624	0.0544525	0.0475038	0.0413143	0.0368442	0.0459124	0.0378726	0.0389911	0.0314176	0.0549255	0.07298	0.0794681	0.0452332	0.0525239	0.0412043	0.0769916	0.047295	0.0582387	0.0528312	0.0508887	0.0579868	0.070561	0.068173	0.046282	0.0201764	0.00955709	0.50653	0.580789	0.52628	0.582753	0.719524	0.567266	0.315493	0.511656	0.254485	0.0724876	0.0349556	0.0337366
349.1403708/6.4575	0.148749	0.169088	0.126929	0.151135	0.128238	0.124242	0.175406	0.200661	0.221555	0.202389	0.198812	0.194906	0.147705	0.139244	0.102943	0.227979	0.216288	0.151213	0.45814	0.408048	0.511741	0.362581	0.426948	0.514041	0.476897	0.601459	0.508042	0.126211	0.130959	0.0873537	0.075353	0.0701299	0.109343	0.134983	0.193469	0.176847	0.263197	0.390815	0.262683	0.267128	0.268011	0.292271	0.270295	0.380702	0.334587	0.165595	0.151778	0.207146
342.3003493/21.13808333	0.101336	0.0842986	0.139596	0.0791593	0.0613152	0.0798875	0.0735637	0.107028	0.0752835	0.0773429	0.210994	0.156242	0.123325	0.0666127	0.0560064	0.0832859	0.173287	0.123635	0.143773	0.132414	0.0806144	0.149235	0.111956	0.0849576	0.128608	0.0978197	0.119441	0.199951	0.0821482	0.0603847	0.0661177	0.0894687	0.163198	0.0681532	0.0904236	0.0590459	0.238864	0.198383	0.215937	0.190274	0.221474	0.540158	0.19782	0.164058	0.14829	0.0723942	0.0443586	0.112055
365.2457736/24.016	0.128984	0.108911	0.171347	0.234065	0.159428	0.139418	0.0977396	0.178479	0.114933	0.139297	0.201097	0.231446	0.150422	0.208017	0.209131	0.188833	0.194216	0.132554	0.169427	0.273482	0.0937252	0.212756	0.231236	0.146016	0.14582	0.111898	0.133186	0.0932671	0.0922489	0.101975	0.146989	0.106636	0.125125	0.179192	0.105567	0.199859	0.129021	0.0204273	0.0227271	0.0171132	0.0113477	0.0221014	0.0334405	0.0130063	0.0174846	0.153277	0.19593	0.066539
632.4747163/9.449583333	0.102634	0.171687	0.09105	0.0957499	0.0842566	0.130534	0.151938	0.0897543	0.111424	0.0771051	0.125411	0.137678	0.151321	0.101202	0.104295	0.166981	0.135919	0.0885432	0.146273	0.103099	0.116821	0.103553	0.113902	0.162364	0.176641	0.131463	0.121847	0.0672142	0.0989363	0.172654	0.124514	0.147318	0.0932951	0.105614	0.12851	0.121096	0.175182	0.103165	0.168498	0.124967	0.105754	0.140526	0.140135	0.0999407	0.12833	0.155806	0.112961	0.211935
479.2631252/17.05333333	0.290102	0.201074	0.231381	0.292711	0.306611	0.226971	0.155596	0.207434	0.213561	0.158847	0.139201	0.0984354	0.183004	0.152352	0.191349	0.119435	0.124906	0.0813684	0.0544226	0.102848	0.108207	0.0867185	0.0492815	0.0612808	0.0629327	0.0667279	0.0483661	0.0740395	0.0984153	0.128411	0.119023	0.135846	0.0779064	0.148285	0.105144	0.113217	0.108272	0.118474	0.11897	0.13593	0.114926	0.111989	0.135033	0.0976109	0.0584447	0.446969	0.156355	0.056309
480.3308285/22.96891667	0.208502	0.148533	0.197716	0.26662	0.087292	0.134465	0.0866978	0.102412	0.114229	0.202052	0.164172	0.140832	0.129381	0.195616	0.126358	0.116724	0.136462	0.11767	0.153111	0.144007	0.120295	0.118704	0.137727	0.176745	0.141596	0.110247	0.113711	0.208374	0.155297	0.211058	0.150902	0.114919	0.114668	0.0425481	0.0856628	0.0587203	0.0178786	0.0346848	0.0394925	0.0382325	0.0391066	0.0309014	0.0182257	0.0248689	0.0281853	0.108229	0.159637	0.123013
533.3783215/21.105	0.0384781	0.0606236	0.0310162	0.153653	0.204637	0.24348	0.193736	0.149767	0.0941898	0.083635	0.123799	0.185152	0.153563	0.225939	0.325396	0.201057	0.276379	0.120518	0.157516	0.214872	0.118817	0.108691	0.205081	0.141499	0.174897	0.0860311	0.0933452	0.0233571	0.136326	0.171067	0.162067	0.255139	0.200637	0.194918	0.233616	0.153194	0.00862277	0.0156361	0.080879	0.107231	0.0454691	0.0234845	0.0834151	0.0826235	0.0907404	0.265343	0.36981	0.19763
167.2063721/5.348833333	0.184932	0.233918	0.182736	0.167297	0.227807	0.187185	0.205904	0.159171	0.159115	0.19947	0.219616	0.2522	0.328261	0.187512	0.198022	0.292349	0.186776	0.198043	0.243877	0.346241	0.233382	0.214738	0.210835	0.215607	0.224191	0.271338	0.232211	0.243586	0.29543	0.250004	0.297075	0.284712	0.252726	0.259371	0.232046	0.229707	0.0227161	0.133728	0.144537	0.170539	0.18361	0.141716	0.110175	0.167979	0.124176	0.235302	0.174079	0.216753
414.2909447/21.50425	0.129969	0.172025	0.170018	0.133407	0.143703	0.118698	0.106617	0.122224	0.11541	0.118629	0.168056	0.186317	0.109793	0.100217	0.109473	0.122868	0.108949	0.0879084	0.111308	0.0868706	0.138685	0.144667	0.0965055	0.0773901	0.0746229	0.141783	0.113828	0.158395	0.137387	0.11106	0.0982244	0.123594	0.107357	0.118743	0.115883	0.10616	0.166749	0.176186	0.185761	0.157333	0.206125	0.199376	0.180571	0.194183	0.0821498	0.164791	0.0773462	0.102778
346.5974839/9.151583333	0.051909	0.175414	0.0940599	0.0935859	0.0859525	0.135871	0.146534	0.0950967	0.0593632	0.0909268	0.0617497	0.0627139	0.139245	0.102544	0.0489957	0.155186	0.0678174	0.086396	0.160054	0.115074	0.0548751	0.0561928	0.0657802	0.160016	0.174735	0.0688876	0.0732176	0.0905117	0.0962588	0.225251	0.151684	0.153953	0.099695	0.0532384	0.0675441	0.0685139	0.203077	0.116283	0.184941	0.122855	0.11352	0.0717127	0.0743979	0.105882	0.128214	0.149521	0.119524	0.322119
87.10015914/2.465416667	0.276925	0.346445	0.367522	0.373459	0.369788	0.321826	0.362241	0.376233	0.371393	0.403163	0.439237	0.34218	0.422411	0.434372	0.0267256	0.443502	0.465368	0.413255	0.480524	0.449544	0.438544	0.37851	0.450854	0.393023	0.48252	0.453973	0.459199	0.485737	0.47483	0.48484	0.443011	0.522048	0.47627	0.506054	0.0503372	0.485238	0.0793965	0.18334	0.318317	0.0300878	0.336139	0.300814	0.34543	0.350292	0.308002	0.404	0.406746	0.449842
371.2758669/20.071	0.104744	0.108847	0.11018	0.0825768	0.12701	0.118832	0.107234	0.12475	0.0814118	0.0726718	0.15255	0.208648	0.0690026	0.110099	0.126644	0.108759	0.130827	0.0943413	0.207297	0.172539	0.185917	0.139963	0.141889	0.141054	0.173717	0.141349	0.158842	0.153409	0.126113	0.152781	0.107226	0.159586	0.177245	0.238074	0.172582	0.156987	0.10411	0.0342099	0.0767395	0.0829787	0.0420018	0.0257285	0.103412	0.0553718	0.029984	0.154822	0.188026	0.149997
484.3680294/18.23516667	0.105607	0.157389	0.120598	0.164654	0.153926	0.170949	0.204486	0.183344	0.0991483	0.124656	0.243875	0.214065	0.173214	0.230543	0.279366	0.186058	0.259674	0.132019	0.170508	0.186429	0.102007	0.121454	0.156853	0.127985	0.154736	0.0896909	0.140689	0.137336	0.166061	0.176458	0.193975	0.239234	0.220651	0.235358	0.199	0.187413	0.30046	0.142514	0.25159	0.361397	0.173947	0.114713	0.277224	0.20539	0.212143	0.202365	0.282261	0.169353
406.3085761/8.767	0.037195	0.152653	0.128833	0.127122	0.120653	0.162008	0.136707	0.125942	0.0393162	0.110196	0.0425075	0.0336256	0.126227	0.135375	0.0297298	0.141162	0.0461213	0.114197	0.143776	0.145619	0.0328696	0.0355125	0.040788	0.137868	0.14638	0.0420505	0.0447431	0.109278	0.114187	0.185576	0.131185	0.133895	0.12465	0.0321481	0.0434328	0.0418165	0.181905	0.151745	0.16788	0.170484	0.159135	0.051664	0.0514736	0.153647	0.161508	0.139138	0.156334	0.259408
87.10020545/3.100083333	0.95266	0.181428	1.07458	0.660412	1.07929	0.25357	1.0253	0.627339	0.664677	0.626312	1.15739	1.09813	0.72488	0.133499	0.692645	1.21471	0.688801	0.778539	0.382493	0.324212	0.726231	0.20994	0.247101	0.293132	0.321909	0.786422	0.822583	1.15041	0.444155	1.25384	0.924995	0.438064	0.280262	0.306215	0.270668	1.33225	0.602248	0.865102	0.765902	0.850699	0.37074	0.747331	0.911914	0.187552	0.414908	0.174556	0.237803	0.355697
540.4483898/23.256	0.144986	0.200124	0.00192306	0.001919	0.000959322	0.00104921	0.194475	0.00493227	0.175887	0.000805109	0.156796	0.143799	0.182373	0.000854074	0.129405	0.177947	0.189936	0.000858665	0.169831	0.000803677	0.132017	0.137363	0.156815	0.157778	0.159036	0.1328	0.147025	0.000782521	0.000828876	0.244516	0.191919	0.180792	0.000889127	0.143799	0.153086	0.155761	0.434014	0.000828938	0.341455	0.00110982	0.00495339	0.299546	0.26184	0.00110292	0.00111774	0.220061	0.00112501	0.425608
427.2836173/22.03966667	0.0313797	0.0247476	0.0395838	0.0346134	0.0442103	0.0166762	0.00947084	0.0300501	0.0114804	0.0529731	0.0330062	0.122218	0.059898	0.0572037	0.0200632	0.0327306	0.0246232	0.0140833	0.104782	0.168218	0.16881	0.199246	0.14282	0.0801423	0.197061	0.0513	0.0812174	0.0950021	0.102711	0.125434	0.271391	0.174696	0.0266196	0.0872359	0.0129414	0.0621626	0.135124	0.0229873	0.0352781	0.0781639	0.0169794	0.101172	0.0425498	0.023074	0.0030562	0.0321718	0.0448549	0.0298622
145.1220638/6.387333333	0.619064	0.32223	0.969186	0.209077	0.257134	1.00622	0.955209	0.177835	0.905385	0.962131	0.993991	0.635186	0.356927	0.905131	1.65022	0.336345	0.362777	0.285223	0.296742	0.595277	0.370371	0.187367	0.241643	0.30788	0.754877	0.656534	0.161458	0.393955	1.08178	0.484689	1.1189	1.16676	0.468092	1.01945	0.453999	0.402082	0.275514	0.202501	0.496279	0.092549	0.130751	0.220549	0.264866	0.250519	0.213413	1.14019	1.06773	1.20263
964.7190271/18.23133333	0.0332537	0.0672022	0.0231794	0.0803057	0.0640727	0.0878292	0.159685	0.102742	0.0285212	0.0607391	0.148622	0.109496	0.110202	0.199562	0.230069	0.116394	0.221975	0.0649727	0.0965786	0.0971037	0.024902	0.0312495	0.0635528	0.0532239	0.0611267	0.0202283	0.0419335	0.06222	0.0793288	0.0941295	0.0958237	0.190635	0.175461	0.171952	0.147442	0.111587	0.284515	0.0445384	0.210033	0.382578	0.0655975	0.0422239	0.251387	0.125315	0.14666	0.113686	0.265844	0.0996998
543.1335433/1.49525	0.0916527	0.0869847	0.038337	0.0946299	0.131169	0.152177	0.12223	0.0155019	0.105278	0.037098	0.0851626	0.0646258	0.0336428	0.13081	0.10974	0.0610966	0.0911567	0.0335985	0.23036	0.155088	0.151359	0.235552	0.199636	0.146665	0.268445	0.121016	0.259975	0.0726423	0.0944138	0.0950639	0.0449896	0.0323578	0.0535532	0.0415059	0.0409785	0.0380777	0.0410293	0.0541816	0.133104	0.16324	0.12784	0.121297	0.178778	0.152074	0.182631	0.141671	0.264078	0.16238
403.2860847/20.88833333	0.0491808	0.0505059	0.0542303	0.0619262	0.0432591	0.0482771	0.0506471	0.0966567	0.0399085	0.096079	0.0719942	0.127269	0.0785101	0.0821919	0.0730071	0.104312	0.105345	0.0416661	0.0948109	0.195112	0.0846567	0.123845	0.0941419	0.082487	0.124821	0.0881022	0.102648	0.133649	0.127957	0.108434	0.179551	0.148727	0.100994	0.187984	0.154505	0.177355	0.28642	0.0806313	0.115104	0.181021	0.0759786	0.26276	0.199907	0.20353	0.130251	0.0713257	0.107711	0.104677
304.2366579/21.13566667	0.137341	0.126857	0.11593	0.101634	0.13926	0.185166	0.134756	0.0987666	0.0970567	0.10322	0.099417	0.114776	0.112737	0.0991767	0.145127	0.13427	0.167171	0.10137	0.150621	0.162467	0.165899	0.130308	0.153027	0.139231	0.167242	0.131873	0.0925735	0.136709	0.134579	0.141109	0.117514	0.118275	0.140804	0.128114	0.12373	0.108461	0.250304	0.137287	0.167853	0.203595	0.171442	0.13513	0.146171	0.154424	0.15771	0.160164	0.21444	0.147461
840.568419/14.48516667	0.47854	0.0214029	0.0465589	0.152429	0.0533991	0.395721	0.0890937	0.0426527	0.0313794	0.0552935	0.000863346	0.00723259	0.0130638	0.0536998	0.0513807	0.00238148	0.0573461	0.0617195	0.218038	0.142742	0.518188	0.0329734	0.0264016	0.52668	0.311437	0.0155828	0.16839	0.0687945	0.0419448	0.106848	0.116594	0.129889	0.0201626	0.0163037	0.0365787	0.0318834	0.0232817	0.0294401	0.00490166	0.00656654	0.0299381	0.0254619	0.0559002	0.0278621	0.0522233	0.157305	0.0681565	0.0274213
529.2036864/6.39875	0.0565332	0.0837425	0.0203131	0.0806015	0.0981655	0.104596	0.124156	0.0155656	0.141871	0.0564892	0.101725	0.0756311	0.0242297	0.128356	0.0717319	0.076839	0.137576	0.0872019	0.582239	0.332817	0.42046	0.426271	0.451252	0.427427	0.556101	0.39976	0.578213	0.0730743	0.08178	0.0500278	0.0163813	0.00662441	0.0263628	0.020346	0.0450957	0.0273751	0.0465562	0.174301	0.263106	0.271829	0.217759	0.201492	0.395342	0.339585	0.336858	0.112952	0.213457	0.236721
364.28389/21.138	0.129954	0.127085	0.16416	0.0896105	0.0760477	0.0734255	0.0560461	0.0877433	0.0524676	0.10336	0.250959	0.215606	0.128022	0.0770605	0.0706333	0.0780818	0.141464	0.0980654	0.170396	0.16558	0.101825	0.190333	0.136292	0.098228	0.160645	0.0866228	0.127337	0.281523	0.11535	0.0498355	0.0736538	0.10828	0.159927	0.0560266	0.0880659	0.0605476	0.126221	0.0882034	0.0872465	0.101917	0.0955267	0.153819	0.168421	0.0542387	0.0266542	0.0799278	0.0462455	0.0767529
638.3699967/17.98633333	0.0515507	0.07401	0.0328762	0.0947497	0.0544593	0.0760432	0.0862229	0.090532	0.0552896	0.0840764	0.179879	0.176631	0.0636022	0.122197	0.11558	0.158274	0.157142	0.0417155	0.266588	0.276569	0.118908	0.14197	0.123915	0.10641	0.198937	0.0817333	0.140609	0.0819692	0.0971903	0.0622352	0.0824133	0.0664936	0.0880356	0.188747	0.13803	0.129168	0.337042	0.0863035	0.229038	0.345288	0.0861866	0.107292	0.389084	0.162808	0.173794	0.121831	0.206267	0.10231
325.271699/23.35483333	0.222396	0.230228	0.147657	0.0050022	0.180277	0.0051907	0.186852	0.00577919	0.195608	0.0126084	0.198918	0.219572	0.212721	0.00400293	0.193533	0.180208	0.217913	0.00404667	0.279052	0.00716276	0.221419	0.229659	0.262479	0.189149	0.200904	0.192706	0.190905	0.00580892	0.00435709	0.283694	0.209703	0.209362	0.00418005	0.160073	0.226808	0.203908	0.106574	0.000828938	0.0621416	0.00110983	0.000968367	0.0489159	0.04431	0.00110292	0.00111774	0.2547	0.00249019	0.344807
437.1943732/16.07966667	0.15137	0.121509	0.238649	0.13147	0.230353	0.12825	0.0998166	0.132831	0.245975	0.103315	0.081902	0.283829	0.0944271	0.105309	0.106967	0.0795575	0.107109	0.110516	0.301574	0.155002	0.119737	0.143883	0.134507	0.123137	0.133407	0.131731	0.134409	0.106522	0.0948009	0.113332	0.140813	0.124527	0.112658	0.129383	0.11862	0.124822	0.0663496	0.0390241	0.0513798	0.0527721	0.030633	0.039536	0.0464516	0.0423305	0.0459164	0.124477	0.125734	0.109911
546.3546491/21.32183333	0.335602	0.243275	0.306949	0.194829	0.160491	0.142091	0.138017	0.190093	0.121329	0.254163	0.0993731	0.122752	0.243931	0.141579	0.123816	0.177344	0.155422	0.132125	0.0764681	0.108409	0.118258	0.177812	0.151571	0.120815	0.0736739	0.111396	0.107777	0.177124	0.221242	0.165789	0.174809	0.167739	0.130366	0.0988394	0.131181	0.133504	0.0508633	0.0620917	0.0555937	0.0579374	0.0800646	0.0907971	0.0350614	0.0815373	0.0637976	0.136102	0.108118	0.1704
104.1072909/1.427333333	0.105312	0.105955	0.126194	0.135683	0.125054	0.147775	0.103928	0.165373	0.109582	0.123596	0.141913	0.142101	0.155794	0.121884	0.106171	0.130806	0.130309	0.107834	0.0891857	0.0874964	0.0718335	0.0820611	0.0776454	0.0787777	0.0702363	0.0674999	0.0960847	0.151718	0.131172	0.114501	0.161847	0.213828	0.160742	0.349342	0.182918	0.268806	0.134667	0.0924658	0.0997954	0.0938572	0.0949891	0.116627	0.0835049	0.100334	0.0892445	0.11688	0.0948327	0.10606
949.627104/17.601	0.193461	0.136746	0.204403	0.148978	0.196896	0.159608	0.16243	0.212305	0.179421	0.210421	0.105274	0.0518276	0.161046	0.107399	0.0803503	0.109419	0.126615	0.178534	0.0697568	0.0884688	0.104665	0.104669	0.093192	0.087521	0.0949592	0.0791865	0.100164	0.110504	0.0901179	0.131769	0.0777048	0.0964271	0.116335	0.0539945	0.112196	0.0879004	0.109967	0.152184	0.0930661	0.0541714	0.202699	0.160531	0.057606	0.156086	0.156169	0.13384	0.107349	0.106709
570.3564728/17.32	0.125237	0.0954066	0.153483	0.10522	0.0810283	0.106981	0.11848	0.135729	0.154908	0.123832	0.0877013	0.0502756	0.150511	0.058163	0.0448806	0.113707	0.15646	0.157737	0.063288	0.0896879	0.129657	0.199528	0.110015	0.227719	0.13017	0.1777	0.145605	0.144006	0.120705	0.0751989	0.0927604	0.0763352	0.0997694	0.0406697	0.0742597	0.107351	0.120306	0.25694	0.074369	0.0405824	0.218097	0.421696	0.0545913	0.158227	0.178587	0.0656777	0.049223	0.0852929
318.2794993/21.4545	0.131742	0.0997748	0.124926	0.103638	0.124285	0.11828	0.116014	0.14624	0.11144	0.0932227	0.129968	0.140023	0.0862885	0.0867607	0.070709	0.0944967	0.109956	0.117452	0.0911187	0.0711351	0.083006	0.0879666	0.0774346	0.0881798	0.0760798	0.0716708	0.0915241	0.0878505	0.0895506	0.0791086	0.0893799	0.0978907	0.107518	0.106154	0.0992247	0.0905977	0.200806	0.163402	0.222349	0.163754	0.178336	0.155951	0.169021	0.16895	0.130827	0.121283	0.0994942	0.0861813
505.1800774/4.981833333	0.0668085	0.0188004	0.0905088	0.054869	0.0875502	0.069823	0.0882774	0.0392811	0.0542625	0.0697809	0.0118909	0.0383573	0.0357239	0.108606	0.0839701	0.0956647	0.0426584	0.0458899	0.227275	0.107894	0.247937	0.179187	0.172225	0.164822	0.238955	0.319698	0.317882	0.0392448	0.0961665	0.103312	0.171246	0.0490839	0.0922109	0.147436	0.088164	0.167911	0.126094	0.054167	0.141652	0.117332	0.0790195	0.0458937	0.331209	0.181057	0.0853924	0.0781871	0.0507817	0.0870566
138.0484239/2.253833333	0.109121	0.048274	0.11077	0.0944903	0.11122	0.0931359	0.119031	0.0872138	0.101462	0.156477	0.0471509	0.065454	0.0826466	0.147147	0.170987	0.127412	0.0967977	0.106822	0.149275	0.0648177	0.113449	0.137677	0.148364	0.134573	0.133203	0.197279	0.168045	0.0909878	0.135985	0.17707	0.170925	0.107911	0.13667	0.15103	0.131033	0.191956	0.0745559	0.0904556	0.114538	0.105185	0.100677	0.0655653	0.135087	0.120272	0.0878131	0.109775	0.0941251	0.140153
145.1219788/5.114583333	1.15183	0.99881	1.01802	0.95779	0.938425	0.702827	0.821457	0.548841	0.997877	1.25998	1.17191	1.88166	1.39175	1.62304	1.45657	1.39219	1.29812	1.36479	0.665195	0.120789	0.444921	0.523483	0.764306	0.55806	0.532825	0.385635	0.496747	1.5265	1.70846	1.67719	1.58317	1.66158	1.24037	1.97526	1.6791	1.72915	0.52962	0.378118	0.38854	0.0882243	0.462672	0.420683	0.462645	0.450323	0.388563	1.00399	0.191318	1.52468
429.3201685/22.256	0.116549	0.216732	0.196502	0.135419	0.136231	0.112534	0.123617	0.116906	0.125062	0.128473	0.226539	0.247352	0.144611	0.121881	0.0994175	0.13418	0.118845	0.0923865	0.110136	0.103927	0.154897	0.172082	0.106548	0.0838394	0.0653811	0.185292	0.102113	0.162537	0.105246	0.0839229	0.0800045	0.102229	0.0770741	0.0921047	0.0792738	0.0773913	0.23393	0.225839	0.201249	0.177897	0.249389	0.278608	0.144292	0.225882	0.0962421	0.144659	0.085429	0.0692548
697.5231466/8.500333333	0.0263879	0.143847	0.133448	0.110444	0.116738	0.169394	0.137261	0.141857	0.0447277	0.112432	0.0327806	0.0233584	0.120487	0.105908	0.0258596	0.131709	0.0394063	0.105499	0.126677	0.135292	0.0264975	0.0309957	0.0308015	0.123086	0.133516	0.0326541	0.0362996	0.109118	0.115217	0.156385	0.120325	0.127164	0.121793	0.02748	0.0336683	0.0333178	0.157263	0.125095	0.154963	0.161761	0.161876	0.0458537	0.0447059	0.145449	0.176342	0.13412	0.13612	0.196721
544.3393793/18.14616667	0.380092	0.263349	0.39341	0.281792	0.266105	0.169131	0.183716	0.298169	0.410045	0.40522	0.190575	0.0649643	0.329888	0.0731682	0.0419144	0.205564	0.245883	0.361382	0.136211	0.134875	0.435586	0.386333	0.286999	0.498183	0.302059	0.671815	0.309658	0.282808	0.159236	0.216192	0.204515	0.0910641	0.21516	0.056801	0.202743	0.187238	0.0761913	0.113161	0.0322731	0.0104861	0.103697	0.207783	0.0180929	0.0555913	0.117718	0.110487	0.0810076	0.195921
497.2772448/10.867	0.237929	0.141731	0.0715176	0.170793	0.149537	0.36692	0.127572	0.0656994	0.182009	0.103283	0.0464711	0.097521	0.0407329	0.0889576	0.113322	0.0716761	0.0777087	0.11088	0.474445	0.133647	0.318144	0.0958068	0.170371	0.239486	0.248887	0.137072	0.220344	0.140692	0.11061	0.138405	0.204235	0.129478	0.103328	0.0675362	0.0972559	0.0920333	0.162639	0.164827	0.100751	0.0874424	0.124246	0.160967	0.209477	0.166272	0.124573	0.22396	0.15964	0.280904
386.2735441/20.972	0.0666514	0.0524607	0.0795766	0.0494136	0.092715	0.0758575	0.0408706	0.0479549	0.0705829	0.0829657	0.0394142	0.0403177	0.0300828	0.0460048	0.0455631	0.0570286	0.0382913	0.0471659	0.182871	0.235748	0.360399	0.178983	0.173339	0.532071	0.298959	0.2032	0.162999	0.0831686	0.147354	0.164544	0.180307	0.0189948	0.0644797	0.0999516	0.0400202	0.0675044	0.0971849	0.120039	0.0883594	0.0729075	0.0988997	0.118976	0.25927	0.109702	0.0786585	0.0821841	0.0835243	0.0502213
427.3021326/21.653	0.128238	0.145866	0.177271	0.154534	0.154566	0.086842	0.074402	0.073802	0.0775877	0.12968	0.0965456	0.124438	0.093833	0.115529	0.0121251	0.100811	0.0653239	0.0661857	0.119573	0.108842	0.196682	0.153604	0.117566	0.123667	0.0849395	0.120921	0.114939	0.147353	0.167261	0.150256	0.133834	0.121277	0.0787968	0.0846708	0.0758844	0.0838606	0.0907443	0.0582713	0.0838406	0.0596112	0.0616758	0.0470361	0.0710698	0.0403649	0.0105623	0.159899	0.048583	0.0802999
145.1221833/5.7485	0.806458	0.885951	0.819388	0.745927	0.836391	0.911444	0.162405	0.807059	0.791488	1.01605	1.15522	1.37672	1.11803	1.15538	1.21536	1.11607	1.20455	1.07144	0.572821	0.614983	0.139479	0.590759	0.128535	0.48571	0.161858	0.504569	0.55702	1.33354	1.3063	1.34755	1.28292	1.45992	1.44455	1.65625	1.42112	1.35532	0.433923	0.325678	0.189415	0.396283	0.411305	0.350716	0.387859	0.373067	0.33596	0.245524	0.897264	1.31428
450.2986817/21.37191667	0.135902	0.128465	0.217819	0.182656	0.136631	0.0691963	0.0757542	0.107677	0.0687519	0.158121	0.131634	0.132736	0.0108171	0.116479	0.0934129	0.121203	0.0843608	0.0793268	0.0110133	0.120979	0.12327	0.178845	0.104718	0.122439	0.0662889	0.117367	0.101879	0.133764	0.170594	0.146719	0.13914	0.111742	0.0897644	0.123438	0.0679322	0.105024	0.144047	0.0762589	0.0753458	0.0748355	0.0627211	0.0854929	0.013693	0.0382461	0.0103541	0.125333	0.049488	0.083702
418.296282/19.3895	0.0431105	0.0570656	0.0792652	0.0466379	0.0859288	0.0784654	0.0617232	0.0540559	0.102578	0.0851259	0.0535778	0.0478682	0.0109092	0.042387	0.0591992	0.0792598	0.0618079	0.0481247	0.208834	0.224072	0.390407	0.135892	0.192607	0.46491	0.339231	0.199435	0.116564	0.0689458	0.0852123	0.0878362	0.207934	0.038823	0.0641228	0.0747186	0.0326695	0.0763315	0.0675193	0.0921935	0.0840462	0.062734	0.0718053	0.0925956	0.212229	0.0945359	0.0763144	0.0994224	0.093664	0.0620441
480.3424911/18.28316667	0.146628	0.216846	0.178293	0.162577	0.136616	0.156724	0.166192	0.172805	0.130936	0.113379	0.109463	0.152714	0.188325	0.157084	0.181961	0.161549	0.209475	0.146114	0.12211	0.12131	0.0854532	0.0951761	0.0892862	0.0775399	0.117113	0.0700325	0.059363	0.137899	0.120102	0.123842	0.161099	0.15874	0.166794	0.209366	0.154454	0.169166	0.235082	0.143973	0.129139	0.554789	0.168007	0.124525	0.197517	0.20014	0.202312	0.155676	0.195223	0.112431
542.3700242/17.387	0.174405	0.209231	0.12975	0.138861	0.137371	0.162296	0.204921	0.241	0.191377	0.197036	0.317231	0.381342	0.188004	0.212255	0.218399	0.304622	0.299362	0.149418	0.430283	0.374362	0.406033	0.315669	0.294942	0.212535	0.340573	0.338563	0.307181	0.249102	0.216373	0.152049	0.12134	0.127362	0.182875	0.192186	0.289148	0.239525	0.518709	0.269814	0.39741	0.445615	0.360204	0.292514	0.450927	0.456722	0.449732	0.319821	0.37214	0.296296
644.3787113/19.32883333	0.186574	0.125501	0.137283	0.104753	0.0562497	0.103863	0.11874	0.141004	0.148281	0.117039	0.174613	0.128946	0.13074	0.105381	0.0695177	0.163906	0.149996	0.149135	0.0760957	0.10186	0.112801	0.121109	0.105661	0.134364	0.0801459	0.133899	0.114674	0.0838042	0.0864814	0.0434337	0.0164857	0.0326252	0.0619751	0.0394434	0.115694	0.116696	0.127691	0.203069	0.0136684	0.125678	0.19619	0.17386	0.0535161	0.0201705	0.18515	0.126505	0.066913	0.196701
468.3097128/15.853	0.137308	0.0583332	0.108022	0.0907554	0.0763362	0.103418	0.108693	0.105323	0.198852	0.140669	0.0497759	0.0129912	0.113046	0.0437494	0.0242985	0.0678792	0.0712081	0.145499	0.0532114	0.0750108	0.200605	0.153387	0.0854547	0.236028	0.101499	0.310817	0.127918	0.0978005	0.0598297	0.082993	0.0720032	0.0385802	0.0629202	0.0194631	0.0354849	0.0697548	0.0847659	0.250601	0.0452908	0.0298111	0.302081	0.23318	0.0397076	0.133318	0.26534	0.0695003	0.0375182	0.0629192
329.3070859/19.48558333	0.110352	0.0304725	0.0372668	0.0411152	0.0474774	0.0404805	0.0427153	0.0369551	0.0329084	0.0760628	0.0448736	0.0768146	0.0412721	0.0684317	0.0967672	0.0617731	0.0572814	0.0581436	0.341399	0.212798	0.186416	0.140757	0.169758	0.097641	0.122084	0.0840713	0.0716059	0.3006	0.18918	0.186235	0.130524	0.152519	0.137485	0.173713	0.0822392	0.0696489	0.408444	0.138919	0.293672	0.248551	0.144842	0.0841326	0.161758	0.133296	0.113129	0.0482836	0.058676	0.118252
123.0493495/2.447166667	0.0676711	0.0715158	0.08217	0.0665284	0.0760089	0.0802963	0.0733988	0.20152	0.0822401	0.0805509	0.117379	0.0864292	0.0674419	0.0764886	0.107403	0.081713	0.120952	0.0712749	0.136383	0.133947	0.13353	0.199634	0.155042	0.150623	0.397709	0.159561	0.15973	0.066722	0.0773275	0.0937716	0.129737	0.0714788	0.124274	0.157626	0.0681647	0.0737859	0.700351	0.0625642	0.0686338	0.0658283	0.0771477	0.110813	0.0560642	0.0761907	0.0738528	0.071684	0.0754477	0.110807
340.2593653/9.986333333	0.0922994	0.107788	0.0826873	0.0780257	0.101294	0.12705	0.108338	0.10358	0.0966488	0.0871494	0.115571	0.131793	0.121291	0.0930667	0.0964465	0.102824	0.123897	0.0775685	0.139252	0.110907	0.0893531	0.10146	0.11176	0.119888	0.115124	0.105481	0.0985107	0.100321	0.0959105	0.163572	0.11509	0.104939	0.105725	0.114501	0.117585	0.115329	0.15366	0.0833362	0.114459	0.111304	0.0986946	0.109728	0.117083	0.0839864	0.101392	0.117147	0.0931142	0.190017
436.2836963/17.47	0.239549	0.189277	0.238828	0.19117	0.221248	0.205733	0.208531	0.243739	0.223458	0.190377	0.141019	0.104836	0.206324	0.150723	0.13644	0.153339	0.170461	0.223592	0.115117	0.134084	0.169179	0.17627	0.146487	0.151743	0.15368	0.147627	0.147891	0.143747	0.144021	0.166004	0.129494	0.147442	0.162776	0.120781	0.158283	0.13476	0.137554	0.1876	0.127822	0.102078	0.236068	0.192208	0.0998016	0.18857	0.197424	0.187152	0.156348	0.148135
408.3683835/21.04666667	0.146704	0.180043	0.0269804	0.00194901	0.0510257	0.00104921	0.198256	0.00215306	0.158305	0.000805109	0.163427	0.150059	0.210697	0.000854074	0.14743	0.208828	0.201429	0.000858665	0.144646	0.000803677	0.107672	0.110336	0.143189	0.174534	0.178361	0.121283	0.139115	0.000782521	0.000828876	0.327442	0.264582	0.253595	0.000889127	0.181926	0.0974188	0.118863	0.376271	0.000828938	0.351778	0.00276043	0.000968367	0.295105	0.273597	0.00110292	0.00111774	0.247919	0.00112501	0.577353
231.1773659/13.80291667	0.0959631	0.0792709	0.0789126	0.0661221	0.0789212	0.0918212	0.0970147	0.154755	0.149294	0.115341	0.124766	0.157785	0.0924009	0.0747036	0.120636	0.0771906	0.119179	0.0613515	0.109008	0.0974795	0.115934	0.130455	0.171913	0.0835542	0.0879155	0.105691	0.113832	0.0805899	0.111395	0.172555	0.145252	0.101863	0.0947104	0.153213	0.141837	0.156855	0.14842	0.0623298	0.0915321	0.0815597	0.0620321	0.122592	0.128953	0.112343	0.0677266	0.108851	0.073662	0.218014
408.3686472/23.35583333	0.157379	0.186017	0.0236193	0.000917281	0.0296419	0.00104921	0.186299	0.00244923	0.190498	0.000805109	0.175475	0.175183	0.199019	0.000854074	0.156794	0.191647	0.213814	0.000858665	0.136088	0.000803677	0.125723	0.145756	0.171378	0.151266	0.0253159	0.144874	0.0285307	0.000782521	0.000828876	0.22793	0.150345	0.177185	0.000889127	0.152223	0.181318	0.180502	0.488274	0.018136	0.377703	0.0167609	0.0124564	0.334257	0.298828	0.00268936	0.00567906	0.233938	0.00112501	0.364236
553.1699075/1.379	0.0417122	0.0482658	0.044151	0.0873368	0.0640298	0.0568438	0.0406263	0.0784506	0.0662072	0.0599899	0.0335576	0.0541823	0.0567607	0.0732374	0.0743836	0.0649977	0.0642208	0.0604494	0.129748	0.0836153	0.0558541	0.0437768	0.0827398	0.087693	0.112333	0.0683293	0.0999169	0.0568594	0.0707746	0.0955419	0.12004	0.0894976	0.0864732	0.0907432	0.107057	0.0969034	0.0198945	0.0377195	0.0315677	0.0365251	0.0459129	0.0444824	0.0597239	0.0641408	0.120958	0.0613359	0.11637	0.0492225
398.306119/9.617	0.0782139	0.123701	0.102347	0.0952361	0.101646	0.119292	0.121406	0.12121	0.097193	0.099678	0.0871745	0.0909624	0.113274	0.104211	0.0815219	0.11783	0.102078	0.0905023	0.132026	0.117686	0.0823617	0.0914461	0.103382	0.118736	0.120984	0.0889428	0.0966098	0.0945221	0.0951928	0.172538	0.129401	0.12548	0.10493	0.0971589	0.0942582	0.092936	0.159086	0.108624	0.131946	0.123157	0.113127	0.0996911	0.105547	0.110495	0.11615	0.135656	0.130102	0.222523
327.2273017/23.873	0.270818	0.264162	0.23973	0.18706	0.20141	0.204914	0.145799	0.153013	0.160046	0.223673	0.255208	0.253505	0.187121	0.177623	0.17367	0.180438	0.176399	0.287945	0.425182	0.249589	0.219991	0.226042	0.224794	0.197431	0.178422	0.229414	0.190437	0.362688	0.179087	0.175278	0.20421	0.177915	0.15218	0.164096	0.185969	0.244888	0.00942923	0.000828938	0.000953933	0.00110982	0.000968367	0.00089414	0.00104008	0.00110292	0.00111774	0.234941	0.164774	0.170943
134.1173603/1.517166667	0.0468551	0.0677627	0.199123	0.0646621	0.0609682	0.158692	0.0403042	0.106271	0.0400762	0.0223973	0.308494	0.654656	0.130631	0.0392142	0.045859	0.0627072	0.143182	0.0333442	0.162625	0.228248	0.017001	0.0397521	0.0478315	0.012562	0.0423603	0.027837	0.0307708	0.173	0.101357	0.0126003	0.050994	0.0959523	0.231485	0.0893885	0.0890462	0.064148	0.0405482	0.0290989	0.0260429	0.0531638	0.0441334	0.0939747	0.00260492	0.0365544	0.0779709	0.0445573	0.0478217	0.0435562
465.3710956/25.04075	0.203837	0.138159	0.149284	0.147926	0.118557	0.0916621	0.0975164	0.146785	0.1685	0.105056	0.110387	0.0838594	0.124239	0.126392	0.0916675	0.0818508	0.0856686	0.140553	0.111128	0.076195	0.123188	0.121431	0.0845714	0.074278	0.0763627	0.125452	0.0936794	0.27746	0.130024	0.0725018	0.0815619	0.157713	0.0823152	0.0870251	0.121275	0.114644	0.200696	0.0593427	0.0795962	0.0828577	0.103	0.0853895	0.0619183	0.0757172	0.0706374	0.144878	0.0524562	0.147771
422.3057926/24.02066667	0.178828	0.0502965	0.157589	0.177887	0.164966	0.142759	0.132698	0.143189	0.0434857	0.129001	0.15375	0.0417716	0.13991	0.115477	0.116971	0.132314	0.140204	0.129811	0.0505298	0.115471	0.0414588	0.129786	0.15131	0.104231	0.0397327	0.0648341	0.0501153	0.0682187	0.213951	0.13624	0.126386	0.0671554	0.175133	0.180078	0.0642588	0.150868	0.0799775	0.144278	0.1872	0.161043	0.177036	0.159874	0.112596	0.0473892	0.204022	0.165019	0.0810101	0.155588
379.3016169/22.73741667	0.162642	0.174097	0.214276	0.184357	0.123652	0.103156	0.0910755	0.140428	0.12821	0.179791	0.167736	0.166933	0.138761	0.11302	0.110716	0.125103	0.0909834	0.101478	0.158591	0.158141	0.170831	0.20896	0.127719	0.120334	0.0897816	0.155995	0.126991	0.165597	0.169722	0.1487	0.164693	0.10687	0.09221	0.078211	0.0682741	0.0659195	0.0473816	0.0347677	0.0300854	0.0240262	0.0383048	0.0261952	0.0569287	0.0303721	0.0316979	0.142314	0.086281	0.0641022
452.283958/18.587	0.0612263	0.117542	0.0895114	0.112647	0.102651	0.0964122	0.0967781	0.113165	0.105932	0.193614	0.448547	0.2897	0.199506	0.226309	0.249942	0.286147	0.354216	0.128213	0.0358639	0.0360903	0.0416045	0.0366559	0.0280712	0.0286613	0.0251653	0.0411869	0.0344549	0.093616	0.0897143	0.0511706	0.0657827	0.0730799	0.081779	0.106602	0.105492	0.0814045	0.125423	0.127882	0.122944	0.114787	0.064872	0.0964361	0.163534	0.083207	0.039111	0.123906	0.0766767	0.0274224
286.2293061/22.356	0.222095	0.178797	0.193289	0.125539	0.108529	0.120286	0.107607	0.0842353	0.0831256	0.206816	0.149901	0.133405	0.129673	0.093909	0.113682	0.0957177	0.108263	0.0802752	0.190472	0.157868	0.138207	0.171395	0.140057	0.131825	0.10585	0.112616	0.0854891	0.279684	0.130963	0.105256	0.10134	0.101765	0.117508	0.0948652	0.113283	0.0957018	0.475653	0.351642	0.359941	0.323902	0.361178	0.250157	0.158689	0.183636	0.159531	0.114775	0.111144	0.109979
460.2029561/1.588833333	0.129574	0.186011	0.0814027	0.144944	0.216547	0.278057	0.188586	0.0322772	0.161521	0.0589931	0.156368	0.127045	0.0663628	0.204145	0.216112	0.126013	0.16149	0.0479267	0.406558	0.293698	0.307136	0.441406	0.357513	0.237998	0.406048	0.234323	0.330637	0.189519	0.162997	0.196257	0.106209	0.0698573	0.109018	0.0816749	0.0685292	0.0750738	0.116016	0.116521	0.27833	0.299266	0.250494	0.178098	0.37483	0.23928	0.231209	0.221773	0.423344	0.298146
407.791945/9.617	0.109899	0.135847	0.119231	0.11585	0.133764	0.151789	0.135073	0.144584	0.112662	0.11037	0.114718	0.131345	0.128309	0.125565	0.112991	0.143861	0.133267	0.114552	0.182408	0.163962	0.125109	0.142219	0.156267	0.15686	0.177361	0.131065	0.1439	0.131226	0.125011	0.194587	0.163339	0.157497	0.143	0.141988	0.125202	0.13492	0.157686	0.100304	0.122926	0.127496	0.109652	0.099893	0.106859	0.113119	0.112621	0.156029	0.15337	0.219816
421.3431086/20.59716667	0.116988	0.129175	0.13839	0.121815	0.116365	0.0965476	0.0924419	0.102913	0.0816999	0.0921794	0.144974	0.14109	0.10064	0.112509	0.116682	0.104575	0.103827	0.0921563	0.0602995	0.0623792	0.0638243	0.0551094	0.0697058	0.0728123	0.0681266	0.0684676	0.0725946	0.101406	0.126591	0.114619	0.112449	0.114484	0.129811	0.134471	0.0478148	0.0475401	0.199669	0.189999	0.235482	0.227073	0.213884	0.188494	0.240532	0.229245	0.128114	0.138855	0.0793041	0.0957232
415.3081835/22.80483333	0.13746	0.143896	0.153554	0.125067	0.106853	0.101625	0.0905546	0.113381	0.131597	0.139646	0.100558	0.127566	0.091171	0.0769908	0.0829768	0.0966981	0.0778911	0.0698944	0.117128	0.121259	0.144793	0.144452	0.0992692	0.109474	0.0739403	0.144754	0.116593	0.139759	0.125841	0.0957415	0.135489	0.10739	0.132473	0.132437	0.0957088	0.11274	0.292106	0.396017	0.2728	0.352778	0.312014	0.312465	0.216428	0.230146	0.145565	0.128016	0.0642908	0.0732431
146.0923465/2.155833333	0.135997	0.0734054	0.0840889	0.0761363	0.0776837	0.0922591	0.136157	0.0917198	0.121573	0.145031	0.172988	0.0530073	0.079812	0.12774	0.102442	0.0734497	0.0703575	0.128239	0.101451	0.0576201	0.0562021	0.0981454	0.109277	0.0794124	0.0695927	0.0667968	0.064913	0.079553	0.0907717	0.11713	0.0739144	0.0875263	0.100391	0.139094	0.107123	0.0995119	0.063417	0.0625004	0.110123	0.0766321	0.0814346	0.0721514	0.0667428	0.0664942	0.0658036	0.0608382	0.0750365	0.154172
432.1444731/4.86825	0.0861304	0.0997634	0.0366297	0.106067	0.195228	0.187892	0.18381	0.0109773	0.130609	0.0430165	0.0726207	0.0597441	0.014602	0.187249	0.149978	0.0813572	0.0988747	0.0851571	0.282804	0.160746	0.182006	0.259433	0.253394	0.223282	0.232148	0.174228	0.250541	0.0826857	0.109609	0.159966	0.0599869	0.0162271	0.0554676	0.0459623	0.0476566	0.0373404	0.023369	0.0617512	0.225117	0.218067	0.141467	0.111573	0.343589	0.191181	0.164895	0.165709	0.308474	0.1989
416.2803483/19.10366667	0.0889753	0.0939993	0.149363	0.148785	0.117324	0.0820532	0.103475	0.147978	0.100925	0.137911	0.122018	0.0994524	0.115057	0.118818	0.100038	0.108537	0.109594	0.103877	0.0974884	0.103253	0.0640999	0.0942751	0.0782489	0.100681	0.0651142	0.092586	0.0911691	0.0874025	0.12664	0.113038	0.142606	0.118166	0.128997	0.184869	0.0735357	0.121985	0.113054	0.134808	0.127795	0.115627	0.106586	0.111497	0.156768	0.108188	0.0886914	0.11212	0.0898362	0.0750482
414.3273492/23.35416667	0.15967	0.183815	0.0410229	0.0347229	0.0414982	0.0288301	0.179079	0.0198674	0.177551	0.0388247	0.165878	0.161852	0.182807	0.0282164	0.14291	0.173769	0.191984	0.0245609	0.214402	0.0450397	0.169607	0.17772	0.204483	0.182589	0.180267	0.170135	0.184317	0.0239256	0.0381913	0.246846	0.195517	0.191374	0.0252347	0.156974	0.182464	0.184	0.1211	0.000828938	0.0889769	0.00110983	0.000968367	0.0808964	0.0714656	0.00110292	0.00111774	0.22222	0.0176107	0.401012
196.0964787/5.9875	0.068214	0.0950368	0.139045	0.124047	0.115935	0.092763	0.100474	0.151052	0.134481	0.111776	0.0875981	0.0889603	0.14514	0.112157	0.123804	0.12848	0.142205	0.121821	0.0720478	0.108774	0.0803563	0.0923002	0.0827437	0.0862942	0.0674956	0.109548	0.0864977	0.0967936	0.176207	0.11763	0.212788	0.180094	0.195121	0.148103	0.108519	0.115792	0.0480561	0.0651507	0.0732201	0.0652922	0.0920959	0.0704057	0.06668	0.0860452	0.068276	0.132317	0.1012	0.0990077
319.284749/21.055	0.133857	0.168238	0.0657662	0.0174771	0.11604	0.00104921	0.184955	0.00102168	0.171188	0.00617619	0.150113	0.141809	0.191629	0.000854074	0.139351	0.171544	0.183614	0.000858665	0.199229	0.000803677	0.136022	0.145619	0.174971	0.174656	0.174674	0.134272	0.146152	0.000782521	0.000828876	0.23641	0.174262	0.197233	0.000889127	0.154085	0.152189	0.152937	0.428641	0.00602902	0.30579	0.00546245	0.00517426	0.263505	0.231052	0.00110292	0.00111774	0.234507	0.00112501	0.410782
413.3383826/21.30483333	0.092812	0.124099	0.128773	0.126388	0.121634	0.1154	0.0953793	0.09047	0.0820388	0.0865193	0.123014	0.140673	0.090966	0.0841357	0.0962009	0.094917	0.0719671	0.0632196	0.093776	0.0850583	0.139618	0.100254	0.0945894	0.0758404	0.0484875	0.12351	0.101207	0.113527	0.135032	0.102661	0.121504	0.102535	0.0865737	0.128834	0.0733668	0.121221	0.204817	0.177477	0.185385	0.188828	0.158305	0.153171	0.220746	0.137523	0.0720432	0.170527	0.0668273	0.0861275
297.2406116/21.05716667	0.186456	0.216314	0.124639	0.00880088	0.178995	0.00920824	0.181888	0.0098949	0.194623	0.0213114	0.193527	0.217362	0.216581	0.0117054	0.174586	0.16304	0.194492	0.0107797	0.251478	0.0140588	0.183494	0.215572	0.267343	0.208152	0.233118	0.190032	0.224865	0.0130817	0.008937	0.276678	0.217614	0.249955	0.0120251	0.210101	0.218501	0.218308	0.134912	0.000828938	0.0791559	0.00110983	0.000968367	0.0674271	0.0615302	0.00110292	0.00111774	0.250828	0.00534132	0.405538
280.2634579/21.14	0.0987176	0.106615	0.114609	0.0806375	0.0932205	0.0650175	0.0699253	0.127113	0.0922415	0.0950324	0.120745	0.142066	0.0939978	0.0770413	0.0883035	0.112901	0.110722	0.0812338	0.0761285	0.0940035	0.106472	0.0974047	0.0852987	0.035325	0.0720566	0.131049	0.0852911	0.101246	0.0970023	0.0846171	0.0786755	0.0929682	0.0848272	0.0880926	0.112019	0.0798469	0.134095	0.136238	0.125379	0.142972	0.170067	0.146964	0.139156	0.185563	0.120112	0.107393	0.0795826	0.0858321
482.2947244/13.719	0.141035	0.0924825	0.0885707	0.0628952	0.102594	0.224499	0.397418	0.179921	0.108129	0.135157	0.113784	0.292476	0.124881	0.254336	0.141756	0.0591843	0.0441916	0.223257	0.0624254	0.0631022	0.184365	0.0390133	0.0842478	0.0953808	0.157761	0.0344791	0.0421726	0.112699	0.094983	0.0358699	0.0641398	0.116767	0.0942449	0.0679089	0.117193	0.0935456	0.231671	0.272459	0.061931	0.136141	0.16449	0.100077	0.14579	0.324447	0.37545	0.169051	0.336548	0.166155
456.2081707/3.965083333	0.163917	0.171168	0.0894195	0.156432	0.204371	0.260293	0.263008	0.00102168	0.217745	0.0827644	0.230304	0.167267	0.113323	0.298725	0.19295	0.131372	0.278299	0.170211	1.03426	0.664138	0.611665	1.25613	1.15617	1.05448	1.10559	0.525862	1.01875	0.0525596	0.116607	0.0935527	0.0313396	0.000887774	0.051613	0.0364404	0.171297	0.0971776	0.123388	0.215216	0.535551	0.671105	0.494483	0.740738	0.912913	0.466512	0.515593	0.253199	0.544848	0.724677
546.3545207/21.105	0.294867	0.237057	0.209158	0.188482	0.185768	0.247236	0.197536	0.162356	0.148189	0.211183	0.104107	0.114296	0.189404	0.125763	0.152195	0.173357	0.181313	0.147619	0.0794853	0.112211	0.138459	0.137108	0.147265	0.148392	0.121255	0.0902271	0.0801685	0.175498	0.206796	0.1592	0.132846	0.142181	0.153259	0.0815692	0.132421	0.104465	0.0297753	0.0504001	0.042581	0.0172265	0.0663213	0.0496636	0.0169665	0.0797416	0.0842808	0.154094	0.145949	0.185304
400.3433984/16.78925	0.0742789	0.0462933	0.0844442	0.0771099	0.0804697	0.108767	0.106069	0.112217	0.0554329	0.133378	0.238101	0.181131	0.108531	0.0850213	0.167336	0.0873456	0.11902	0.0893422	0.035424	0.0341204	0.0161059	0.0300866	0.0372187	0.0167977	0.0287516	0.013959	0.0348126	0.106661	0.0716314	0.102694	0.0739085	0.0772707	0.0948495	0.291867	0.118845	0.124349	0.11981	0.0831191	0.146465	0.088017	0.102654	0.112831	0.0772328	0.101111	0.0927147	0.106024	0.106968	0.146586
264.1441622/4.282333333	0.346153	0.483687	0.675325	0.669526	0.634732	0.638249	0.714062	0.759846	0.637721	0.354504	0.244455	0.959294	0.491156	0.659178	0.578605	0.367987	0.802338	0.710498	0.343188	0.768324	0.249754	1.06841	0.914446	0.563118	0.805997	0.63386	0.867811	0.571871	0.136759	0.181988	0.127447	0.156901	0.602165	0.361058	0.758707	0.189005	0.559212	0.340409	0.305348	0.887816	1.06486	0.796743	0.482015	0.132942	0.788705	0.285385	1.12637	0.424108
459.2808982/8.215833333	0.000952181	0.0260497	0.0612209	0.433328	0.30694	0.0348687	0.0372157	0.1974	0.000997341	0.0370063	0.000863346	0.000993096	0.0231932	0.392034	0.000917978	0.0381022	0.000962033	0.404256	0.0444688	0.0399834	0.000778579	0.000841371	0.000851937	0.0271418	0.0300289	0.000858969	0.000858183	0.0685528	0.0257843	0.0691872	0.0436621	0.0374633	0.191583	0.000976415	0.000927129	0.000895261	0.050032	0.530513	0.0518593	0.158284	0.0949216	0.00089414	0.00104008	0.277304	0.0912929	0.0435514	0.692694	0.105623
474.1840814/6.0095	0.0808361	0.0892913	0.0327336	0.092954	0.142291	0.148919	0.131937	0.0150029	0.106524	0.0401769	0.0913065	0.0734565	0.0274038	0.129518	0.120212	0.0600598	0.111548	0.0971948	0.16891	0.129093	0.114689	0.173254	0.171515	0.152644	0.15659	0.120301	0.167195	0.0736389	0.0889454	0.0902163	0.0384169	0.0222722	0.0487065	0.0290023	0.039795	0.0243476	0.0282288	0.0758943	0.163312	0.150231	0.148947	0.120586	0.178607	0.148516	0.15799	0.146767	0.223859	0.138444
355.3039641/22.055	0.0931546	0.104375	0.104822	0.0789442	0.102789	0.0702762	0.0619946	0.0770748	0.0981939	0.122912	0.0856737	0.122862	0.0846988	0.078628	0.0825454	0.0947273	0.0811089	0.0573159	0.197036	0.212924	0.222639	0.169302	0.161379	0.201929	0.154437	0.151796	0.123512	0.11932	0.117243	0.081969	0.162862	0.0825408	0.0832176	0.0880691	0.0641746	0.0867573	0.243174	0.148828	0.146232	0.149869	0.164203	0.236078	0.173139	0.186651	0.113803	0.119815	0.0776111	0.0664281
158.1172843/2.162416667	0.127537	0.0679719	0.0705372	0.136845	0.0981917	0.135413	0.0729702	0.0838	0.139563	0.125013	0.0951472	0.0988582	0.0846126	0.117687	0.0835451	0.046264	0.0267008	0.0882689	0.127844	0.032227	0.0439672	0.0537376	0.0603156	0.0354416	0.0569765	0.0258909	0.0695811	0.0881115	0.100776	0.129397	0.107161	0.146134	0.0785351	0.259872	0.0627914	0.189533	0.0357167	0.101387	0.0730073	0.062995	0.0694818	0.106357	0.0458721	0.0544384	0.0858605	0.0717504	0.0331662	0.0807513
351.2514314/18.654	0.100626	0.0802298	0.0812271	0.0923659	0.0582541	0.0703512	0.041338	0.0812538	0.0397681	0.0816412	0.0856929	0.135569	0.0862531	0.0902432	0.0846449	0.0736891	0.093963	0.101502	0.176945	0.294353	0.155459	0.301012	0.172614	0.107633	0.155034	0.130509	0.165359	0.0884811	0.0685528	0.0787456	0.0798736	0.0654981	0.0613818	0.0886868	0.0455217	0.0908238	0.0870773	0.0276116	0.0188555	0.0210373	0.0150569	0.0402734	0.0247998	0.0206284	0.0175586	0.0721668	0.0958217	0.04798
386.2903336/19.80525	0.0676629	0.0813944	0.0871373	0.091715	0.093461	0.0893757	0.0832042	0.077299	0.0931502	0.0775812	0.108758	0.090601	0.0616621	0.0981526	0.0852486	0.0897351	0.0881253	0.0571555	0.122843	0.0759205	0.113152	0.100586	0.0877195	0.116488	0.118496	0.127209	0.111753	0.0952812	0.0957261	0.103168	0.0978764	0.0741844	0.0886864	0.11866	0.0742965	0.0932767	0.0663452	0.104709	0.108107	0.101017	0.0959957	0.104511	0.178356	0.12762	0.0666073	0.121714	0.0693787	0.0749803
307.2019613/12.16008333	0.12058	0.156765	0.0886114	0.100124	0.184416	0.0722246	0.188181	0.14847	0.10059	0.0664426	0.163893	0.146041	0.0586936	0.120188	0.0962643	0.0601777	0.0930889	0.140886	0.0299572	0.0272146	0.0722316	0.00983796	0.0407621	0.021626	0.0377011	0.0369828	0.161165	0.0915714	0.129103	0.193301	0.102277	0.190881	0.0359698	0.263825	0.0544891	0.199235	0.0637698	0.133736	0.108983	0.0387995	0.119692	0.0754867	0.0183543	0.190517	0.10143	0.122068	0.0492403	0.0835989
397.4816159/9.617	0.0415296	0.0902852	0.0712345	0.0635027	0.0708098	0.08788	0.0854587	0.100574	0.0544072	0.0736672	0.0528807	0.0529693	0.0911734	0.0747025	0.0524601	0.094824	0.0717805	0.0567757	0.103144	0.0854312	0.0516719	0.0589629	0.0674279	0.0859112	0.0860126	0.0479631	0.0602228	0.0650031	0.0614944	0.164302	0.108826	0.0888099	0.0583322	0.0495009	0.0486599	0.0496237	0.110256	0.074791	0.0933369	0.0767066	0.0751403	0.0550493	0.0633001	0.0706688	0.0588719	0.0953175	0.085457	0.209296
659.2887019/22.24183333	0.284241	0.500933	0.327986	0.194481	0.164879	0.533405	0.0698415	0.0912461	0.162022	0.0209669	0.026439	0.0263072	0.0339313	0.0306841	0.0263723	0.0216596	0.0151846	0.0454874	0.0267002	0.0404172	0.0677667	0.0190585	0.0279937	0.0658328	0.0279599	0.0091867	0.0291788	0.0306939	0.0221477	0.021061	0.036531	0.0550236	0.0149255	0.0332889	0.0155544	0.0158442	0.173489	0.0692989	0.0716765	0.104139	0.085669	0.0350868	0.15009	0.0198237	0.0282655	0.18701	0.233045	0.0313949
561.5060894/23.72258333	0.000952181	0.000916444	0.000903056	0.908567	0.465888	0.902856	0.396232	0.472801	0.395188	0.000805109	0.000863346	0.26886	0.483955	0.571235	0.995973	0.471827	0.463092	0.49564	0.000869482	0.000803677	0.000778579	0.207326	0.210788	0.268922	0.20909	0.243889	0.270902	0.000782521	0.340648	0.808053	0.464727	0.37977	0.244336	0.250975	0.000927129	0.000895261	0.00124143	0.0408119	0.0755885	0.0888861	0.0754729	0.109982	0.136228	0.134393	0.13553	0.333016	0.359403	0.296723
420.3456261/25.156	0.191783	0.184465	0.205687	0.18087	0.16734	0.138782	0.130774	0.141096	0.139624	0.116613	0.180748	0.168325	0.107816	0.11735	0.100527	0.135816	0.120211	0.109188	0.142497	0.141022	0.172299	0.141398	0.0948218	0.0983251	0.0621655	0.151732	0.12033	0.155355	0.125189	0.118283	0.106477	0.120723	0.134832	0.125258	0.0984039	0.0948475	0.219392	0.180515	0.282316	0.186962	0.223518	0.173071	0.267336	0.198048	0.0871919	0.197392	0.089579	0.0804182
467.3206123/13.00283333	0.339157	0.0744689	0.0630548	0.140224	0.125968	0.091546	0.0634433	0.149397	0.0768478	0.0774733	0.0180766	0.0318795	0.0396316	0.0489743	0.0506964	0.0324421	0.0199314	0.139626	0.213554	0.0593186	0.0907757	0.0342446	0.0454911	0.0616088	0.0561687	0.0348791	0.166566	0.121105	0.217214	0.108604	0.378274	0.0829163	0.0652748	0.0775684	0.0550116	0.168447	0.0693765	0.0764289	0.032429	0.033732	0.0713639	0.054879	0.137245	0.0763631	0.0892309	0.124923	0.0753932	0.0612169
258.1099769/2.535583333	0.18712	0.221802	0.201308	0.273839	0.245753	0.185018	0.227352	0.610665	0.206279	0.211824	0.191835	0.254969	0.635038	0.265206	0.360245	0.297845	0.198317	0.250101	0.65113	0.23736	0.179937	0.181446	0.216466	0.249974	0.155299	0.384717	0.237304	0.169194	0.187712	0.283877	0.269018	0.239031	0.28782	0.280797	0.684008	0.197198	0.137748	0.204496	0.175696	0.197325	0.193757	0.123854	0.237029	0.195778	0.291159	0.254736	0.382081	0.188254
497.0402351/9.667	0.0790384	0.176417	0.0802785	0.0916192	0.0782941	0.133015	0.140591	0.0766317	0.0671544	0.0702531	0.0857726	0.096752	0.142484	0.0926021	0.0587703	0.138906	0.0948274	0.0753817	0.143901	0.114696	0.0863357	0.0727948	0.0783695	0.16605	0.180006	0.0973131	0.091886	0.0678784	0.0889935	0.188632	0.11262	0.114863	0.090368	0.0675512	0.0927028	0.0840608	0.160296	0.0934904	0.154894	0.115711	0.0905777	0.0922571	0.0943275	0.0842825	0.115278	0.137234	0.103165	0.202805
419.3265122/15.236	0.0806596	0.105521	0.145623	0.12167	0.13422	0.103905	0.101874	0.112994	0.103151	0.0686606	0.0920092	0.105631	0.077305	0.0732642	0.085066	0.0835478	0.0773746	0.0790658	0.0508672	0.0519658	0.0654073	0.057862	0.0512063	0.0396055	0.0399161	0.100749	0.0672432	0.0704094	0.0904589	0.0965208	0.0764422	0.0900338	0.0862783	0.09535	0.0642726	0.0761254	0.0739705	0.0635387	0.095233	0.0749866	0.0891781	0.0497182	0.0956263	0.0969044	0.0487243	0.148215	0.058446	0.0528706
493.3153528/19.78708333	0.057652	0.0704625	0.0890977	0.122793	0.0922022	0.0692759	0.0816583	0.101871	0.0808962	0.108908	0.122805	0.0951003	0.0734426	0.097145	0.0869882	0.0937828	0.0946865	0.0590752	0.115048	0.109049	0.0822024	0.100286	0.0843948	0.0959088	0.0721225	0.104474	0.0941062	0.0790303	0.120374	0.102116	0.146218	0.0973178	0.10862	0.184808	0.0649056	0.125694	0.143131	0.133344	0.149742	0.143588	0.0838405	0.100974	0.204373	0.100176	0.0883977	0.107217	0.0824341	0.0682223
464.3149166/19.67083333	0.26029	0.277597	0.259513	0.205942	0.233761	0.256025	0.266649	0.30874	0.229316	0.170838	0.171807	0.183197	0.228347	0.191437	0.195381	0.185741	0.212045	0.254405	0.128024	0.155718	0.162298	0.181565	0.17345	0.162982	0.141224	0.153713	0.153415	0.180125	0.178501	0.222683	0.155459	0.209754	0.218516	0.167225	0.200524	0.169426	0.157042	0.188027	0.176436	0.167889	0.275077	0.18435	0.134708	0.222713	0.181558	0.265803	0.182767	0.212448
414.2704688/25.623	0.150633	0.138737	0.134023	0.150979	0.120042	0.280751	0.0861191	0.211167	0.111834	0.102468	0.0938871	0.105433	0.0935813	0.132299	0.107619	0.0922405	0.122627	0.129501	0.143404	0.158605	0.112227	0.127214	0.117079	0.0962639	0.0970229	0.0837029	0.109306	0.304549	0.0960415	0.123161	0.145721	0.11803	0.180961	0.125911	0.0736371	0.0764764	0.128244	0.112141	0.061745	0.065324	0.0647271	0.0691708	0.0529653	0.0324622	0.121375	0.139488	0.234244	0.137108
156.0764376/1.462666667	0.109855	0.101255	0.114944	0.129538	0.115189	0.111694	0.0947046	0.122868	0.124957	0.106044	0.161991	0.224861	0.121008	0.145294	0.153121	0.0930925	0.241359	0.0341836	0.110779	0.114623	0.482079	0.299465	0.120351	0.100099	0.166381	0.158172	0.143173	0.350899	0.155703	0.184151	0.176225	0.18128	0.141542	0.0876882	0.128497	0.307862	0.0727151	0.210276	0.143213	0.0716839	0.0721892	0.133194	0.0635772	0.197489	0.150461	0.130034	0.269114	0.0883042
646.384434/18.82	0.25668	0.183402	0.203009	0.279442	0.152928	0.207576	0.350155	0.245981	0.210211	0.221674	0.204654	0.179347	0.221154	0.288628	0.198209	0.215741	0.256428	0.406275	0.189395	0.140267	0.196314	0.191769	0.197202	0.245209	0.135238	0.193586	0.20296	0.117888	0.127195	0.09458	0.0625722	0.118919	0.216522	0.0863112	0.156896	0.178833	0.207163	0.310043	0.225505	0.307196	0.392636	0.314191	0.199259	0.375463	0.453748	0.187915	0.21762	0.293259
367.3187094/26.457	0.187991	0.165698	0.146361	0.130893	0.171281	0.188375	0.147815	0.131322	0.170607	0.0944709	0.178692	0.219252	0.134953	0.141648	0.105489	0.105229	0.125206	0.140247	0.129782	0.156325	0.190568	0.116515	0.102183	0.124594	0.102971	0.126785	0.0997094	0.1483	0.164344	0.191653	0.0954135	0.219851	0.125635	0.101269	0.134576	0.112943	0.153272	0.119592	0.195266	0.275396	0.125345	0.0997007	0.122914	0.126455	0.137033	0.18352	0.104535	0.100159
407.2869373/19.08625	0.124576	0.144475	0.15062	0.133384	0.162482	0.156988	0.017425	0.115657	0.0972368	0.107679	0.112325	0.123601	0.115666	0.104525	0.138768	0.0936399	0.0897357	0.0927107	0.116184	0.119428	0.156582	0.14034	0.113436	0.103188	0.0990258	0.129788	0.121286	0.140119	0.147473	0.138526	0.180917	0.121673	0.127859	0.149928	0.0889649	0.110471	0.0930171	0.0458798	0.0654196	0.071003	0.0570476	0.0610822	0.0883741	0.0554447	0.0387263	0.183321	0.106538	0.0830184
153.0652515/4.140166667	0.272952	0.488988	0.0165312	0.237792	0.356335	0.0050384	0.322019	0.0299586	0.29151	0.33186	0.371365	0.00459905	0.420834	0.553075	0.392012	0.328435	0.396451	0.335659	0.000869482	0.214113	0.287778	0.2933	0.00559226	0.233563	0.20812	0.247236	0.000858183	0.237827	0.521337	0.3886	0.364374	0.454176	0.380318	0.39419	0.45181	0.453141	0.216301	0.231696	0.000953933	0.222484	0.234888	0.283315	0.165746	0.00110292	0.00111774	0.458491	0.283485	0.0156188
364.2652228/23.72441667	0.135633	0.0706548	0.097994	0.05474	0.0863729	0.0738946	0.077861	0.0763504	0.118174	0.171255	0.00727004	0.0781007	0.044131	0.0990096	0.0931653	0.0992557	0.0450826	0.0847028	0.173633	0.114805	0.253129	0.164342	0.231032	0.269139	0.195601	0.207568	0.218377	0.145734	0.221836	0.247054	0.25807	0.130592	0.122079	0.119616	0.116486	0.183125	0.0172099	0.0559173	0.0936862	0.0715356	0.0826278	0.0376785	0.125934	0.0851732	0.0791987	0.0916274	0.0773884	0.15384
713.3257674/15.886	0.121629	0.15941	0.182295	0.206645	0.194626	0.180042	0.162926	0.214205	0.193517	0.0922536	0.0694504	0.0848169	0.0756195	0.109449	0.112812	0.0956421	0.0933747	0.105628	0.047972	0.0497773	0.0574042	0.0556083	0.0525972	0.0505849	0.0347162	0.0574283	0.0597247	0.0628185	0.0998083	0.1166	0.0820452	0.0966072	0.0820323	0.119128	0.116123	0.123537	0.0617284	0.0819911	0.119524	0.079881	0.100467	0.0619813	0.0953522	0.0845219	0.065777	0.213226	0.125315	0.063259
324.2901057/16.18683333	0.0751949	0.102933	0.0676404	0.05411	0.0733868	0.0751561	0.0802405	0.0813673	0.0416977	0.0511807	0.104097	0.156094	0.0474897	0.0746693	0.0974202	0.0759445	0.0977312	0.0543131	0.111136	0.101771	0.0916484	0.0782848	0.0582707	0.0424448	0.0683967	0.0596931	0.0666177	0.140942	0.0764412	0.0864303	0.0573854	0.134268	0.115732	0.16835	0.147061	0.0905399	0.146004	0.0610297	0.108831	0.144448	0.0907414	0.0620421	0.17398	0.143904	0.0733981	0.0938508	0.127319	0.0830232
421.3185264/15.77033333	0.141052	0.114641	0.113139	0.0957904	0.127698	0.122034	0.129948	0.0864159	0.116946	0.114468	0.148049	0.142327	0.129033	0.126909	0.163996	0.148552	0.12357	0.107842	0.0829879	0.0713352	0.069686	0.0834103	0.102258	0.0866797	0.0912094	0.0913336	0.10353	0.099267	0.11093	0.0716972	0.109251	0.135633	0.146082	0.126965	0.0840042	0.107055	0.152755	0.123003	0.142659	0.166185	0.141577	0.132702	0.146046	0.165863	0.172829	0.144484	0.160486	0.117811
245.0964874/2.1635	0.117892	0.0959679	0.114148	0.108108	0.105405	0.122405	0.116896	0.142499	0.10021	0.10796	0.116818	0.139453	0.124976	0.112495	0.122904	0.131682	0.139089	0.0452753	0.0730393	0.0722622	0.0671848	0.0852505	0.0862735	0.0848022	0.0813009	0.080311	0.0877823	0.112045	0.105932	0.120079	0.123312	0.144898	0.145962	0.161924	0.1239	0.133382	0.106246	0.0838627	0.101429	0.095565	0.10504	0.0993738	0.0873263	0.0998032	0.0992681	0.118979	0.115892	0.113991
511.3963532/21.11941667	0.0390658	0.0504538	0.037556	0.171437	0.189282	0.241251	0.234949	0.242499	0.162879	0.0592438	0.144176	0.206541	0.233916	0.273078	0.29149	0.223213	0.333909	0.186495	0.148582	0.169752	0.146198	0.119399	0.216366	0.170515	0.188075	0.147316	0.161296	0.0935853	0.102008	0.236549	0.163511	0.31275	0.297505	0.407412	0.343575	0.256583	0.229982	0.049874	0.273528	0.330189	0.25217	0.162207	0.423538	0.390974	0.359026	0.254045	0.369714	0.211659
583.3256536/18.63275	0.000952181	0.41779	0.416343	0.353783	0.248207	0.435834	0.366627	0.338988	0.304939	0.000805109	0.163093	0.197123	0.119886	0.139625	0.151993	0.163249	0.177467	0.14236	0.000869482	0.327178	0.291036	0.291615	0.660567	0.219498	0.215795	0.223214	0.185381	0.000782521	0.440139	0.414663	1.03933	0.351319	0.363302	0.379889	0.000927129	0.440091	0.00124143	0.641828	0.696127	0.902718	0.702937	0.542649	0.687896	0.676186	0.696464	0.481393	0.914477	0.902263
104.0532577/1.676333333	0.157354	0.143251	0.134357	0.130138	0.131329	0.128088	0.136106	0.135146	0.180008	0.141745	0.190869	0.15679	0.164901	0.159757	0.165878	0.167266	0.164467	0.159332	0.212032	0.185417	0.186402	0.200169	0.161412	0.157299	0.196412	0.212892	0.193757	0.213756	0.215927	0.221879	0.24254	0.216835	0.221542	0.22021	0.171526	0.167368	0.0998681	0.112538	0.112065	0.126706	0.12367	0.105121	0.147919	0.131139	0.141356	0.184529	0.175476	0.200627
464.2841502/12.40266667	0.140444	0.100762	0.143	0.25388	0.0613996	0.153696	0.201144	0.0935322	0.0976157	0.193541	0.0635412	0.162506	0.0887765	0.0943619	0.0620199	0.138947	0.0501962	0.174332	0.0796069	0.0836442	0.0762757	0.0517159	0.0830148	0.086642	0.0859022	0.0449758	0.113072	0.0620686	0.0604254	0.0573817	0.0715155	0.0860252	0.0618336	0.117736	0.0859411	0.0968835	0.174566	0.142605	0.0790505	0.0789353	0.0488553	0.0777147	0.191319	0.141627	0.125003	0.1517	0.202214	0.0780041
465.3046909/12.03983333	0.197729	0.0412339	0.0439346	0.121166	0.107226	0.230828	0.0357835	0.0447603	0.0604536	0.0298189	0.00200809	0.010459	0.0103886	0.0156	0.0214709	0.0109225	0.00954854	0.0378906	0.395648	0.0831711	0.0777072	0.0354448	0.0386373	0.0649874	0.094262	0.0317187	0.21474	0.0843321	0.197784	0.096866	0.474846	0.0732658	0.03387	0.0730619	0.0233546	0.124155	0.0450551	0.106387	0.0291589	0.017141	0.0711939	0.064158	0.237855	0.0328671	0.0527044	0.0802935	0.0325546	0.0427172
346.2744533/18.83408333	0.103566	0.0996122	0.119122	0.0607403	0.148937	0.168965	0.114888	0.0924249	0.0609551	0.0547345	0.0739392	0.0856599	0.0612528	0.047656	0.0839414	0.0983456	0.116255	0.0756195	0.091135	0.115514	0.139835	0.0930418	0.0844784	0.108403	0.0882479	0.0691363	0.0487089	0.110653	0.0736753	0.10697	0.0658246	0.0685073	0.123107	0.112769	0.0734546	0.0780311	0.195048	0.117346	0.192805	0.166274	0.176873	0.0959627	0.208171	0.171174	0.102765	0.136208	0.199336	0.104688
189.1595314/1.330583333	0.0721804	0.084527	0.0925092	0.0827303	0.0919741	0.0822965	0.0806941	0.0968881	0.0963902	0.0790616	0.079404	0.0800676	0.0832973	0.0817211	0.0986379	0.0875094	0.0844415	0.091814	0.135367	0.121435	0.120405	0.127665	0.126764	0.126195	0.123487	0.12812	0.136957	0.080284	0.122231	0.107891	0.123859	0.113531	0.121325	0.133058	0.0839341	0.092998	0.0686862	0.0733307	0.0750558	0.0802047	0.0735757	0.0657382	0.0931423	0.0801798	0.0655628	0.101448	0.0946981	0.100567
[truncated: 2,113 more rows]

## Sheet: Negative ion mode (ESI-)
Lable (m/z and RT)	AEE1	AEE2	AEE3	AEE4	AEE5	AEE6	AEE7	AEE8	AEE9	ASA1	ASA2	ASA3	ASA4	ASA5	ASA6	ASA7	ASA8	ASA9	C1	C2	C3	C4	C5	C6	C7	C8	C9	EUG1	EUG2	EUG3	EUG4	EUG5	EUG6	EUG7	EUG8	EUG9	M1	M2	M3	M4	M5	M6	M7	M8	M9	QC1	QC2	QC3
[truncated: 1,425 more rows]
